# Supplementary material for: Time-Series Transcriptomic Analysis of Contrasting Rice Materials under Heat Stress Reveals a Faster Response in the Tolerant Cultivar
Source: Int J Mol Sci. 2023 May 28;24(11):9408. doi: 10.3390/ijms24119408 (PMC10253628; doi:10.3390/ijms24119408)
Supplement: Supplementary file 1 [file ijms-24-09408-s001.zip › Supplementary/Supplementary table.xlsx]

## Sheet: Table S1
Table S DEGs ID
T11_10min	T11_30min	T11_1h	T11_4h	T11_10h	T11_common	T15_10min	T15_30min	T15_1h	T15_4h	T15_10h	T15_common
LOC_Os09g36360	LOC_Os06g05820	LOC_Os06g05820	LOC_Os12g31800	LOC_Os06g05820	LOC_Os03g11550	LOC_Os03g14334	LOC_Os06g05820	LOC_Os07g38010	LOC_Os06g05820	LOC_Os06g05820	LOC_Os02g53130
LOC_Os03g14334	LOC_Os07g38010	LOC_Os12g31800	LOC_Os03g14334	LOC_Os12g31800	LOC_Os10g35644	LOC_Os12g37400	LOC_Os07g38010	LOC_Os12g31800	LOC_Os12g31800	LOC_Os12g31800	LOC_Os03g59774
LOC_Os03g11550	LOC_Os03g14334	LOC_Os03g14334	LOC_Os03g11550	LOC_Os03g11550	LOC_Os03g59774	LOC_Os03g05806	LOC_Os03g14334	LOC_Os03g14334	LOC_Os03g58040	LOC_Os03g11550	LOC_Os01g50200
LOC_Os12g37400	LOC_Os03g11550	LOC_Os03g11550	LOC_Os12g37400	LOC_Os03g58040	LOC_Os01g50200	LOC_Os03g08830	LOC_Os03g11550	LOC_Os03g11550	LOC_Os02g53140	LOC_Os03g58040	LOC_Os01g39280
LOC_Os03g05806	LOC_Os12g37400	LOC_Os03g58040	LOC_Os03g58040	LOC_Os10g30520	LOC_Os09g28750	LOC_Os02g53130	LOC_Os12g37400	LOC_Os03g58040	LOC_Os10g28020	LOC_Os10g30520	LOC_Os01g47570
LOC_Os03g08830	LOC_Os03g58040	LOC_Os02g53140	LOC_Os10g30520	LOC_Os07g28644	LOC_Os04g51454	LOC_Os06g49080	LOC_Os03g58040	LOC_Os02g53140	LOC_Os03g10600	LOC_Os02g53140	LOC_Os02g06330
LOC_Os10g35644	LOC_Os02g53140	LOC_Os03g10600	LOC_Os07g28644	LOC_Os02g53140	LOC_Os01g73024	LOC_Os03g59774	LOC_Os02g53140	LOC_Os05g51470	LOC_Os05g51470	LOC_Os10g28020	LOC_Os04g53680
LOC_Os10g31810	LOC_Os10g28020	LOC_Os05g04940	LOC_Os02g53140	LOC_Os10g28020	LOC_Os02g06330	LOC_Os03g03920	LOC_Os05g51470	LOC_Os03g05806	LOC_Os03g05806	LOC_Os03g10600	LOC_Os01g09640
LOC_Os06g49080	LOC_Os03g10600	LOC_Os03g08830	LOC_Os10g28020	LOC_Os03g10600	LOC_Os04g53680	LOC_Os01g50200	LOC_Os05g04940	LOC_Os05g04940	LOC_Os02g53130	LOC_Os05g51470	LOC_Os06g05420
LOC_Os03g59774	LOC_Os03g05806	LOC_Os10g35644	LOC_Os03g10600	LOC_Os05g51470	LOC_Os01g09640	LOC_Os09g28750	LOC_Os03g08830	LOC_Os03g08830	LOC_Os03g58920	LOC_Os03g05806	LOC_Os02g24205
LOC_Os03g03920	LOC_Os05g04940	LOC_Os02g53130	LOC_Os03g05806	LOC_Os03g05806	LOC_Os02g24205	LOC_Os03g13560	LOC_Os10g35644	LOC_Os10g35644	LOC_Os10g22170	LOC_Os05g04940	LOC_Os03g10500
LOC_Os01g50200	LOC_Os03g08830	LOC_Os03g58920	LOC_Os10g35644	LOC_Os05g04940	LOC_Os03g10500	LOC_Os01g39280	LOC_Os02g53130	LOC_Os02g53130	LOC_Os10g31810	LOC_Os02g53130	LOC_Os01g12130
LOC_Os09g28750	LOC_Os10g35644	LOC_Os03g14380	LOC_Os02g53130	LOC_Os03g08830	LOC_Os01g12130	LOC_Os09g26620	LOC_Os03g58920	LOC_Os03g58920	LOC_Os08g34130	LOC_Os10g35640	LOC_Os07g38810
LOC_Os03g13560	LOC_Os02g53130	LOC_Os10g31810	LOC_Os03g58920	LOC_Os10g35644	LOC_Os06g02000	LOC_Os01g47570	LOC_Os03g14380	LOC_Os03g14380	LOC_Os03g59774	LOC_Os03g58920	LOC_Os05g35470
LOC_Os01g39280	LOC_Os03g14380	LOC_Os06g49080	LOC_Os10g31810	LOC_Os02g53130	LOC_Os05g35470	LOC_Os03g58410	LOC_Os10g31810	LOC_Os10g31810	LOC_Os03g61160	LOC_Os10g22170	LOC_Os06g33720
LOC_Os09g26620	LOC_Os09g38750	LOC_Os03g59774	LOC_Os03g59774	LOC_Os10g35640	LOC_Os06g33720	LOC_Os11g37300	LOC_Os06g49080	LOC_Os03g59774	LOC_Os01g50200	LOC_Os10g31810	LOC_Os09g35730
LOC_Os01g47570	LOC_Os06g49080	LOC_Os03g57290	LOC_Os03g53500	LOC_Os03g58920	LOC_Os02g51350	LOC_Os07g42160	LOC_Os03g59774	LOC_Os03g53500	LOC_Os09g04720	LOC_Os06g49080	LOC_Os07g13490
LOC_Os03g59760	LOC_Os03g59774	LOC_Os03g53500	LOC_Os03g61160	LOC_Os10g31810	LOC_Os04g45480	LOC_Os05g32440	LOC_Os03g53500	LOC_Os03g61160	LOC_Os05g28200	LOC_Os08g34130	LOC_Os04g45480
LOC_Os11g37300	LOC_Os03g53500	LOC_Os03g03920	LOC_Os03g03920	LOC_Os08g34130	LOC_Os09g36619	LOC_Os09g27570	LOC_Os03g03920	LOC_Os03g03920	LOC_Os03g15920	LOC_Os03g59774	LOC_Os03g59570
LOC_Os03g13130	LOC_Os03g03920	LOC_Os01g50200	LOC_Os01g50200	LOC_Os03g59774	LOC_Os03g59570	LOC_Os01g39110	LOC_Os01g50200	LOC_Os01g50200	LOC_Os02g04740	LOC_Os03g03920	LOC_Os07g45560
Oryza_sativa_newGene_2986	LOC_Os01g50200	LOC_Os05g28200	LOC_Os07g31460	LOC_Os03g61160	LOC_Os07g45560	LOC_Os01g73024	LOC_Os02g04740	LOC_Os05g28200	LOC_Os05g41190	LOC_Os01g50200	LOC_Os09g24590
LOC_Os05g32440	LOC_Os02g04740	LOC_Os03g44450	LOC_Os09g04720	LOC_Os01g50200	LOC_Os11g29900	LOC_Os01g43680	LOC_Os05g41190	LOC_Os03g15920	LOC_Os09g28750	LOC_Os07g31460	LOC_Os03g21210
LOC_Os09g27570	LOC_Os03g44450	LOC_Os05g41190	LOC_Os05g28200	LOC_Os07g31460	LOC_Os10g42780	LOC_Os03g01990	LOC_Os09g28750	LOC_Os05g41190	LOC_Os11g33330	LOC_Os09g04720	LOC_Os10g42780
LOC_Os04g51454	LOC_Os05g41190	LOC_Os09g28750	LOC_Os03g15920	LOC_Os09g04720	LOC_Os04g30030	LOC_Os02g06330	LOC_Os03g18550	LOC_Os11g33330	LOC_Os03g13560	LOC_Os05g28200	LOC_Os02g12650
LOC_Os01g39110	LOC_Os09g28750	LOC_Os11g33330	LOC_Os02g04740	LOC_Os03g15920	LOC_Os01g66740	LOC_Os02g44820	LOC_Os03g13560	LOC_Os11g41210	LOC_Os11g41210	LOC_Os03g15920	LOC_Os05g50850
LOC_Os12g10740	LOC_Os03g13560	LOC_Os03g13560	LOC_Os05g41190	LOC_Os02g04740	Oryza_sativa_newGene_525	LOC_Os03g14590	LOC_Os11g41210	LOC_Os01g39280	LOC_Os01g39280	LOC_Os02g04740	LOC_Os07g04040
LOC_Os01g12400	LOC_Os01g39280	LOC_Os01g39280	LOC_Os09g28750	LOC_Os05g41190	LOC_Os06g03860	LOC_Os04g53680	LOC_Os01g39280	LOC_Os09g26620	LOC_Os09g26620	LOC_Os05g41190	LOC_Os04g31630
LOC_Os01g32870	LOC_Os02g31890	LOC_Os02g31890	LOC_Os03g18550	LOC_Os09g28750	LOC_Os02g55910	LOC_Os11g35410	LOC_Os01g47570	LOC_Os01g47570	LOC_Os01g47570	LOC_Os03g18550	LOC_Os02g20970
LOC_Os01g73024	LOC_Os04g09430	LOC_Os09g26620	LOC_Os11g33330	LOC_Os03g18550	LOC_Os04g39060	LOC_Os05g33940	LOC_Os03g58410	LOC_Os04g01600	LOC_Os04g01600	LOC_Os04g08800	LOC_Os05g03450
LOC_Os01g44170	LOC_Os01g47570	LOC_Os01g47570	LOC_Os11g41210	LOC_Os02g31890	LOC_Os05g03450	LOC_Os01g09640	LOC_Os08g04810	LOC_Os03g58410	LOC_Os08g04810	LOC_Os11g33330	LOC_Os09g09500
LOC_Os03g01990	LOC_Os03g59760	LOC_Os04g01600	LOC_Os01g39280	LOC_Os09g26620	LOC_Os04g52970	LOC_Os06g05420	LOC_Os04g27950	LOC_Os08g04810	LOC_Os04g27950	LOC_Os11g41210	LOC_Os02g49860
LOC_Os10g03440	LOC_Os03g58410	LOC_Os08g04810	LOC_Os02g31890	LOC_Os01g47570	LOC_Os01g49580	LOC_Os03g22270	LOC_Os05g32440	LOC_Os07g20580	LOC_Os07g42160	LOC_Os01g39280	LOC_Os01g49580
LOC_Os01g63710	LOC_Os08g04810	LOC_Os03g13130	LOC_Os09g26620	LOC_Os04g01600	LOC_Os11g09280	LOC_Os02g24205	LOC_Os06g22870	LOC_Os07g42160	LOC_Os05g32440	LOC_Os09g26620	LOC_Os06g45680
LOC_Os02g06330	LOC_Os03g13130	LOC_Os04g27950	LOC_Os04g01600	LOC_Os05g38580	LOC_Os01g01620	LOC_Os03g10500	LOC_Os02g05900	LOC_Os06g22870	LOC_Os06g22870	LOC_Os01g47570	Oryza_sativa_newGene_572
LOC_Os02g44820	LOC_Os04g27950	LOC_Os06g22870	LOC_Os08g04810	LOC_Os03g55220	LOC_Os05g44320	LOC_Os01g56230	LOC_Os01g73234	LOC_Os02g05900	LOC_Os02g05900	LOC_Os04g01600	LOC_Os11g09280
LOC_Os08g10260	LOC_Os05g32440	LOC_Os02g05900	LOC_Os07g20580	LOC_Os07g05550	LOC_Os06g26234	LOC_Os01g12130	LOC_Os10g05720	LOC_Os01g73234	LOC_Os01g73234	LOC_Os07g05550	LOC_Os03g58330
LOC_Os03g14590	LOC_Os06g22870	LOC_Os01g73234	LOC_Os03g13130	LOC_Os03g58410	LOC_Os11g29290	LOC_Os01g05490	LOC_Os01g12400	LOC_Os09g27570	LOC_Os04g51454	LOC_Os08g04810	LOC_Os01g01620
LOC_Os04g53680	LOC_Os02g05900	LOC_Os09g27570	LOC_Os04g27950	LOC_Os07g20580	LOC_Os02g02660	LOC_Os07g38810	LOC_Os01g73024	LOC_Os04g51454	LOC_Os10g05720	LOC_Os07g20580	LOC_Os03g50970
LOC_Os11g35410	LOC_Os01g73234	LOC_Os04g51450	LOC_Os05g32440	LOC_Os04g27950	LOC_Os08g13905	LOC_Os06g02000	LOC_Os01g48650	LOC_Os10g05720	LOC_Os01g12400	LOC_Os03g13130	LOC_Os05g46780
LOC_Os01g40330	LOC_Os09g27570	LOC_Os04g51454	LOC_Os02g05900	Oryza_sativa_newGene_2986	LOC_Os06g44040	LOC_Os07g10500	LOC_Os02g08300	LOC_Os01g12400	LOC_Os01g32870	LOC_Os04g27950	Oryza_sativa_newGene_642
LOC_Os05g33940	LOC_Os04g51450	LOC_Os01g39110	LOC_Os04g51450	LOC_Os05g32440	LOC_Os04g29960	LOC_Os05g35470	LOC_Os06g50930	LOC_Os01g73024	LOC_Os01g48650	LOC_Os05g32440	LOC_Os02g44980
LOC_Os01g09640	LOC_Os04g51454	LOC_Os12g10740	LOC_Os04g51454	LOC_Os04g51450	LOC_Os03g24844	LOC_Os06g33720	LOC_Os01g59340	LOC_Os01g48650	LOC_Os02g08300	LOC_Os06g22870	LOC_Os08g13905
LOC_Os01g54190	LOC_Os01g39110	LOC_Os01g12400	LOC_Os01g39110	LOC_Os03g07330	Oryza_sativa_newGene_4442	ChrUn.fgenesh.gene.20	LOC_Os09g03939	LOC_Os06g50930	LOC_Os01g59340	LOC_Os02g05900	LOC_Os06g30480
LOC_Os03g22270	LOC_Os12g10740	LOC_Os08g07540	LOC_Os12g10740	LOC_Os04g51454	Oryza_sativa_newGene_4443	LOC_Os04g34270	LOC_Os03g01990	LOC_Os01g43680	LOC_Os01g43680	LOC_Os03g07330	LOC_Os08g41080
LOC_Os02g24205	LOC_Os01g12400	LOC_Os01g73024	LOC_Os10g05720	LOC_Os10g05720	LOC_Os05g49770	LOC_Os02g51350	LOC_Os02g45150	LOC_Os10g03440	LOC_Os04g56100	LOC_Os04g51454	LOC_Os06g44040
LOC_Os03g10500	LOC_Os01g32870	LOC_Os06g50930	LOC_Os02g49710	LOC_Os01g73024	LOC_Os07g28040	LOC_Os03g27350	LOC_Os02g06330	Oryza_sativa_newGene_258	LOC_Os09g03939	LOC_Os10g24100	LOC_Os11g07950
LOC_Os01g56230	LOC_Os08g07540	LOC_Os01g59340	LOC_Os01g12400	LOC_Os01g48650	LOC_Os11g07170	LOC_Os09g35730	LOC_Os08g10260	LOC_Os05g46580	LOC_Os01g08510	LOC_Os10g05720	LOC_Os07g39860
LOC_Os01g12130	LOC_Os01g73024	LOC_Os01g43680	LOC_Os01g73024	LOC_Os02g08300	LOC_Os05g50950	LOC_Os07g13490	LOC_Os03g14590	LOC_Os02g01100	LOC_Os01g07720	LOC_Os02g49710	Oryza_sativa_newGene_4442
LOC_Os01g05490	LOC_Os07g30170	LOC_Os04g56100	LOC_Os01g44170	LOC_Os01g43680	LOC_Os01g51920	LOC_Os04g48020	LOC_Os01g42790	LOC_Os02g06330	LOC_Os02g45150	LOC_Os01g32870	Oryza_sativa_newGene_4443
LOC_Os06g02000	LOC_Os05g33050	LOC_Os03g01990	LOC_Os05g33050	LOC_Os04g56100	LOC_Os01g72520	LOC_Os04g45480	LOC_Os10g42830	LOC_Os08g10260	LOC_Os01g63710	LOC_Os08g07540	LOC_Os10g36550
LOC_Os07g10500	LOC_Os02g08300	LOC_Os01g08510	LOC_Os02g08300	LOC_Os09g03939	LOC_Os02g49230	LOC_Os10g01100	LOC_Os07g48810	LOC_Os03g14590	LOC_Os02g06330	LOC_Os01g44170	LOC_Os05g49770
LOC_Os05g35470	LOC_Os06g50930	LOC_Os10g03440	LOC_Os06g50930	LOC_Os01g08510	LOC_Os10g09240	LOC_Os03g59570	LOC_Os04g53680	LOC_Os01g42790	LOC_Os02g44820	LOC_Os01g48650	LOC_Os06g08360
LOC_Os06g33720	LOC_Os01g59340	LOC_Os05g46580	LOC_Os01g59340	LOC_Os09g13570	LOC_Os05g14240	LOC_Os07g45560	LOC_Os01g40330	LOC_Os10g42830	LOC_Os02g58300	LOC_Os07g30170	Oryza_sativa_newGene_1627
LOC_Os12g43870	LOC_Os01g43680	LOC_Os02g06330	LOC_Os01g43680	LOC_Os02g45150	LOC_Os08g38086	LOC_Os09g24590	LOC_Os01g09640	LOC_Os07g48810	LOC_Os08g44400	LOC_Os02g08300	LOC_Os05g43780
LOC_Os04g34270	LOC_Os09g03939	LOC_Os02g44820	LOC_Os09g03939	LOC_Os01g63710	LOC_Os05g35970	LOC_Os03g21210	LOC_Os01g54190	LOC_Os03g47160	LOC_Os10g42830	LOC_Os01g59340	LOC_Os01g64990
LOC_Os06g43090	LOC_Os03g01990	LOC_Os08g44400	LOC_Os01g08510	LOC_Os02g01100	LOC_Os01g62060	LOC_Os02g47650	Oryza_sativa_newGene_3454	LOC_Os04g53680	LOC_Os07g48810	LOC_Os11g34760	LOC_Os07g28040
LOC_Os08g03630	LOC_Os01g08510	LOC_Os03g14590	LOC_Os01g07720	LOC_Os02g06330	LOC_Os03g18870	LOC_Os11g29900	LOC_Os06g36920	LOC_Os11g35410	LOC_Os04g53680	LOC_Os01g43680	LOC_Os06g42730
LOC_Os07g33630	LOC_Os02g45150	LOC_Os01g42790	LOC_Os01g63710	LOC_Os11g12710	LOC_Os05g36320	LOC_Os10g42780	LOC_Os06g05420	LOC_Os01g40330	LOC_Os11g35410	LOC_Os10g11820	LOC_Os11g07170
LOC_Os02g51350	LOC_Os02g01100	LOC_Os10g42830	LOC_Os02g01100	LOC_Os02g58300	LOC_Os05g38470	LOC_Os12g06630	LOC_Os03g22270	LOC_Os05g33940	LOC_Os05g33940	LOC_Os04g56100	LOC_Os01g51920
LOC_Os04g48020	LOC_Os02g06330	LOC_Os07g48810	LOC_Os02g06330	LOC_Os08g44400	LOC_Os01g04260	LOC_Os04g41550	LOC_Os02g24205	LOC_Os01g09640	LOC_Os01g09640	LOC_Os09g03939	LOC_Os03g14400
LOC_Os04g45480	LOC_Os02g44820	LOC_Os04g53680	LOC_Os02g44820	LOC_Os08g10260	LOC_Os04g30240	LOC_Os03g60760	LOC_Os02g50040	LOC_Os01g54190	LOC_Os01g54190	LOC_Os01g07720	LOC_Os01g62840
LOC_Os10g01100	LOC_Os08g44400	LOC_Os01g40330	LOC_Os01g42790	LOC_Os03g14590	LOC_Os05g25640	LOC_Os02g12650	LOC_Os01g51610	Oryza_sativa_newGene_3454	Oryza_sativa_newGene_3454	LOC_Os09g13570	LOC_Os03g13750
LOC_Os09g36619	LOC_Os03g14590	LOC_Os05g33940	LOC_Os10g42830	LOC_Os01g42790	LOC_Os01g08680	LOC_Os05g50850	LOC_Os03g10500	LOC_Os03g36080	LOC_Os03g36080	LOC_Os02g45150	LOC_Os10g09240
LOC_Os03g59570	LOC_Os01g42790	LOC_Os01g09640	LOC_Os07g48810	LOC_Os10g42830	LOC_Os05g02420	LOC_Os01g46020	LOC_Os01g12130	LOC_Os06g36920	LOC_Os06g36920	LOC_Os01g63710	LOC_Os03g51080
LOC_Os10g21212	LOC_Os10g42830	LOC_Os01g54190	LOC_Os04g53680	LOC_Os07g48810	LOC_Os07g36190	LOC_Os07g04040	LOC_Os01g05490	LOC_Os06g05420	LOC_Os06g05420	LOC_Os02g01100	LOC_Os08g38086
LOC_Os07g45560	LOC_Os07g48810	LOC_Os03g36080	LOC_Os01g09640	LOC_Os04g53680	LOC_Os04g08836	LOC_Os07g16810	LOC_Os09g18080	LOC_Os03g22270	LOC_Os02g24205	LOC_Os02g06330	LOC_Os05g35970
LOC_Os02g47650	LOC_Os04g53680	LOC_Os06g36920	LOC_Os01g54190	LOC_Os11g35410	LOC_Os05g38270	LOC_Os09g38755	LOC_Os07g38810	LOC_Os02g24205	LOC_Os11g38170	LOC_Os02g44820	LOC_Os01g47256
LOC_Os11g29900	LOC_Os01g40330	LOC_Os03g22270	Oryza_sativa_newGene_3454	LOC_Os01g40330	LOC_Os01g46400	LOC_Os04g31630	LOC_Os06g02000	LOC_Os01g51610	LOC_Os01g51610	LOC_Os02g58300	LOC_Os02g55090
LOC_Os10g42780	LOC_Os05g33940	LOC_Os02g24205	LOC_Os03g36080	LOC_Os05g33940	Oryza_sativa_newGene_3458	LOC_Os02g20970	LOC_Os07g10500	LOC_Os01g16510	LOC_Os01g16510	LOC_Os08g44400	LOC_Os08g01370
LOC_Os05g51040	LOC_Os01g09640	LOC_Os03g10500	LOC_Os06g36920	LOC_Os11g04040	LOC_Os07g02460	LOC_Os09g19640	LOC_Os05g35470	LOC_Os03g10500	LOC_Os03g10500	LOC_Os01g42790	LOC_Os07g11330
LOC_Os04g41550	Oryza_sativa_newGene_3454	LOC_Os01g12870	LOC_Os03g22270	LOC_Os01g09640	LOC_Os12g43550	LOC_Os09g16920	LOC_Os06g33720	LOC_Os01g12870	LOC_Os01g12870	LOC_Os10g42830	LOC_Os03g18870
LOC_Os05g15140	LOC_Os03g36080	LOC_Os01g12130	LOC_Os02g24205	LOC_Os01g54190	LOC_Os02g55300	LOC_Os01g50830	ChrUn.fgenesh.gene.20	LOC_Os01g12130	LOC_Os01g12130	LOC_Os07g48810	Oryza_sativa_newGene_2604
LOC_Os03g60760	LOC_Os03g22270	LOC_Os01g05490	LOC_Os01g16510	Oryza_sativa_newGene_3454	Oryza_sativa_newGene_1858	Oryza_sativa_newGene_521	LOC_Os04g34270	LOC_Os01g05490	LOC_Os01g05490	LOC_Os04g53680	LOC_Os05g36320
LOC_Os05g50850	LOC_Os02g24205	LOC_Os06g46410	LOC_Os03g10500	LOC_Os03g36080	LOC_Os02g05710	LOC_Os06g03860	LOC_Os06g43090	LOC_Os07g38810	LOC_Os09g18080	LOC_Os11g35410	LOC_Os06g05450
LOC_Os04g30030	LOC_Os02g50040	LOC_Os07g38810	LOC_Os01g12870	LOC_Os02g24205	LOC_Os12g02630	LOC_Os02g55910	LOC_Os02g51020	LOC_Os01g15770	LOC_Os07g38810	LOC_Os01g40330	LOC_Os07g36570
LOC_Os01g46020	LOC_Os03g10500	LOC_Os01g15770	LOC_Os01g12130	LOC_Os11g38170	LOC_Os04g40700	LOC_Os06g49510	LOC_Os02g51350	LOC_Os06g02000	LOC_Os01g15770	LOC_Os05g33940	LOC_Os02g43300
LOC_Os07g04040	LOC_Os01g12130	LOC_Os06g02000	LOC_Os07g38810	LOC_Os01g16510	LOC_Os06g08280	LOC_Os05g02120	LOC_Os03g27350	LOC_Os07g10500	LOC_Os06g02000	LOC_Os01g09640	LOC_Os04g57140
LOC_Os07g16810	LOC_Os01g05490	LOC_Os07g10500	LOC_Os01g15770	LOC_Os03g10500	LOC_Os07g09140	LOC_Os04g39060	LOC_Os05g48050	LOC_Os06g06780	LOC_Os03g05800	LOC_Os01g54190	LOC_Os06g01870
LOC_Os09g38755	LOC_Os07g38810	LOC_Os03g05800	LOC_Os06g02000	LOC_Os01g12870	LOC_Os05g11005	LOC_Os02g28340	LOC_Os09g35730	LOC_Os05g35470	LOC_Os06g06780	Oryza_sativa_newGene_3454	LOC_Os06g04210
LOC_Os04g31630	LOC_Os06g02000	LOC_Os05g35470	LOC_Os07g10500	LOC_Os01g12130	LOC_Os09g31040	LOC_Os05g03450	LOC_Os02g45540	LOC_Os06g33720	LOC_Os05g35470	LOC_Os03g36080	LOC_Os01g08680
LOC_Os01g66740	LOC_Os07g10500	LOC_Os06g33720	LOC_Os05g35470	LOC_Os01g05490	LOC_Os06g04390	LOC_Os02g20190	LOC_Os07g13490	ChrUn.fgenesh.gene.20	LOC_Os06g33720	LOC_Os06g36920	LOC_Os05g02420
LOC_Os02g20970	LOC_Os05g35470	ChrUn.fgenesh.gene.26	LOC_Os06g33720	LOC_Os06g46410	LOC_Os07g46720	LOC_Os09g09500	Oryza_sativa_newGene_2476	LOC_Os12g43870	LOC_Os08g03630	LOC_Os06g05420	LOC_Os03g05870
LOC_Os06g44200	LOC_Os06g33720	ChrUn.fgenesh.gene.20	ChrUn.fgenesh.gene.20	LOC_Os01g41930	LOC_Os03g17060	LOC_Os02g49860	LOC_Os04g45480	LOC_Os06g43090	LOC_Os03g29360	LOC_Os03g22270	LOC_Os03g21720
LOC_Os09g19640	ChrUn.fgenesh.gene.20	LOC_Os12g43870	LOC_Os04g34270	LOC_Os01g15770	LOC_Os05g10754	LOC_Os02g18515	LOC_Os10g01100	LOC_Os02g15750	LOC_Os04g42260	LOC_Os02g24205	LOC_Os12g38930
LOC_Os09g26350	LOC_Os12g43870	LOC_Os04g34270	LOC_Os06g43090	LOC_Os06g02000	LOC_Os03g29930	LOC_Os04g52970	LOC_Os11g03780	LOC_Os02g51020	LOC_Os02g15750	LOC_Os11g38170	LOC_Os05g43240
LOC_Os01g50830	LOC_Os06g43090	LOC_Os06g43090	LOC_Os08g03630	LOC_Os03g05800	LOC_Os03g13850	LOC_Os01g49580	LOC_Os03g59570	LOC_Os08g04170	LOC_Os07g33630	LOC_Os01g51610	LOC_Os01g46400
LOC_Os04g39930	LOC_Os08g03630	LOC_Os02g15750	LOC_Os01g66440	LOC_Os05g35470	LOC_Os03g28080	LOC_Os06g45680	LOC_Os02g44630	LOC_Os02g51350	LOC_Os02g51020	LOC_Os01g16510	LOC_Os08g31560
LOC_Os12g08800	LOC_Os02g51020	LOC_Os02g51020	LOC_Os04g42260	LOC_Os06g33720	LOC_Os02g32970	LOC_Os10g40990	LOC_Os07g45560	LOC_Os08g29760	LOC_Os08g04170	LOC_Os03g10500	LOC_Os07g02460
Oryza_sativa_newGene_521	LOC_Os02g51350	LOC_Os08g04170	LOC_Os02g15750	ChrUn.fgenesh.gene.20	LOC_Os06g50120	LOC_Os03g08080	LOC_Os09g24590	LOC_Os03g27350	LOC_Os03g63300	LOC_Os01g12870	LOC_Os12g25120
Oryza_sativa_newGene_525	LOC_Os08g29760	LOC_Os02g51350	LOC_Os07g33630	LOC_Os04g34270	LOC_Os01g68330	LOC_Os09g11450	LOC_Os03g21210	LOC_Os05g48050	LOC_Os05g48050	LOC_Os01g12130	LOC_Os08g39140
LOC_Os06g03860	LOC_Os03g27350	LOC_Os08g29760	LOC_Os02g51020	LOC_Os01g66440	LOC_Os03g02260	LOC_Os02g07200	LOC_Os02g47650	LOC_Os08g43120	LOC_Os08g43120	LOC_Os07g38810	LOC_Os05g35160
LOC_Os10g24690	LOC_Os05g48050	LOC_Os03g27350	LOC_Os02g51350	LOC_Os04g42260	LOC_Os04g51080	Oryza_sativa_newGene_572	LOC_Os06g46310	LOC_Os09g35730	LOC_Os09g35730	LOC_Os03g05800	LOC_Os06g39970
LOC_Os02g55910	LOC_Os09g35730	LOC_Os09g35730	LOC_Os08g29760	LOC_Os02g15750	LOC_Os03g03790	LOC_Os09g25090	LOC_Os11g29900	LOC_Os02g45540	LOC_Os02g45540	LOC_Os06g06780	LOC_Os12g02630
LOC_Os06g49510	LOC_Os02g45540	LOC_Os02g45540	LOC_Os03g27350	LOC_Os07g33630	LOC_Os01g62970	LOC_Os05g47670	LOC_Os10g42780	LOC_Os07g13490	LOC_Os03g16090	LOC_Os05g35470	LOC_Os10g21560
LOC_Os05g02120	LOC_Os07g13490	LOC_Os07g13490	LOC_Os05g48050	LOC_Os02g51020	LOC_Os03g38500	LOC_Os11g09280	LOC_Os04g41550	Oryza_sativa_newGene_2476	LOC_Os07g13490	LOC_Os06g33720	LOC_Os04g40700
LOC_Os01g55860	LOC_Os04g48020	Oryza_sativa_newGene_2476	LOC_Os01g74200	LOC_Os02g51350	LOC_Os05g38720	LOC_Os03g58330	LOC_Os03g60760	LOC_Os07g03060	LOC_Os04g45480	ChrUn.fgenesh.gene.22	LOC_Os06g08280
LOC_Os04g39060	Oryza_sativa_newGene_2476	LOC_Os04g45480	LOC_Os08g43120	LOC_Os05g48050	LOC_Os01g12520	LOC_Os01g59130	LOC_Os02g12650	LOC_Os04g45480	LOC_Os04g24110	LOC_Os12g43870	LOC_Os02g53994
LOC_Os05g03450	LOC_Os04g45480	LOC_Os10g01100	LOC_Os09g35730	LOC_Os01g74200	LOC_Os09g27320	LOC_Os01g01620	LOC_Os10g25430	LOC_Os11g03780	LOC_Os09g36619	LOC_Os06g43090	LOC_Os06g04020
LOC_Os02g20190	LOC_Os10g01100	LOC_Os09g36619	LOC_Os02g45540	LOC_Os09g35730	LOC_Os03g13250	LOC_Os03g50970	LOC_Os05g50850	LOC_Os03g59570	LOC_Os11g03780	LOC_Os08g03630	LOC_Os03g56250
LOC_Os09g09500	LOC_Os04g24110	LOC_Os11g03780	LOC_Os03g16090	LOC_Os02g45540	LOC_Os08g38170	LOC_Os05g46780	LOC_Os07g04040	LOC_Os02g44630	LOC_Os03g59570	LOC_Os03g29360	LOC_Os03g17060
LOC_Os03g20600	LOC_Os09g36619	LOC_Os03g59570	LOC_Os07g13490	Oryza_sativa_newGene_2478	LOC_Os01g49310	LOC_Os09g33860	LOC_Os10g41490	LOC_Os07g45560	LOC_Os02g44630	LOC_Os04g42260	LOC_Os11g01140
LOC_Os04g52970	LOC_Os11g03780	LOC_Os10g21212	LOC_Os04g48020	LOC_Os03g16090	LOC_Os03g55330	Oryza_sativa_newGene_642	LOC_Os09g38755	LOC_Os09g24590	LOC_Os07g45560	LOC_Os02g15750	LOC_Os02g50210
Oryza_sativa_newGene_3043	LOC_Os03g59570	LOC_Os02g44630	LOC_Os04g45480	LOC_Os07g13490	LOC_Os06g09679	LOC_Os09g26920	LOC_Os04g31630	LOC_Os03g21210	LOC_Os09g24590	LOC_Os07g33630	LOC_Os02g44380
LOC_Os01g49580	LOC_Os10g21212	LOC_Os07g45560	LOC_Os10g01100	LOC_Os04g45480	LOC_Os08g05630	LOC_Os11g29290	LOC_Os02g20970	LOC_Os02g47650	LOC_Os03g21210	LOC_Os02g51020	LOC_Os03g29930
LOC_Os10g33874	LOC_Os02g44630	LOC_Os09g24590	LOC_Os04g24110	LOC_Os04g24110	LOC_Os08g04630	LOC_Os12g06380	LOC_Os07g36465	LOC_Os06g46310	LOC_Os06g46310	LOC_Os02g51350	LOC_Os03g51479
LOC_Os04g10680	LOC_Os07g45560	LOC_Os03g21210	LOC_Os09g36619	LOC_Os09g36619	LOC_Os09g15170	LOC_Os02g44980	LOC_Os02g10760	LOC_Os11g29900	LOC_Os10g42780	LOC_Os03g63300	LOC_Os02g14480
LOC_Os10g40990	LOC_Os09g24590	LOC_Os02g47650	LOC_Os11g03780	LOC_Os11g03780	LOC_Os03g27010	LOC_Os04g49510	LOC_Os09g16920	LOC_Os10g42780	LOC_Os05g51040	LOC_Os05g48050	LOC_Os03g13850
LOC_Os01g42000	LOC_Os03g21210	LOC_Os06g46310	LOC_Os03g59570	LOC_Os03g59570	LOC_Os03g27019	LOC_Os08g13905	LOC_Os10g35840	LOC_Os12g06630	LOC_Os02g12650	LOC_Os09g35730	LOC_Os09g10340
LOC_Os01g54420	LOC_Os02g47650	LOC_Os11g29900	LOC_Os10g21212	LOC_Os02g44630	LOC_Os09g24490	LOC_Os06g30480	LOC_Os03g18020	LOC_Os04g41550	LOC_Os10g25430	LOC_Os02g45540	LOC_Os01g65510
LOC_Os03g08080	LOC_Os06g46310	LOC_Os10g42780	LOC_Os02g44630	LOC_Os10g40324	Oryza_sativa_newGene_4944	Oryza_sativa_newGene_2211	LOC_Os07g10970	LOC_Os06g35490	LOC_Os05g50850	LOC_Os03g16090	LOC_Os03g28080
LOC_Os05g40160	LOC_Os11g29900	LOC_Os12g06630	LOC_Os07g45560	LOC_Os07g45560	LOC_Os11g20020	LOC_Os08g41080	LOC_Os09g26350	LOC_Os03g60760	LOC_Os07g04040	LOC_Os07g13490	LOC_Os01g11920
LOC_Os08g44000	LOC_Os10g42780	LOC_Os05g51040	LOC_Os09g24590	LOC_Os03g21210	LOC_Os03g48010	LOC_Os02g04840	LOC_Os08g02390	LOC_Os02g12650	LOC_Os12g02570	LOC_Os04g45480	LOC_Os12g34380
LOC_Os03g14170	LOC_Os12g06630	LOC_Os04g41550	LOC_Os03g21210	LOC_Os02g47650	LOC_Os01g08440	LOC_Os06g44040	LOC_Os01g50830	LOC_Os10g25430	LOC_Os07g16810	LOC_Os04g24110	LOC_Os10g12354
LOC_Os09g25090	LOC_Os05g51040	LOC_Os03g60760	LOC_Os06g46310	LOC_Os06g46310	LOC_Os11g02620	Oryza_sativa_newGene_2934	LOC_Os01g53420	LOC_Os05g50850	LOC_Os06g10170	LOC_Os09g36619	LOC_Os05g47545
LOC_Os05g47670	LOC_Os04g41550	LOC_Os02g12650	LOC_Os11g29900	LOC_Os11g29900	LOC_Os03g22670	Oryza_sativa_newGene_2936	LOC_Os04g39930	LOC_Os01g46020	LOC_Os02g38680	LOC_Os11g03780	LOC_Os02g32970
LOC_Os05g33630	LOC_Os05g15140	LOC_Os10g25430	LOC_Os10g42780	LOC_Os10g42780	LOC_Os04g53214	LOC_Os11g07950	LOC_Os06g03860	LOC_Os07g04040	LOC_Os04g31630	LOC_Os03g59570	LOC_Os11g05780
LOC_Os03g09045	LOC_Os03g60760	LOC_Os05g50850	LOC_Os04g41550	LOC_Os05g51040	LOC_Os07g28480	LOC_Os12g37060	LOC_Os05g42230	LOC_Os07g16810	LOC_Os02g20970	LOC_Os02g44630	LOC_Os01g56240
LOC_Os11g09280	LOC_Os02g12650	LOC_Os04g30030	LOC_Os02g12650	LOC_Os02g12650	LOC_Os04g03050	LOC_Os07g39860	LOC_Os01g14830	LOC_Os10g41490	LOC_Os07g36465	LOC_Os07g45560	LOC_Os03g02260
LOC_Os03g58330	LOC_Os10g25430	LOC_Os01g46020	LOC_Os10g25430	LOC_Os10g25430	LOC_Os10g22370	LOC_Os10g07380	LOC_Os02g55910	LOC_Os09g38755	LOC_Os02g10760	LOC_Os09g24590	LOC_Os03g38500
LOC_Os08g04370	LOC_Os05g50850	LOC_Os07g04040	LOC_Os04g30030	LOC_Os01g39890	LOC_Os05g40000	LOC_Os04g44670	LOC_Os10g33290	LOC_Os04g31630	LOC_Os06g44200	LOC_Os03g21210	LOC_Os10g08474
Oryza_sativa_newGene_1342	LOC_Os04g30030	LOC_Os10g41490	LOC_Os07g04040	LOC_Os05g50850	LOC_Os02g36330	Oryza_sativa_newGene_4442	LOC_Os05g02120	LOC_Os02g20970	LOC_Os06g01960	LOC_Os06g46310	LOC_Os02g49610
LOC_Os01g01620	LOC_Os07g04040	LOC_Os09g38755	LOC_Os07g16810	LOC_Os04g30030	Oryza_sativa_newGene_1420	Oryza_sativa_newGene_4443	LOC_Os08g39380	LOC_Os02g10760	LOC_Os06g01966	LOC_Os10g42780	LOC_Os09g27320
LOC_Os03g50970	LOC_Os09g38755	LOC_Os03g21964	LOC_Os10g41490	LOC_Os12g02570	LOC_Os01g04370	LOC_Os01g05510	LOC_Os02g28340	LOC_Os06g44200	LOC_Os10g35840	LOC_Os05g51040	LOC_Os08g38170
LOC_Os05g44320	LOC_Os03g21964	LOC_Os04g31630	LOC_Os03g21964	LOC_Os07g16810	LOC_Os12g06260	LOC_Os04g14790	LOC_Os05g03450	LOC_Os09g16920	LOC_Os12g03710	LOC_Os02g12650	LOC_Os01g49310
LOC_Os01g10300	LOC_Os04g31630	LOC_Os01g66740	LOC_Os04g31630	LOC_Os10g41490	LOC_Os12g10630	LOC_Os07g39280	LOC_Os05g35570	LOC_Os10g35840	LOC_Os03g18020	LOC_Os10g25430	LOC_Os03g55330
LOC_Os09g33860	LOC_Os01g66740	LOC_Os02g20970	LOC_Os01g66740	LOC_Os02g38680	LOC_Os12g38010	LOC_Os10g36550	LOC_Os09g09500	LOC_Os03g18020	LOC_Os09g26350	LOC_Os01g39890	LOC_Os06g09679
LOC_Os08g43440	LOC_Os02g20970	LOC_Os07g36465	LOC_Os02g20970	LOC_Os01g66740	LOC_Os11g03734	LOC_Os05g49770	LOC_Os03g57780	LOC_Os07g10970	LOC_Os08g25799	LOC_Os05g50850	LOC_Os03g09070
LOC_Os06g26234	LOC_Os07g36465	LOC_Os09g15340	LOC_Os06g44200	LOC_Os04g58180	LOC_Os04g57850	LOC_Os06g08360	LOC_Os02g49860	LOC_Os03g22730	LOC_Os03g22730	LOC_Os07g04040	LOC_Os08g04630
LOC_Os01g73060	LOC_Os09g19640	LOC_Os01g47770	LOC_Os09g15340	LOC_Os06g44200	LOC_Os04g53190	Oryza_sativa_newGene_1627	LOC_Os02g18515	LOC_Os08g02390	LOC_Os08g02390	LOC_Os12g02570	LOC_Os12g05210
LOC_Os11g29290	LOC_Os01g47770	LOC_Os10g35840	LOC_Os01g47770	LOC_Os09g19640	LOC_Os12g05020	LOC_Os05g21180	LOC_Os01g68770	LOC_Os01g50830	LOC_Os01g53420	LOC_Os07g16810	LOC_Os06g40060
LOC_Os02g44980	LOC_Os10g35840	LOC_Os07g41694	LOC_Os09g16920	LOC_Os09g16920	LOC_Os08g29560	LOC_Os05g43780	LOC_Os01g49580	LOC_Os01g53420	LOC_Os12g08800	LOC_Os03g19370	LOC_Os09g15170
LOC_Os04g49510	LOC_Os03g18020	LOC_Os03g18020	LOC_Os10g35840	LOC_Os10g35840	LOC_Os07g16030	LOC_Os01g64990	LOC_Os03g62110	LOC_Os12g34880	LOC_Os04g58980	LOC_Os02g38680	LOC_Os09g24490
LOC_Os02g02660	LOC_Os03g22730	LOC_Os10g23100	LOC_Os07g41694	LOC_Os07g41694	LOC_Os09g11005	LOC_Os07g28040	LOC_Os02g52450	LOC_Os06g03860	LOC_Os05g42230	LOC_Os04g31630	LOC_Os04g35540
LOC_Os08g13905	LOC_Os03g10790	LOC_Os08g02390	LOC_Os03g18020	LOC_Os09g26350	LOC_Os03g08250	LOC_Os07g32950	LOC_Os06g45680	LOC_Os01g14830	LOC_Os01g14830	LOC_Os02g20970	LOC_Os04g54890
LOC_Os07g12800	LOC_Os08g02390	LOC_Os01g50830	LOC_Os09g26350	LOC_Os08g25799	LOC_Os02g33320	LOC_Os07g47370	LOC_Os03g21550	LOC_Os02g42700	LOC_Os02g42700	LOC_Os07g36465	Oryza_sativa_newGene_4944
LOC_Os02g04840	LOC_Os01g50830	LOC_Os01g53420	LOC_Os03g22730	LOC_Os03g22730	LOC_Os01g09570	LOC_Os06g42730	LOC_Os07g22534	LOC_Os02g55910	LOC_Os03g50780	LOC_Os02g10760	LOC_Os09g11230
LOC_Os01g57942	LOC_Os01g53420	Oryza_sativa_newGene_521	LOC_Os08g02390	LOC_Os04g39930	LOC_Os01g02490	LOC_Os03g20370	LOC_Os03g08080	LOC_Os06g49510	LOC_Os06g12600	LOC_Os06g44200	LOC_Os11g20020
LOC_Os06g44040	LOC_Os04g39930	Oryza_sativa_newGene_525	LOC_Os12g08800	LOC_Os12g08800	LOC_Os06g21330	LOC_Os11g07170	LOC_Os09g11450	LOC_Os06g12600	LOC_Os04g39060	LOC_Os09g15340	LOC_Os01g72900
LOC_Os11g07950	Oryza_sativa_newGene_525	LOC_Os04g58980	Oryza_sativa_newGene_525	Oryza_sativa_newGene_525	LOC_Os01g56360	LOC_Os09g36790	LOC_Os08g37180	LOC_Os04g39060	LOC_Os05g03450	LOC_Os09g16920	LOC_Os01g08440
LOC_Os12g37060	LOC_Os06g03860	LOC_Os06g03860	LOC_Os04g58980	LOC_Os10g34710	LOC_Os08g08860	LOC_Os01g67550	LOC_Os02g05370	LOC_Os02g28340	LOC_Os09g09500	LOC_Os10g35840	LOC_Os01g03340
LOC_Os04g40390	LOC_Os05g42230	LOC_Os02g42700	LOC_Os06g03860	LOC_Os06g03860	LOC_Os05g08620	LOC_Os05g50950	LOC_Os03g60400	LOC_Os03g23950	LOC_Os03g57780	LOC_Os12g03710	LOC_Os05g11630
LOC_Os03g47280	LOC_Os10g24690	LOC_Os02g55910	LOC_Os05g42230	LOC_Os05g42230	LOC_Os12g16080	LOC_Os07g07990	LOC_Os02g07200	LOC_Os05g03450	LOC_Os02g49860	LOC_Os09g26350	LOC_Os11g02620
LOC_Os10g37600	LOC_Os02g55910	LOC_Os10g33290	LOC_Os01g14830	LOC_Os01g14830	LOC_Os04g55210	LOC_Os03g51090	Oryza_sativa_newGene_572	LOC_Os09g09500	LOC_Os02g18515	LOC_Os10g23100	LOC_Os07g14514
LOC_Os01g71330	LOC_Os10g33290	LOC_Os06g49510	LOC_Os02g42700	LOC_Os10g36710	LOC_Os10g35540	LOC_Os01g51920	LOC_Os03g14170	LOC_Os03g57780	LOC_Os01g68770	LOC_Os08g25799	LOC_Os02g37109
LOC_Os02g37160	LOC_Os05g02120	LOC_Os05g02120	LOC_Os10g24690	LOC_Os02g42700	LOC_Os03g56782	LOC_Os03g15750	LOC_Os01g08130	LOC_Os01g61900	LOC_Os04g52970	LOC_Os03g22730	LOC_Os02g45830
LOC_Os07g39860	LOC_Os04g39060	LOC_Os01g55860	LOC_Os02g55910	LOC_Os03g50780	LOC_Os01g58640	LOC_Os05g41540	LOC_Os05g47670	LOC_Os03g20600	LOC_Os01g49580	LOC_Os12g08800	LOC_Os07g02950
Oryza_sativa_newGene_4195	LOC_Os08g39380	LOC_Os04g39060	LOC_Os10g33290	LOC_Os02g55910	LOC_Os05g38530	LOC_Os03g14400	Oryza_sativa_newGene_2285	LOC_Os02g49860	LOC_Os01g04600	Oryza_sativa_newGene_521	Oryza_sativa_newGene_400
LOC_Os04g29960	LOC_Os05g03450	LOC_Os05g03450	LOC_Os06g49510	LOC_Os10g33290	LOC_Os06g02610	LOC_Os01g72520	LOC_Os05g33630	LOC_Os02g18515	LOC_Os03g62110	LOC_Os10g34710	LOC_Os04g53214
LOC_Os03g24844	LOC_Os05g35570	LOC_Os05g35570	LOC_Os04g39060	LOC_Os05g02120	LOC_Os11g34150	LOC_Os01g62840	LOC_Os03g41460	LOC_Os01g68770	LOC_Os07g38220	LOC_Os04g58980	LOC_Os08g33640
LOC_Os10g07380	LOC_Os09g09500	LOC_Os09g09500	LOC_Os02g28340	LOC_Os06g12600	LOC_Os09g33992	LOC_Os02g49230	LOC_Os11g09280	LOC_Os04g52970	LOC_Os02g32020	LOC_Os05g42230	LOC_Os03g21690
LOC_Os04g44670	LOC_Os03g57780	LOC_Os03g57780	LOC_Os05g03450	LOC_Os04g39060	LOC_Os01g29150	LOC_Os03g13750	LOC_Os03g58330	LOC_Os01g49580	LOC_Os06g45680	LOC_Os01g14830	LOC_Os05g40000
Oryza_sativa_newGene_4442	LOC_Os01g61900	LOC_Os01g61900	LOC_Os08g36720	LOC_Os05g03450	LOC_Os09g32020	LOC_Os01g15448	LOC_Os04g42870	LOC_Os03g62110	LOC_Os10g40990	LOC_Os02g42700	LOC_Os12g16720
Oryza_sativa_newGene_4443	LOC_Os03g20600	LOC_Os03g20600	LOC_Os02g20190	LOC_Os08g36720	LOC_Os02g09359	LOC_Os02g18820	LOC_Os05g40780	LOC_Os02g32020	LOC_Os08g37456	LOC_Os03g50780	LOC_Os09g11240
Oryza_sativa_newGene_4441	LOC_Os02g49860	LOC_Os02g49860	LOC_Os03g57780	LOC_Os02g20190	LOC_Os01g07280	LOC_Os10g09240	LOC_Os01g59130	LOC_Os06g45680	LOC_Os03g21550	LOC_Os04g39060	LOC_Os02g36330
LOC_Os12g04120	LOC_Os10g22039	LOC_Os01g68770	LOC_Os03g20600	LOC_Os03g11450	LOC_Os03g37320	LOC_Os02g12360	LOC_Os01g10890	LOC_Os10g40990	LOC_Os03g08080	LOC_Os05g03450	Oryza_sativa_newGene_1420
LOC_Os01g05510	LOC_Os01g68770	LOC_Os04g52970	LOC_Os02g49860	LOC_Os03g57780	LOC_Os04g15580	LOC_Os03g17980	LOC_Os01g01620	LOC_Os03g21550	LOC_Os02g05370	LOC_Os02g20190	LOC_Os02g03320
LOC_Os04g14790	LOC_Os04g52970	Oryza_sativa_newGene_3043	LOC_Os04g52970	LOC_Os02g49860	LOC_Os11g18044	LOC_Os06g15750	LOC_Os03g50970	LOC_Os07g22534	LOC_Os07g23485	LOC_Os09g09500	LOC_Os01g63250
LOC_Os07g39280	Oryza_sativa_newGene_3043	LOC_Os01g49580	LOC_Os01g49580	LOC_Os10g22039	LOC_Os04g58600	LOC_Os05g14240	Oryza_sativa_newGene_3852	LOC_Os03g08080	LOC_Os03g60400	LOC_Os03g11450	LOC_Os12g24580
LOC_Os10g36550	LOC_Os01g49580	LOC_Os01g09270	LOC_Os03g62110	LOC_Os01g68770	LOC_Os02g57800	LOC_Os05g05390	LOC_Os05g46780	LOC_Os09g11450	LOC_Os08g44000	LOC_Os03g57780	LOC_Os01g04370
LOC_Os05g49770	LOC_Os04g10680	LOC_Os03g62110	LOC_Os02g52450	LOC_Os04g52970	LOC_Os03g16020	LOC_Os04g45860	LOC_Os09g33860	LOC_Os08g37180	Oryza_sativa_newGene_572	LOC_Os03g20600	Oryza_sativa_newGene_2300
LOC_Os02g56370	LOC_Os10g40990	LOC_Os02g52450	LOC_Os02g32020	LOC_Os01g49580	LOC_Os01g66820	LOC_Os03g51080	Oryza_sativa_newGene_642	LOC_Os02g05370	LOC_Os03g14170	LOC_Os02g49860	LOC_Os08g03880
Oryza_sativa_newGene_1627	LOC_Os01g42000	LOC_Os10g40990	LOC_Os10g40990	LOC_Os01g04600	LOC_Os09g38090	LOC_Os07g42280	LOC_Os12g15520	LOC_Os07g23485	LOC_Os01g58080	LOC_Os01g68770	LOC_Os12g06260
LOC_Os07g01890	LOC_Os03g21550	LOC_Os01g42000	LOC_Os08g37456	LOC_Os03g62110	LOC_Os11g47730	LOC_Os01g13320	LOC_Os05g49730	LOC_Os03g60400	LOC_Os09g25090	LOC_Os04g52970	LOC_Os03g30290
LOC_Os05g21180	LOC_Os01g54420	LOC_Os05g40900	LOC_Os03g21550	LOC_Os07g38220	LOC_Os11g36000	LOC_Os05g49230	LOC_Os02g47980	LOC_Os05g05800	LOC_Os01g08130	LOC_Os01g49580	LOC_Os04g42444
LOC_Os05g43780	LOC_Os07g22534	LOC_Os03g21550	LOC_Os01g54420	LOC_Os02g32020	LOC_Os07g23150	LOC_Os08g38086	LOC_Os09g26920	LOC_Os02g07200	LOC_Os05g40820	LOC_Os01g04600	LOC_Os11g03734
LOC_Os01g64990	LOC_Os03g08080	LOC_Os01g54420	LOC_Os10g17560	LOC_Os01g42000	LOC_Os06g10410	LOC_Os05g35970	LOC_Os06g26234	LOC_Os08g44000	LOC_Os05g47670	LOC_Os03g62110	LOC_Os05g08420
LOC_Os07g28040	LOC_Os09g11450	LOC_Os07g22534	LOC_Os07g22534	LOC_Os08g37456	LOC_Os08g43334	LOC_Os01g47256	Oryza_sativa_newGene_2062	Oryza_sativa_newGene_572	Oryza_sativa_newGene_2285	LOC_Os07g38220	LOC_Os04g57850
LOC_Os07g32950	LOC_Os02g05370	LOC_Os03g08080	LOC_Os03g08080	LOC_Os03g21550	LOC_Os07g46440	LOC_Os08g07330	LOC_Os11g29290	LOC_Os03g14170	LOC_Os05g33630	LOC_Os06g45680	LOC_Os04g53190
LOC_Os06g47760	LOC_Os05g40160	LOC_Os09g11450	LOC_Os09g11450	LOC_Os02g05370	LOC_Os05g45320	LOC_Os06g24540	LOC_Os02g44980	LOC_Os01g08130	LOC_Os03g41460	LOC_Os10g40990	LOC_Os12g05020
LOC_Os07g47370	LOC_Os03g60400	LOC_Os02g05370	LOC_Os02g05370	LOC_Os07g23485	LOC_Os09g26540	LOC_Os02g55090	LOC_Os05g36910	LOC_Os05g40820	LOC_Os11g09280	LOC_Os08g37456	LOC_Os08g04560
LOC_Os12g39160	LOC_Os05g05800	LOC_Os07g23485	LOC_Os07g23485	LOC_Os08g44000	LOC_Os04g40630	LOC_Os08g01370	LOC_Os08g13905	Oryza_sativa_newGene_2285	LOC_Os03g58330	LOC_Os03g21550	LOC_Os09g32620
LOC_Os06g13820	LOC_Os02g07200	LOC_Os05g40160	LOC_Os05g40160	LOC_Os01g58080	LOC_Os01g67190	LOC_Os05g15530	LOC_Os07g12800	LOC_Os05g33630	LOC_Os08g04370	LOC_Os02g05370	LOC_Os06g50390
LOC_Os11g09990	LOC_Os03g14170	LOC_Os03g60400	LOC_Os03g60400	LOC_Os09g25090	LOC_Os02g48560	LOC_Os02g50680	LOC_Os06g30480	LOC_Os03g41460	LOC_Os04g42870	LOC_Os07g23485	LOC_Os03g60560
LOC_Os03g20370	LOC_Os05g47670	LOC_Os05g05800	LOC_Os08g44000	LOC_Os05g40820	LOC_Os03g42464	LOC_Os01g45670	LOC_Os02g08170	LOC_Os03g09045	LOC_Os05g40780	LOC_Os05g05800	LOC_Os06g48350
LOC_Os11g07170	LOC_Os11g09280	LOC_Os08g44000	LOC_Os03g14170	LOC_Os05g47670	LOC_Os04g17680	LOC_Os07g11330	LOC_Os08g41080	LOC_Os11g09280	LOC_Os01g10890	LOC_Os08g44000	LOC_Os06g48355
LOC_Os05g50950	LOC_Os03g58330	LOC_Os03g14170	LOC_Os01g58080	Oryza_sativa_newGene_2285	LOC_Os01g18840	LOC_Os03g18870	LOC_Os06g45310	LOC_Os03g58330	Oryza_sativa_newGene_1341	Oryza_sativa_newGene_572	LOC_Os04g31924
LOC_Os07g07990	LOC_Os03g01710	LOC_Os09g25090	LOC_Os09g25090	LOC_Os03g41460	LOC_Os01g59520	LOC_Os12g27994	LOC_Os06g44040	LOC_Os04g42870	LOC_Os01g01620	LOC_Os01g58080	LOC_Os02g21009
LOC_Os11g19810	LOC_Os04g42870	LOC_Os05g40820	LOC_Os05g40820	LOC_Os11g09280	LOC_Os12g42044	LOC_Os02g48964	Oryza_sativa_newGene_2934	LOC_Os01g59130	LOC_Os03g50970	LOC_Os09g25090	LOC_Os01g02490
LOC_Os01g51920	LOC_Os05g40780	LOC_Os05g33630	LOC_Os05g33630	LOC_Os05g36280	LOC_Os03g01160	LOC_Os03g15410	Oryza_sativa_newGene_2936	LOC_Os01g10890	LOC_Os05g46780	LOC_Os01g08130	LOC_Os06g21330
LOC_Os01g67310	LOC_Os01g59130	LOC_Os11g09280	LOC_Os03g41460	LOC_Os04g42870	LOC_Os08g04500	LOC_Os03g40270	LOC_Os11g07950	Oryza_sativa_newGene_1341	LOC_Os05g44320	LOC_Os05g40820	LOC_Os01g52640
LOC_Os09g39770	Oryza_sativa_newGene_1342	LOC_Os03g58330	LOC_Os11g09280	LOC_Os05g40780	LOC_Os03g59050	LOC_Os05g37450	LOC_Os12g37060	LOC_Os01g01620	LOC_Os09g16330	LOC_Os05g47670	LOC_Os01g56360
LOC_Os03g15750	LOC_Os01g01620	LOC_Os03g01710	LOC_Os03g01710	LOC_Os01g10890	LOC_Os05g37520	LOC_Os12g29670	LOC_Os03g47280	LOC_Os03g50970	LOC_Os02g03000	Oryza_sativa_newGene_2285	LOC_Os08g08860
LOC_Os05g41540	LOC_Os03g50970	LOC_Os04g42870	LOC_Os04g42870	Oryza_sativa_newGene_1341	LOC_Os05g31200	LOC_Os05g04340	LOC_Os07g39860	Oryza_sativa_newGene_3852	LOC_Os05g46250	LOC_Os05g33630	LOC_Os01g61830
LOC_Os01g72520	LOC_Os05g46780	LOC_Os01g59130	Oryza_sativa_newGene_1342	LOC_Os01g01620	Oryza_sativa_newGene_2739	LOC_Os05g30860	LOC_Os12g03260	LOC_Os05g46780	Oryza_sativa_newGene_642	LOC_Os03g41460	LOC_Os01g59110
LOC_Os02g49230	LOC_Os05g44320	Oryza_sativa_newGene_1342	Oryza_sativa_newGene_1341	LOC_Os05g46780	LOC_Os07g08050	Oryza_sativa_newGene_2604	Oryza_sativa_newGene_4195	LOC_Os09g16330	LOC_Os03g06290	LOC_Os11g09280	LOC_Os02g44280
LOC_Os03g13750	LOC_Os09g16330	Oryza_sativa_newGene_1341	LOC_Os01g01620	LOC_Os05g44320	LOC_Os08g07850	LOC_Os03g55530	LOC_Os04g29960	LOC_Os02g03000	LOC_Os05g49730	LOC_Os03g58330	LOC_Os10g35540
LOC_Os02g18820	LOC_Os09g33860	LOC_Os01g01620	LOC_Os05g46780	LOC_Os01g10300	Oryza_sativa_newGene_1046	LOC_Os06g11910	LOC_Os06g36880	LOC_Os05g46250	LOC_Os09g26920	LOC_Os04g42870	LOC_Os01g57420
LOC_Os10g09240	LOC_Os12g15520	LOC_Os05g46780	LOC_Os05g44320	LOC_Os09g16330	LOC_Os06g08540	LOC_Os01g01295	LOC_Os11g05080	LOC_Os09g33860	LOC_Os06g28050	LOC_Os05g40780	LOC_Os05g38530
LOC_Os08g15322	LOC_Os05g49730	LOC_Os05g44320	LOC_Os09g16330	LOC_Os02g03000	LOC_Os03g41120	LOC_Os01g43140	LOC_Os10g07380	Oryza_sativa_newGene_642	LOC_Os01g73060	LOC_Os01g10890	LOC_Os01g71624
LOC_Os02g12360	LOC_Os02g47980	LOC_Os09g16330	LOC_Os02g03000	LOC_Os03g38580	LOC_Os02g53620	LOC_Os05g36320	LOC_Os01g36790	LOC_Os03g06290	LOC_Os02g44980	Oryza_sativa_newGene_1341	LOC_Os06g02610
LOC_Os03g17980	LOC_Os07g48229	LOC_Os02g03000	LOC_Os05g46250	LOC_Os07g48229	LOC_Os07g48290	LOC_Os06g05450	LOC_Os02g29510	LOC_Os12g15520	LOC_Os05g36910	LOC_Os01g01620	LOC_Os04g21350
LOC_Os06g15750	LOC_Os08g43440	LOC_Os05g46250	LOC_Os03g06290	LOC_Os06g26234	LOC_Os10g05490	LOC_Os08g23100	Oryza_sativa_newGene_4442	LOC_Os05g49730	LOC_Os12g38750	LOC_Os03g50970	LOC_Os09g33992
LOC_Os05g14240	LOC_Os06g26234	LOC_Os09g33860	LOC_Os12g15520	Oryza_sativa_newGene_2066	LOC_Os10g43060	LOC_Os01g04260	Oryza_sativa_newGene_4443	LOC_Os02g47980	LOC_Os08g13905	LOC_Os05g46780	LOC_Os10g35130
LOC_Os05g05390	Oryza_sativa_newGene_2066	LOC_Os03g06290	LOC_Os05g49730	LOC_Os06g28050	LOC_Os12g12560	LOC_Os07g36570	LOC_Os12g04120	LOC_Os07g48229	LOC_Os04g53720	LOC_Os05g44320	Oryza_sativa_newGene_5699
LOC_Os04g45860	Oryza_sativa_newGene_2062	LOC_Os12g15520	LOC_Os02g47980	Oryza_sativa_newGene_2062	LOC_Os05g25260	LOC_Os02g43300	LOC_Os04g14790	LOC_Os06g26234	LOC_Os06g30480	LOC_Os01g10300	LOC_Os05g33080
LOC_Os03g51080	LOC_Os01g73060	LOC_Os05g49730	LOC_Os03g40410	LOC_Os11g29290	Oryza_sativa_newGene_2092	LOC_Os04g57140	LOC_Os07g39280	Oryza_sativa_newGene_2062	LOC_Os01g45070	LOC_Os09g16330	LOC_Os01g70590
LOC_Os02g48184	LOC_Os11g29290	LOC_Os02g47980	LOC_Os07g48229	LOC_Os05g20320	LOC_Os10g40740	LOC_Os05g25390	LOC_Os10g36550	LOC_Os04g13470	LOC_Os08g41080	LOC_Os02g03000	LOC_Os11g18044
LOC_Os07g42280	LOC_Os02g44980	LOC_Os07g48229	LOC_Os06g26234	LOC_Os02g02660	LOC_Os05g23140	LOC_Os11g15570	LOC_Os07g45280	LOC_Os11g29290	LOC_Os07g36820	Oryza_sativa_newGene_643	LOC_Os04g58600
LOC_Os12g03100	LOC_Os05g20320	LOC_Os08g43440	Oryza_sativa_newGene_2066	LOC_Os12g38750	LOC_Os05g48416	LOC_Os01g67150	LOC_Os05g49770	LOC_Os02g44980	LOC_Os06g45310	Oryza_sativa_newGene_642	LOC_Os03g16020
LOC_Os08g38086	LOC_Os02g02660	LOC_Os06g26234	LOC_Os06g28050	LOC_Os01g43720	LOC_Os05g42020	LOC_Os06g01870	LOC_Os06g08360	LOC_Os05g36910	LOC_Os01g57942	LOC_Os05g49730	LOC_Os04g55790
LOC_Os05g35970	LOC_Os05g33390	Oryza_sativa_newGene_2066	LOC_Os11g29290	LOC_Os08g13905	LOC_Os03g27610	LOC_Os06g04210	LOC_Os02g56370	LOC_Os08g13905	LOC_Os01g57945	LOC_Os03g38580	LOC_Os02g13290
LOC_Os01g47256	LOC_Os08g13905	Oryza_sativa_newGene_2062	LOC_Os01g69010	LOC_Os04g53720	LOC_Os02g55610	LOC_Os02g53810	LOC_Os02g50560	LOC_Os07g12800	LOC_Os06g44040	LOC_Os09g26920	LOC_Os09g38090
LOC_Os08g06060	LOC_Os06g30480	LOC_Os01g73060	LOC_Os02g44980	LOC_Os01g45070	LOC_Os02g11640	LOC_Os02g54890	Oryza_sativa_newGene_1627	LOC_Os06g30480	Oryza_sativa_newGene_2934	LOC_Os08g43440	LOC_Os01g71960
LOC_Os06g24540	LOC_Os02g04840	LOC_Os11g29290	LOC_Os05g20320	LOC_Os07g36820	LOC_Os06g02960	LOC_Os01g08680	LOC_Os05g21180	LOC_Os08g41080	Oryza_sativa_newGene_2936	LOC_Os06g26234	LOC_Os07g23150
LOC_Os02g55090	LOC_Os01g57945	LOC_Os02g44980	LOC_Os02g02660	LOC_Os01g57942	LOC_Os02g52390	LOC_Os05g02420	LOC_Os05g43780	LOC_Os02g04840	Oryza_sativa_newGene_2939	LOC_Os06g28050	LOC_Os06g10410
LOC_Os08g01370	LOC_Os06g44040	LOC_Os05g20320	LOC_Os12g38750	LOC_Os06g44040	LOC_Os09g24990	LOC_Os02g03110	LOC_Os01g29507	LOC_Os07g36820	LOC_Os11g07950	Oryza_sativa_newGene_2062	LOC_Os08g43334
LOC_Os02g50680	Oryza_sativa_newGene_2934	LOC_Os02g02660	LOC_Os08g13905	Oryza_sativa_newGene_2936	LOC_Os10g35770	LOC_Os04g33200	LOC_Os01g64990	LOC_Os06g45310	LOC_Os04g40390	LOC_Os11g29290	LOC_Os08g27850
LOC_Os01g62060	LOC_Os11g07950	LOC_Os08g13905	LOC_Os04g53720	Oryza_sativa_newGene_2939	LOC_Os01g06210	LOC_Os03g05870	LOC_Os07g28040	LOC_Os06g44040	LOC_Os10g37600	LOC_Os02g44980	LOC_Os09g26540
LOC_Os08g01590	LOC_Os12g37060	LOC_Os07g12800	LOC_Os06g30480	LOC_Os10g37600	LOC_Os01g73430	LOC_Os10g41230	LOC_Os07g47370	Oryza_sativa_newGene_2934	LOC_Os01g71330	LOC_Os05g36910	LOC_Os11g43510
LOC_Os03g18870	LOC_Os04g40390	LOC_Os06g30480	LOC_Os01g45070	LOC_Os01g71330	LOC_Os10g36960	LOC_Os02g14520	LOC_Os06g42730	Oryza_sativa_newGene_2936	LOC_Os02g58110	LOC_Os04g49510	LOC_Os05g47870
LOC_Os08g01040	LOC_Os10g37600	LOC_Os02g04840	LOC_Os02g04840	LOC_Os02g58110	LOC_Os04g49490	LOC_Os11g24560	LOC_Os07g47860	LOC_Os11g07950	LOC_Os07g39860	LOC_Os12g38750	LOC_Os03g16920
LOC_Os12g27994	LOC_Os01g71330	LOC_Os07g36820	LOC_Os07g36820	LOC_Os12g03260	LOC_Os03g13010	LOC_Os01g55410	LOC_Os11g07170	LOC_Os12g37060	LOC_Os12g03260	LOC_Os01g43720	LOC_Os03g42464
LOC_Os05g07700	LOC_Os02g58110	LOC_Os06g44040	LOC_Os06g44040	Oryza_sativa_newGene_4195	LOC_Os06g47310	LOC_Os01g64540	LOC_Os09g36790	LOC_Os07g39860	Oryza_sativa_newGene_4195	LOC_Os08g13905	LOC_Os01g18840
LOC_Os02g48964	LOC_Os02g37160	Oryza_sativa_newGene_2934	Oryza_sativa_newGene_2934	LOC_Os04g29960	LOC_Os08g10310	LOC_Os02g57720	LOC_Os01g67550	LOC_Os12g03260	LOC_Os04g29960	LOC_Os04g53720	LOC_Os08g01130
LOC_Os03g15410	LOC_Os07g39860	Oryza_sativa_newGene_2936	Oryza_sativa_newGene_2936	LOC_Os06g36880	LOC_Os06g43430	LOC_Os03g21720	LOC_Os05g50950	Oryza_sativa_newGene_4195	LOC_Os06g36880	LOC_Os07g12800	LOC_Os02g33230
LOC_Os03g40270	LOC_Os12g03260	LOC_Os11g07950	LOC_Os11g07950	LOC_Os03g42100	LOC_Os06g22390	LOC_Os03g12680	LOC_Os03g51090	LOC_Os04g29960	LOC_Os03g42100	LOC_Os06g30480	LOC_Os08g32970
LOC_Os05g37450	LOC_Os04g29960	LOC_Os12g37060	LOC_Os12g37060	LOC_Os03g24844	LOC_Os07g12510	LOC_Os01g37470	LOC_Os03g45344	LOC_Os06g36880	LOC_Os03g24844	LOC_Os08g08080	LOC_Os12g42044
LOC_Os01g46932	LOC_Os03g24844	LOC_Os04g40390	LOC_Os04g40390	LOC_Os11g05080	LOC_Os03g10350	LOC_Os06g46400	LOC_Os03g18720	LOC_Os11g05080	LOC_Os11g05080	LOC_Os01g45070	LOC_Os03g59050
LOC_Os05g04340	LOC_Os11g05080	LOC_Os10g37600	LOC_Os02g58110	LOC_Os04g44670	LOC_Os05g11810	LOC_Os12g38930	LOC_Os06g48560	LOC_Os02g29510	LOC_Os10g07380	LOC_Os08g41080	LOC_Os05g37520
LOC_Os01g60020	LOC_Os01g36790	LOC_Os01g71330	LOC_Os02g37160	LOC_Os02g29510	LOC_Os08g39100	LOC_Os07g13170	LOC_Os03g02600	Oryza_sativa_newGene_4442	LOC_Os01g36790	LOC_Os02g04840	LOC_Os05g31200
LOC_Os05g30860	LOC_Os02g29510	LOC_Os02g37160	LOC_Os12g03260	Oryza_sativa_newGene_4446	LOC_Os02g37580	LOC_Os11g02000	LOC_Os01g51920	Oryza_sativa_newGene_4443	LOC_Os02g29510	LOC_Os07g36820	LOC_Os04g54810
Oryza_sativa_newGene_2604	Oryza_sativa_newGene_4442	LOC_Os07g39860	Oryza_sativa_newGene_4195	Oryza_sativa_newGene_4442	LOC_Os08g19670	LOC_Os05g43240	LOC_Os04g20990	LOC_Os12g04120	Oryza_sativa_newGene_4442	LOC_Os01g57942	LOC_Os03g41120
LOC_Os03g55530	Oryza_sativa_newGene_4443	LOC_Os12g03260	LOC_Os04g29960	Oryza_sativa_newGene_4443	LOC_Os04g58210	LOC_Os06g49000	LOC_Os03g15750	LOC_Os04g14790	Oryza_sativa_newGene_4443	LOC_Os06g44040	Oryza_sativa_newGene_2092
LOC_Os06g11910	LOC_Os04g14790	Oryza_sativa_newGene_4195	LOC_Os03g42100	LOC_Os12g04120	LOC_Os06g02940	LOC_Os06g01180	LOC_Os03g14400	LOC_Os07g39280	LOC_Os12g04120	Oryza_sativa_newGene_2939	LOC_Os10g40740
LOC_Os01g01295	LOC_Os07g39280	LOC_Os04g29960	LOC_Os03g24844	LOC_Os07g39280	LOC_Os11g10480	LOC_Os07g36190	LOC_Os09g25700	LOC_Os10g36550	LOC_Os04g14790	LOC_Os11g07950	LOC_Os05g23140
LOC_Os05g36320	LOC_Os10g36550	LOC_Os06g36880	LOC_Os11g05080	LOC_Os10g36550	LOC_Os02g55134	LOC_Os03g14300	LOC_Os01g72520	LOC_Os11g33030	LOC_Os10g36550	LOC_Os12g37060	LOC_Os09g27830
LOC_Os05g30240	LOC_Os11g33030	LOC_Os03g24844	LOC_Os01g36790	LOC_Os01g31680	LOC_Os12g05690	LOC_Os10g27360	LOC_Os01g62840	LOC_Os01g31680	LOC_Os07g45280	LOC_Os04g40390	LOC_Os05g42020
LOC_Os05g38470	LOC_Os07g45280	LOC_Os11g05080	LOC_Os02g29510	LOC_Os07g45280	LOC_Os02g07780	LOC_Os06g10510	LOC_Os03g13750	LOC_Os07g45280	LOC_Os05g49770	LOC_Os10g37600	LOC_Os04g33110
LOC_Os08g23100	LOC_Os05g49770	LOC_Os01g36790	Oryza_sativa_newGene_4442	LOC_Os05g49770	LOC_Os01g64370	LOC_Os05g38270	LOC_Os11g01530	LOC_Os05g49770	LOC_Os06g08360	LOC_Os01g71330	LOC_Os03g27610
LOC_Os01g04260	LOC_Os02g50560	LOC_Os02g29510	Oryza_sativa_newGene_4443	LOC_Os06g08360	LOC_Os10g27450	LOC_Os01g46400	LOC_Os08g24770	LOC_Os06g08360	LOC_Os02g50560	LOC_Os02g58110	LOC_Os01g52030
LOC_Os04g30240	Oryza_sativa_newGene_1627	Oryza_sativa_newGene_4442	LOC_Os12g04120	LOC_Os02g56370	LOC_Os02g11859	LOC_Os08g31560	LOC_Os01g15448	LOC_Os02g56370	LOC_Os12g37720	LOC_Os07g39860	LOC_Os02g55610
LOC_Os07g36570	LOC_Os04g31010	Oryza_sativa_newGene_4443	LOC_Os04g14790	LOC_Os02g50560	LOC_Os09g18020	LOC_Os02g26850	LOC_Os10g09240	LOC_Os02g50560	Oryza_sativa_newGene_1627	LOC_Os12g03260	LOC_Os11g05070
LOC_Os08g43570	LOC_Os05g21180	LOC_Os12g04120	LOC_Os01g31680	Oryza_sativa_newGene_1620	LOC_Os02g52210	LOC_Os07g02460	LOC_Os04g40740	Oryza_sativa_newGene_1627	LOC_Os09g34990	Oryza_sativa_newGene_4195	LOC_Os06g02960
LOC_Os01g05130	LOC_Os05g43780	LOC_Os01g05510	LOC_Os07g45280	LOC_Os12g37720	LOC_Os03g21490	LOC_Os01g12770	LOC_Os02g12360	LOC_Os02g47510	LOC_Os05g43780	LOC_Os04g29960	LOC_Os08g38990
LOC_Os05g25640	LOC_Os01g29507	LOC_Os04g14790	LOC_Os05g49770	LOC_Os02g47510	LOC_Os06g50900	LOC_Os01g17050	LOC_Os07g30940	LOC_Os05g21180	LOC_Os03g11690	LOC_Os06g36880	LOC_Os02g52390
LOC_Os12g17880	LOC_Os01g64990	LOC_Os10g36550	LOC_Os06g08360	LOC_Os07g01890	LOC_Os08g14720	LOC_Os12g25120	LOC_Os07g41710	LOC_Os05g43780	LOC_Os01g29507	LOC_Os03g42100	LOC_Os06g48720
LOC_Os03g07750	LOC_Os07g28040	LOC_Os11g33030	LOC_Os07g40030	LOC_Os09g34990	LOC_Os04g53930	LOC_Os12g43550	LOC_Os05g05390	LOC_Os01g29507	LOC_Os01g64990	LOC_Os03g24844	LOC_Os07g04990
LOC_Os04g57140	LOC_Os07g32950	LOC_Os01g31680	LOC_Os02g56370	LOC_Os10g38238	LOC_Os08g05880	LOC_Os01g16900	LOC_Os09g09830	LOC_Os01g64990	LOC_Os07g28040	LOC_Os11g05080	LOC_Os02g04100
LOC_Os01g33360	LOC_Os06g47760	LOC_Os07g45280	LOC_Os02g50560	LOC_Os05g21180	LOC_Os06g16880	LOC_Os02g55300	LOC_Os03g51080	LOC_Os07g28040	LOC_Os06g47760	LOC_Os10g07380	LOC_Os11g02090
LOC_Os11g15570	LOC_Os07g47370	LOC_Os05g49770	LOC_Os12g37720	LOC_Os03g11690	LOC_Os09g28760	LOC_Os07g06060	Oryza_sativa_newGene_487	LOC_Os07g32950	LOC_Os07g47370	LOC_Os01g36790	LOC_Os01g68310
LOC_Os05g25870	LOC_Os06g13820	LOC_Os06g08360	Oryza_sativa_newGene_1627	LOC_Os07g28040	LOC_Os02g31867	LOC_Os03g04890	Oryza_sativa_newGene_482	LOC_Os07g47370	LOC_Os06g42730	LOC_Os04g44670	LOC_Os09g21120
LOC_Os10g13550	LOC_Os06g42730	LOC_Os02g50560	LOC_Os02g47510	LOC_Os11g09990	LOC_Os04g44530	LOC_Os01g53680	LOC_Os02g11020	LOC_Os06g42730	LOC_Os11g09990	LOC_Os02g29510	LOC_Os01g73430
LOC_Os01g67150	LOC_Os11g09990	Oryza_sativa_newGene_1628	LOC_Os07g01890	LOC_Os02g57020	LOC_Os10g14180	LOC_Os06g24730	LOC_Os03g04260	LOC_Os05g06910	LOC_Os02g57020	Oryza_sativa_newGene_4446	LOC_Os06g06802
LOC_Os06g04210	LOC_Os10g42620	LOC_Os12g37720	LOC_Os09g36130	LOC_Os03g20370	LOC_Os11g26890	LOC_Os01g40000	LOC_Os09g27700	LOC_Os10g42620	LOC_Os11g07170	Oryza_sativa_newGene_4442	LOC_Os05g49860
LOC_Os06g35060	LOC_Os07g47860	Oryza_sativa_newGene_1627	LOC_Os04g39260	LOC_Os11g07170	LOC_Os04g24220	LOC_Os08g39140	LOC_Os07g42280	LOC_Os07g47860	LOC_Os09g36790	Oryza_sativa_newGene_4443	LOC_Os04g49490
LOC_Os02g53810	LOC_Os03g20370	LOC_Os07g01890	LOC_Os09g34990	LOC_Os11g03660	Oryza_sativa_newGene_3461	LOC_Os03g04270	LOC_Os12g03100	LOC_Os11g07170	LOC_Os11g03660	LOC_Os12g04120	LOC_Os03g13010
LOC_Os07g46510	LOC_Os11g07170	LOC_Os05g21180	LOC_Os10g38238	LOC_Os05g50950	LOC_Os08g05690	LOC_Os05g35160	LOC_Os08g38086	LOC_Os09g36790	LOC_Os07g07990	LOC_Os10g36550	LOC_Os06g47310
LOC_Os02g54890	LOC_Os01g67550	LOC_Os05g43780	LOC_Os05g43780	LOC_Os07g07990	LOC_Os02g55480	LOC_Os02g27480	LOC_Os05g35970	LOC_Os01g67550	LOC_Os04g35770	LOC_Os01g31680	Oryza_sativa_newGene_3296
LOC_Os01g08680	LOC_Os05g50950	LOC_Os01g29507	LOC_Os01g29507	LOC_Os04g35770	Oryza_sativa_newGene_5196	LOC_Os04g15670	LOC_Os05g16790	LOC_Os07g07990	LOC_Os06g39344	LOC_Os07g45280	LOC_Os08g10310
LOC_Os05g02420	LOC_Os03g61330	LOC_Os01g64990	LOC_Os01g64990	LOC_Os09g36860	LOC_Os04g54510	LOC_Os12g04860	LOC_Os01g47256	LOC_Os03g61330	LOC_Os03g45344	LOC_Os05g49770	LOC_Os03g56540
LOC_Os02g03110	LOC_Os09g36860	LOC_Os07g28040	LOC_Os07g28040	LOC_Os03g51090	LOC_Os04g39570	LOC_Os06g39970	LOC_Os06g24540	LOC_Os06g39344	LOC_Os07g12490	LOC_Os06g08360	LOC_Os01g59530
LOC_Os04g33200	LOC_Os06g39344	LOC_Os07g32950	LOC_Os07g32950	LOC_Os06g39344	LOC_Os08g09250	LOC_Os02g05710	LOC_Os02g55090	LOC_Os07g12490	LOC_Os07g18230	LOC_Os02g56370	LOC_Os03g44780
LOC_Os02g06190	LOC_Os07g18230	LOC_Os06g47760	LOC_Os06g47760	LOC_Os07g12490	LOC_Os02g02340	LOC_Os03g40020	LOC_Os08g01370	LOC_Os06g48560	LOC_Os04g32090	LOC_Os02g50560	LOC_Os01g51540
LOC_Os03g17520	LOC_Os03g18720	LOC_Os07g47370	LOC_Os07g47370	LOC_Os07g18230	LOC_Os11g10850	LOC_Os03g06370	LOC_Os01g69250	LOC_Os03g21020	LOC_Os06g48560	LOC_Os12g37720	LOC_Os05g11810
LOC_Os02g14520	LOC_Os06g48560	LOC_Os06g42730	LOC_Os06g13820	LOC_Os06g38960	LOC_Os12g41660	LOC_Os12g02630	LOC_Os01g37810	LOC_Os03g02600	LOC_Os07g12140	Oryza_sativa_newGene_1627	LOC_Os08g39100
LOC_Os11g24560	LOC_Os07g12140	LOC_Os05g06910	LOC_Os11g07170	LOC_Os04g32090	LOC_Os09g16950	LOC_Os02g57290	LOC_Os08g35480	LOC_Os01g51920	LOC_Os03g08460	LOC_Os02g47510	LOC_Os02g37580
LOC_Os11g22310	LOC_Os03g08460	LOC_Os11g09990	LOC_Os09g36790	LOC_Os06g48560	LOC_Os03g48260	LOC_Os02g03710	LOC_Os05g15530	LOC_Os07g08460	LOC_Os02g17370	LOC_Os04g39260	LOC_Os01g08320
LOC_Os04g44950	LOC_Os03g02600	LOC_Os10g42620	LOC_Os07g38420	LOC_Os07g12140	LOC_Os04g43360	LOC_Os10g21560	LOC_Os02g50680	LOC_Os04g20990	LOC_Os03g02600	LOC_Os09g34990	LOC_Os10g30580
LOC_Os01g64540	LOC_Os01g51920	LOC_Os07g47860	LOC_Os05g50950	LOC_Os03g08460	LOC_Os01g13120	LOC_Os11g06410	LOC_Os02g42134	LOC_Os03g14400	LOC_Os01g51920	LOC_Os05g21180	LOC_Os11g10480
LOC_Os02g57720	LOC_Os06g45050	LOC_Os11g07170	LOC_Os07g07990	LOC_Os02g17370	LOC_Os02g36850	LOC_Os01g73770	LOC_Os01g10210	LOC_Os11g14180	LOC_Os06g45050	LOC_Os05g43780	LOC_Os02g55134
LOC_Os01g37470	LOC_Os01g67310	LOC_Os01g67550	LOC_Os03g61330	LOC_Os01g51920	LOC_Os07g03910	LOC_Os04g40700	LOC_Os01g16200	LOC_Os01g72520	LOC_Os07g08460	LOC_Os03g11690	LOC_Os02g07780
LOC_Os06g46400	LOC_Os07g08460	LOC_Os05g50950	LOC_Os09g36860	LOC_Os06g45050	LOC_Os05g03460	LOC_Os03g49210	LOC_Os01g62060	LOC_Os01g62840	LOC_Os04g20990	LOC_Os01g29507	LOC_Os05g48340
LOC_Os01g66940	LOC_Os04g41320	LOC_Os07g07990	LOC_Os06g39344	LOC_Os09g39770	LOC_Os03g57750	LOC_Os03g31230	LOC_Os01g45670	LOC_Os02g49230	LOC_Os05g41540	LOC_Os01g64990	LOC_Os02g11859
LOC_Os09g35630	LOC_Os06g06100	LOC_Os03g61330	LOC_Os07g12490	LOC_Os07g08460	LOC_Os10g35460	LOC_Os08g23710	LOC_Os11g13670	LOC_Os03g13750	LOC_Os03g14400	LOC_Os07g28040	LOC_Os05g03740
LOC_Os12g38930	LOC_Os05g41540	LOC_Os04g35770	LOC_Os07g18230	LOC_Os04g41320	LOC_Os09g37394	LOC_Os04g13140	LOC_Os01g41565	LOC_Os11g01530	LOC_Os11g14180	LOC_Os06g47760	LOC_Os05g43470
LOC_Os07g13170	LOC_Os03g14400	LOC_Os06g39344	LOC_Os06g38960	LOC_Os04g20990	LOC_Os01g67590	LOC_Os06g08280	LOC_Os01g49770	LOC_Os01g15448	LOC_Os01g10800	LOC_Os12g39160	LOC_Os02g52210
LOC_Os05g43240	LOC_Os01g72520	LOC_Os07g12490	LOC_Os04g32090	LOC_Os03g14400	LOC_Os05g31750	LOC_Os02g53994	LOC_Os07g11330	LOC_Os03g53950	LOC_Os01g62840	LOC_Os06g42730	LOC_Os03g21490
LOC_Os06g49000	LOC_Os01g62840	LOC_Os07g18230	LOC_Os06g48560	LOC_Os11g14180	LOC_Os05g33590	LOC_Os11g40070	LOC_Os03g57660	LOC_Os10g09240	LOC_Os02g49230	LOC_Os11g09990	LOC_Os06g50900
LOC_Os06g01180	LOC_Os02g49230	LOC_Os06g48560	LOC_Os03g02600	LOC_Os01g10800	LOC_Os09g08160	LOC_Os02g53990	LOC_Os03g18870	LOC_Os04g40740	LOC_Os03g13750	LOC_Os02g57020	LOC_Os04g53930
LOC_Os07g36190	LOC_Os03g13750	LOC_Os07g12140	LOC_Os01g51920	LOC_Os01g72520	Oryza_sativa_newGene_2013	LOC_Os03g51650	LOC_Os05g07700	LOC_Os08g15322	LOC_Os11g01530	LOC_Os11g07170	LOC_Os02g37320
LOC_Os03g14300	LOC_Os11g01530	LOC_Os03g08460	LOC_Os06g45050	LOC_Os01g62840	LOC_Os01g02590	LOC_Os05g11005	LOC_Os03g05460	LOC_Os02g12360	LOC_Os09g21460	LOC_Os11g03660	LOC_Os02g31867
LOC_Os06g01450	LOC_Os08g24770	LOC_Os03g02600	LOC_Os01g67310	LOC_Os02g49230	LOC_Os02g14120	LOC_Os09g31040	LOC_Os03g15410	LOC_Os03g17980	LOC_Os10g09240	LOC_Os05g50950	LOC_Os04g44530
LOC_Os04g08836	LOC_Os09g21460	LOC_Os01g51920	LOC_Os07g08460	LOC_Os09g21460	LOC_Os04g59330	LOC_Os06g04390	LOC_Os03g40270	LOC_Os05g14240	LOC_Os04g40740	LOC_Os07g07990	LOC_Os05g37800
LOC_Os03g53990	LOC_Os01g15448	LOC_Os06g45050	LOC_Os04g41320	LOC_Os10g09240	LOC_Os04g37990	LOC_Os03g25790	LOC_Os05g37450	LOC_Os05g05390	LOC_Os08g15322	LOC_Os04g35770	LOC_Os04g51794
LOC_Os06g10510	LOC_Os02g18820	LOC_Os01g67310	LOC_Os06g06100	LOC_Os04g40740	LOC_Os03g25050	LOC_Os06g04020	LOC_Os12g29670	LOC_Os09g09830	LOC_Os11g19250	LOC_Os09g36860	LOC_Os11g26890
LOC_Os06g48060	LOC_Os10g09240	LOC_Os06g06100	LOC_Os04g20990	LOC_Os08g15322	LOC_Os10g38780	LOC_Os03g56250	Oryza_sativa_newGene_2604	LOC_Os03g51080	LOC_Os07g30940	LOC_Os06g39344	LOC_Os04g24220
LOC_Os08g27950	LOC_Os02g12360	LOC_Os04g20990	LOC_Os05g41540	LOC_Os11g19250	LOC_Os03g54130	LOC_Os12g43640	LOC_Os03g55530	Oryza_sativa_newGene_487	LOC_Os03g51080	LOC_Os07g12490	LOC_Os08g40510
LOC_Os05g38270	LOC_Os06g11070	LOC_Os05g41540	LOC_Os03g14400	LOC_Os02g12360	LOC_Os10g37630	LOC_Os06g16070	LOC_Os01g05060	LOC_Os09g21280	LOC_Os09g21280	LOC_Os04g32090	LOC_Os01g42234
LOC_Os04g45490	LOC_Os09g38420	LOC_Os03g14400	LOC_Os02g37180	LOC_Os03g17980	LOC_Os09g19300	LOC_Os03g25420	LOC_Os02g04670	Oryza_sativa_newGene_482	LOC_Os02g11020	LOC_Os06g48560	LOC_Os04g30890
LOC_Os01g46400	LOC_Os07g30940	LOC_Os02g37180	LOC_Os01g10800	LOC_Os06g15750	Oryza_sativa_newGene_4438	LOC_Os03g17060	LOC_Os02g40880	LOC_Os02g11020	LOC_Os09g27700	LOC_Os03g21020	LOC_Os02g55480
Oryza_sativa_newGene_3458	LOC_Os05g14240	LOC_Os01g72520	LOC_Os01g72520	LOC_Os09g38420	LOC_Os03g22050	LOC_Os05g10754	LOC_Os01g01295	LOC_Os03g04260	LOC_Os12g03100	LOC_Os07g12140	Oryza_sativa_newGene_5159
LOC_Os08g31560	LOC_Os07g41710	LOC_Os01g62840	LOC_Os01g62840	LOC_Os07g09330	LOC_Os03g12370	LOC_Os11g01140	LOC_Os01g43140	LOC_Os09g27700	LOC_Os05g49230	LOC_Os03g08460	LOC_Os04g43160
LOC_Os07g25150	LOC_Os05g05390	LOC_Os02g49230	LOC_Os02g49230	LOC_Os05g14240	LOC_Os06g18960	LOC_Os02g50210	LOC_Os05g36320	LOC_Os07g42280	LOC_Os08g38086	LOC_Os02g17370	LOC_Os04g39570
LOC_Os07g02460	LOC_Os09g09830	LOC_Os03g13750	LOC_Os03g13750	LOC_Os07g41710	LOC_Os01g64700	LOC_Os02g44380	LOC_Os05g38470	LOC_Os12g03100	LOC_Os05g35970	LOC_Os03g02600	LOC_Os02g37290
LOC_Os01g12770	LOC_Os03g51080	LOC_Os11g01530	LOC_Os11g01530	LOC_Os09g09830	LOC_Os07g35480	LOC_Os03g29930	LOC_Os06g05450	LOC_Os05g49230	LOC_Os04g16798	LOC_Os01g51920	LOC_Os08g09250
Oryza_sativa_newGene_143	Oryza_sativa_newGene_482	LOC_Os09g21460	LOC_Os08g24770	LOC_Os02g48184	LOC_Os01g16450	LOC_Os07g35690	LOC_Os01g52010	LOC_Os08g38080	LOC_Os01g47256	LOC_Os06g45050	LOC_Os02g02340
LOC_Os01g17050	LOC_Os03g04260	LOC_Os01g15448	LOC_Os01g15448	LOC_Os09g27700	LOC_Os05g51670	LOC_Os03g51479	LOC_Os01g04260	LOC_Os08g38086	LOC_Os08g07330	LOC_Os01g67310	LOC_Os09g38620
LOC_Os12g43550	LOC_Os02g48184	LOC_Os03g53950	LOC_Os10g09240	LOC_Os07g42280	LOC_Os04g31020	LOC_Os02g14480	LOC_Os04g30240	LOC_Os05g35970	LOC_Os02g55090	LOC_Os07g08460	LOC_Os02g10730
LOC_Os01g16900	LOC_Os09g27700	LOC_Os10g09240	LOC_Os04g40740	LOC_Os05g48140	LOC_Os07g29750	LOC_Os03g11980	LOC_Os07g36570	LOC_Os05g16790	LOC_Os01g48420	LOC_Os04g41320	LOC_Os09g16950
LOC_Os02g55300	LOC_Os07g42280	LOC_Os02g12360	LOC_Os11g19250	LOC_Os12g03100	LOC_Os07g37620	LOC_Os07g44860	LOC_Os03g39020	LOC_Os01g47256	LOC_Os08g01370	LOC_Os04g20990	LOC_Os03g48260
LOC_Os07g06060	LOC_Os12g03100	LOC_Os09g38420	LOC_Os06g15750	LOC_Os01g13320	LOC_Os09g36830	LOC_Os03g13850	LOC_Os05g25640	LOC_Os01g40610	LOC_Os01g69250	LOC_Os03g14400	LOC_Os03g52910
LOC_Os01g53680	LOC_Os08g38086	LOC_Os07g30940	LOC_Os06g19660	LOC_Os05g49230	LOC_Os07g04910	LOC_Os09g10340	LOC_Os03g06480	LOC_Os06g24540	LOC_Os01g10210	LOC_Os11g14180	LOC_Os01g13120
LOC_Os02g29500	LOC_Os05g35970	LOC_Os05g14240	LOC_Os07g30940	LOC_Os08g38086	LOC_Os03g15720	LOC_Os01g65510	LOC_Os02g43300	LOC_Os02g55090	LOC_Os01g16200	LOC_Os02g37180	LOC_Os01g19170
LOC_Os06g24730	LOC_Os05g16790	LOC_Os05g05390	LOC_Os05g14240	LOC_Os05g35970	LOC_Os03g08490	LOC_Os03g28080	LOC_Os04g57140	LOC_Os08g01370	LOC_Os02g02570	LOC_Os01g10800	LOC_Os04g42010
LOC_Os01g40000	LOC_Os01g47256	LOC_Os09g09830	LOC_Os05g05390	LOC_Os04g16798	LOC_Os04g28300	LOC_Os12g01930	LOC_Os02g45460	LOC_Os01g69250	LOC_Os01g62060	LOC_Os01g72520	LOC_Os01g61970
LOC_Os11g27799	LOC_Os08g06060	LOC_Os03g51080	LOC_Os04g45860	LOC_Os01g47256	LOC_Os03g50885	LOC_Os09g36080	LOC_Os05g25390	LOC_Os08g35480	LOC_Os01g45670	LOC_Os01g62840	LOC_Os03g57750
LOC_Os08g39140	LOC_Os06g24540	Oryza_sativa_newGene_482	LOC_Os09g09830	LOC_Os04g47912	LOC_Os12g02620	LOC_Os02g38920	LOC_Os11g15570	LOC_Os05g15530	LOC_Os11g13670	LOC_Os02g49230	LOC_Os06g50715
LOC_Os03g04270	LOC_Os08g01370	LOC_Os03g04260	LOC_Os03g51080	LOC_Os08g06060	LOC_Os05g04610	LOC_Os03g52410	LOC_Os06g01870	LOC_Os02g50680	LOC_Os01g41565	LOC_Os03g13750	LOC_Os01g68700
LOC_Os01g42710	LOC_Os01g69250	LOC_Os09g27700	LOC_Os09g27700	LOC_Os01g48420	LOC_Os08g36480	LOC_Os04g38950	LOC_Os06g04210	LOC_Os01g10210	LOC_Os01g49770	LOC_Os11g01530	LOC_Os07g37420
LOC_Os02g27480	LOC_Os08g35480	LOC_Os07g42280	LOC_Os05g48140	LOC_Os01g69250	LOC_Os05g11510	LOC_Os05g04820	LOC_Os03g26090	LOC_Os01g16200	LOC_Os07g11330	LOC_Os09g21460	LOC_Os10g35460
Oryza_sativa_newGene_1858	LOC_Os02g50680	LOC_Os08g38080	LOC_Os12g03100	LOC_Os01g10210	LOC_Os02g34570	LOC_Os12g30490	LOC_Os01g67480	LOC_Os11g13670	LOC_Os03g18870	LOC_Os10g09240	LOC_Os09g37394
LOC_Os04g15670	LOC_Os02g42134	LOC_Os08g38086	LOC_Os01g13320	LOC_Os01g16200	LOC_Os11g38260	LOC_Os01g11920	LOC_Os08g41320	LOC_Os01g41565	LOC_Os05g07700	LOC_Os04g40740	LOC_Os01g67590
LOC_Os01g01312	LOC_Os01g10210	LOC_Os05g35970	LOC_Os05g49230	LOC_Os01g62060	LOC_Os02g45710	LOC_Os12g34380	LOC_Os11g06234	LOC_Os01g49770	LOC_Os03g05460	LOC_Os08g15322	LOC_Os02g04560
LOC_Os12g04860	LOC_Os01g16200	LOC_Os05g16790	LOC_Os08g38080	LOC_Os08g01590	LOC_Os05g37820	LOC_Os07g38800	LOC_Os01g08680	LOC_Os07g11330	LOC_Os04g55150	LOC_Os11g19250	LOC_Os05g33590
LOC_Os02g05710	LOC_Os01g62060	LOC_Os01g47256	LOC_Os08g38086	LOC_Os01g45670	LOC_Os02g39660	LOC_Os10g12354	LOC_Os03g22340	LOC_Os03g18870	LOC_Os03g15410	LOC_Os09g38420	LOC_Os11g38670
LOC_Os03g40020	LOC_Os08g01590	LOC_Os03g51620	LOC_Os05g35970	LOC_Os11g13670	Oryza_sativa_newGene_5329	LOC_Os05g47545	LOC_Os05g02420	LOC_Os08g01040	LOC_Os12g27090	LOC_Os07g09330	LOC_Os12g41930
LOC_Os03g06370	LOC_Os11g13670	LOC_Os06g24540	LOC_Os04g16798	LOC_Os03g53170	LOC_Os03g04340	LOC_Os06g50290	LOC_Os02g03110	LOC_Os05g07700	LOC_Os05g04340	LOC_Os05g14240	LOC_Os08g42530
LOC_Os02g40430	LOC_Os01g41565	LOC_Os02g55090	LOC_Os03g51620	LOC_Os01g49770	LOC_Os12g01480	LOC_Os04g35390	LOC_Os07g47640	LOC_Os03g05460	LOC_Os03g01600	LOC_Os04g45860	Oryza_sativa_newGene_2013
LOC_Os12g02630	LOC_Os01g49770	LOC_Os08g01370	LOC_Os06g24540	LOC_Os07g11330	LOC_Os01g67520	LOC_Os08g34070	LOC_Os04g33200	LOC_Os04g55150	Oryza_sativa_newGene_2604	LOC_Os09g09830	LOC_Os01g02590
Oryza_sativa_newGene_4738	LOC_Os07g11330	LOC_Os01g69250	LOC_Os02g55090	LOC_Os07g26000	Oryza_sativa_newGene_2580	LOC_Os02g32970	LOC_Os01g08970	LOC_Os03g15410	LOC_Os01g05060	LOC_Os11g14220	LOC_Os06g08830
Oryza_sativa_newGene_4730	LOC_Os03g57660	LOC_Os01g37810	LOC_Os01g48420	LOC_Os03g18870	LOC_Os01g19800	LOC_Os01g22780	LOC_Os03g05870	LOC_Os05g37450	LOC_Os02g05500	LOC_Os03g51080	LOC_Os02g46600
LOC_Os02g03710	LOC_Os03g18870	LOC_Os08g35480	LOC_Os08g01370	LOC_Os05g44500	LOC_Os02g46100	LOC_Os01g57110	LOC_Os10g41230	LOC_Os12g29670	LOC_Os02g04670	Oryza_sativa_newGene_487	LOC_Os11g44940
LOC_Os10g21560	LOC_Os08g01040	LOC_Os05g15530	LOC_Os01g69250	LOC_Os02g44470	LOC_Os11g09180	LOC_Os05g04170	LOC_Os12g05640	LOC_Os01g46932	LOC_Os02g40880	LOC_Os02g11020	LOC_Os04g37990
LOC_Os01g73770	LOC_Os12g27994	LOC_Os02g50680	LOC_Os02g50680	LOC_Os06g17440	LOC_Os06g39600	LOC_Os02g33590	LOC_Os01g01307	LOC_Os12g27090	LOC_Os05g41060	LOC_Os04g05340	LOC_Os03g25050
LOC_Os04g40700	LOC_Os05g07700	LOC_Os01g10210	LOC_Os01g10210	LOC_Os04g55150	LOC_Os07g14650	LOC_Os08g43320	LOC_Os11g24560	LOC_Os05g04340	LOC_Os02g47350	LOC_Os09g27700	LOC_Os10g38780
LOC_Os03g31230	LOC_Os02g48964	LOC_Os01g16200	LOC_Os01g16200	LOC_Os05g40330	LOC_Os01g04020	LOC_Os01g68330	LOC_Os04g44950	Oryza_sativa_newGene_2604	LOC_Os01g68450	LOC_Os07g42280	LOC_Os03g54130
LOC_Os03g39610	LOC_Os03g05460	LOC_Os01g62060	LOC_Os01g62060	LOC_Os03g15410	LOC_Os05g10620	LOC_Os04g01160	LOC_Os10g39420	LOC_Os01g04910	LOC_Os05g36320	LOC_Os05g48140	LOC_Os03g33580
LOC_Os03g27930	LOC_Os04g55150	LOC_Os01g45670	LOC_Os01g45670	LOC_Os03g40270	LOC_Os02g55710	LOC_Os09g28560	LOC_Os03g49940	LOC_Os01g05060	LOC_Os05g30240	LOC_Os12g03100	LOC_Os09g19300
LOC_Os04g13140	LOC_Os02g41760	LOC_Os11g13670	LOC_Os11g13670	LOC_Os10g13940	LOC_Os06g05950	LOC_Os11g05780	LOC_Os04g33970	LOC_Os06g11910	LOC_Os05g38470	LOC_Os01g13320	LOC_Os08g10480
LOC_Os06g08280	LOC_Os05g40330	LOC_Os01g41565	LOC_Os01g49770	LOC_Os12g27090	LOC_Os10g36950	LOC_Os01g56240	LOC_Os01g55410	LOC_Os02g04670	LOC_Os06g05450	LOC_Os05g49230	LOC_Os12g31640
LOC_Os02g53994	LOC_Os03g15410	LOC_Os01g49770	LOC_Os07g11330	LOC_Os05g04340	LOC_Os08g20400	LOC_Os05g05220	LOC_Os11g47680	LOC_Os02g40880	LOC_Os01g52010	LOC_Os08g38086	LOC_Os04g31020
LOC_Os11g40070	LOC_Os03g40270	LOC_Os03g57660	LOC_Os03g18870	LOC_Os01g60020	LOC_Os03g16334	LOC_Os03g02260	LOC_Os01g64540	LOC_Os01g01295	LOC_Os06g05650	LOC_Os05g35970	LOC_Os08g38910
LOC_Os02g53990	LOC_Os05g37450	LOC_Os07g26000	LOC_Os05g07700	LOC_Os01g04910	LOC_Os01g49210	LOC_Os03g03790	LOC_Os02g57720	LOC_Os01g43140	LOC_Os01g04260	LOC_Os04g16798	LOC_Os07g29750
LOC_Os10g41410	LOC_Os12g29670	LOC_Os03g18870	LOC_Os03g05460	LOC_Os01g05060	LOC_Os12g33956	LOC_Os01g62970	LOC_Os03g21720	LOC_Os01g68450	LOC_Os04g30240	LOC_Os01g47256	LOC_Os07g13660
LOC_Os03g51650	LOC_Os01g46932	LOC_Os08g01040	LOC_Os02g41760	LOC_Os02g04670	LOC_Os10g34940	LOC_Os03g38500	LOC_Os03g12680	LOC_Os05g36320	LOC_Os07g36570	LOC_Os04g47912	LOC_Os01g63040
LOC_Os07g09140	LOC_Os12g27090	LOC_Os12g27994	LOC_Os05g40330	LOC_Os02g40880	LOC_Os02g47744	LOC_Os10g08474	LOC_Os01g37470	LOC_Os05g38470	LOC_Os03g39020	LOC_Os08g07330	LOC_Os03g15720
LOC_Os05g11005	LOC_Os05g04340	LOC_Os05g07700	LOC_Os10g13940	LOC_Os05g41060	LOC_Os11g14050	LOC_Os05g38720	LOC_Os02g35900	LOC_Os06g05450	LOC_Os01g74650	LOC_Os08g06060	LOC_Os02g40940
LOC_Os09g31040	Oryza_sativa_newGene_2604	LOC_Os02g48964	LOC_Os05g37450	LOC_Os01g01295	LOC_Os01g56150	LOC_Os02g49610	LOC_Os03g61080	LOC_Os01g52010	LOC_Os05g29735	LOC_Os02g55090	LOC_Os03g08490
LOC_Os04g57819	LOC_Os03g55530	LOC_Os03g05460	LOC_Os01g46932	LOC_Os01g68450	LOC_Os05g38280	LOC_Os09g29210	LOC_Os04g34610	LOC_Os01g04260	LOC_Os05g22614	LOC_Os01g48420	LOC_Os03g24040
LOC_Os06g04390	LOC_Os02g40880	LOC_Os02g41760	LOC_Os12g27090	LOC_Os05g36320	LOC_Os11g11100	LOC_Os01g12520	LOC_Os12g38930	LOC_Os04g30240	LOC_Os12g17880	LOC_Os08g01370	LOC_Os06g50080
LOC_Os08g30014	LOC_Os01g01295	LOC_Os05g40330	LOC_Os03g01600	LOC_Os05g30240	LOC_Os06g25010	LOC_Os01g68940	LOC_Os11g02000	LOC_Os07g36570	LOC_Os02g43300	LOC_Os01g69250	LOC_Os02g49260
LOC_Os06g45480	LOC_Os05g36320	LOC_Os03g15410	Oryza_sativa_newGene_2604	LOC_Os05g38470	LOC_Os01g63930	LOC_Os07g06740	LOC_Os02g36280	LOC_Os03g39020	LOC_Os09g32300	LOC_Os02g50680	LOC_Os04g02620
LOC_Os06g04020	LOC_Os05g30240	LOC_Os05g37450	LOC_Os01g04910	LOC_Os01g52010	LOC_Os02g45690	LOC_Os08g42580	LOC_Os05g43240	LOC_Os11g03460	LOC_Os04g57140	LOC_Os01g10210	LOC_Os05g04610
LOC_Os03g56250	LOC_Os05g38470	LOC_Os12g29670	LOC_Os01g05060	LOC_Os12g39360	LOC_Os02g12380	LOC_Os09g27320	LOC_Os06g34070	LOC_Os05g22614	LOC_Os02g45460	LOC_Os01g16200	LOC_Os08g36480
LOC_Os12g43640	LOC_Os01g52010	LOC_Os01g46932	LOC_Os06g11910	LOC_Os01g04260	LOC_Os02g44870	LOC_Os11g48060	LOC_Os06g01180	LOC_Os05g25640	LOC_Os11g15570	LOC_Os02g02570	LOC_Os05g11510
LOC_Os06g16070	LOC_Os12g39360	LOC_Os05g04340	LOC_Os02g04670	LOC_Os04g30240	LOC_Os02g58350	LOC_Os06g36990	LOC_Os04g46440	LOC_Os03g06480	Oryza_sativa_newGene_2382	LOC_Os01g62060	LOC_Os11g38260
LOC_Os07g46720	LOC_Os08g23100	LOC_Os01g60020	LOC_Os02g40880	LOC_Os07g36570	LOC_Os06g31190	LOC_Os08g38170	LOC_Os07g36190	LOC_Os02g43300	LOC_Os05g25870	LOC_Os01g45670	LOC_Os12g11830
LOC_Os01g09120	LOC_Os01g04260	LOC_Os03g01600	LOC_Os01g68450	LOC_Os03g39020	LOC_Os01g43890	LOC_Os11g38800	LOC_Os10g34910	LOC_Os04g57140	LOC_Os11g34870	LOC_Os11g13670	LOC_Os02g45710
LOC_Os03g17060	LOC_Os04g30240	Oryza_sativa_newGene_2604	LOC_Os05g36320	LOC_Os01g74650	LOC_Os05g34770	Oryza_sativa_newGene_11	LOC_Os08g19105	LOC_Os02g45460	LOC_Os06g01870	LOC_Os01g41565	LOC_Os05g37820
LOC_Os10g38590	LOC_Os07g36570	LOC_Os03g55530	LOC_Os05g30240	LOC_Os08g28680	LOC_Os03g49480	LOC_Os07g11280	LOC_Os04g08836	Oryza_sativa_newGene_2382	LOC_Os06g04210	LOC_Os03g53170	LOC_Os05g08750
LOC_Os05g10754	LOC_Os03g39020	LOC_Os01g05060	LOC_Os05g38470	LOC_Os05g29735	LOC_Os01g18100	LOC_Os01g42690	LOC_Os02g20844	LOC_Os06g01870	LOC_Os06g02630	LOC_Os01g49770	LOC_Os07g48980
LOC_Os02g50210	LOC_Os08g43570	LOC_Os06g11910	LOC_Os06g05450	LOC_Os05g22614	LOC_Os02g15930	LOC_Os01g49310	LOC_Os03g02030	LOC_Os06g04210	LOC_Os07g46510	LOC_Os07g11330	Oryza_sativa_newGene_2586
LOC_Os02g44380	LOC_Os05g25640	LOC_Os02g40880	LOC_Os06g05650	LOC_Os05g25640	LOC_Os06g46340	LOC_Os11g28300	LOC_Os06g48060	LOC_Os03g26090	LOC_Os03g26090	LOC_Os03g18870	Oryza_sativa_newGene_2580
LOC_Os03g29930	LOC_Os12g17880	LOC_Os01g01295	LOC_Os01g04260	LOC_Os12g17880	LOC_Os07g03030	LOC_Os03g55330	LOC_Os05g38270	LOC_Os01g67480	LOC_Os01g67480	LOC_Os10g18970	LOC_Os06g03670
LOC_Os07g35690	LOC_Os03g06480	LOC_Os05g36320	LOC_Os04g30240	LOC_Os02g43300	LOC_Os06g38760	LOC_Os02g44010	LOC_Os04g45490	LOC_Os11g06234	LOC_Os12g19590	LOC_Os05g44500	LOC_Os01g19800
LOC_Os03g51479	LOC_Os02g43300	LOC_Os05g38470	LOC_Os03g39020	LOC_Os09g32300	LOC_Os02g54140	LOC_Os09g37930	LOC_Os01g46400	LOC_Os01g08680	LOC_Os12g12360	LOC_Os05g07700	LOC_Os08g03290
LOC_Os02g14480	LOC_Os09g32300	LOC_Os06g05450	LOC_Os01g74650	LOC_Os03g07750	LOC_Os07g46520	LOC_Os06g09679	Oryza_sativa_newGene_3458	LOC_Os03g22340	LOC_Os05g24930	LOC_Os04g55150	LOC_Os02g46100
LOC_Os03g11980	LOC_Os03g07750	LOC_Os01g52010	LOC_Os05g29735	LOC_Os11g15570	LOC_Os03g18070	LOC_Os12g43930	LOC_Os08g31560	LOC_Os05g02420	LOC_Os01g72890	LOC_Os10g13940	LOC_Os08g23150
LOC_Os03g13850	LOC_Os04g57140	LOC_Os12g39360	LOC_Os05g22614	Oryza_sativa_newGene_2382	LOC_Os07g10920	LOC_Os01g46980	LOC_Os04g13220	LOC_Os07g47640	LOC_Os11g06234	LOC_Os05g37450	LOC_Os06g35030
LOC_Os07g43070	LOC_Os02g45460	LOC_Os01g04260	LOC_Os01g05130	LOC_Os11g34870	LOC_Os07g48510	LOC_Os03g09070	LOC_Os07g02460	LOC_Os03g05870	LOC_Os01g08680	LOC_Os12g27090	LOC_Os06g40210
LOC_Os03g28080	LOC_Os01g33360	LOC_Os04g30240	LOC_Os05g25640	LOC_Os10g13550	LOC_Os03g22740	LOC_Os08g04630	LOC_Os01g63900	LOC_Os10g41230	LOC_Os10g07300	LOC_Os05g04340	LOC_Os05g02450
LOC_Os12g01930	LOC_Os05g25390	LOC_Os03g39020	LOC_Os02g43300	LOC_Os06g01870	LOC_Os01g70540	LOC_Os12g05210	LOC_Os12g25120	LOC_Os02g14520	LOC_Os03g22340	LOC_Os01g60020	LOC_Os12g35670
LOC_Os09g23300	LOC_Os11g15570	LOC_Os05g22614	LOC_Os09g32300	LOC_Os06g04210	LOC_Os03g13800	LOC_Os06g40060	LOC_Os12g43550	LOC_Os12g05640	LOC_Os05g02420	Oryza_sativa_newGene_2604	LOC_Os06g48800
LOC_Os09g36080	LOC_Os05g25870	LOC_Os01g05130	LOC_Os04g57140	LOC_Os06g02630	LOC_Os08g38460	LOC_Os09g15170	LOC_Os01g16900	LOC_Os11g22310	LOC_Os07g47640	LOC_Os03g55530	LOC_Os01g26300
LOC_Os02g38920	LOC_Os11g34870	LOC_Os05g25640	LOC_Os02g45460	LOC_Os02g53810	LOC_Os10g25040	LOC_Os03g27010	LOC_Os02g55300	LOC_Os04g44950	LOC_Os04g33200	LOC_Os01g05060	LOC_Os08g20400
LOC_Os04g38950	LOC_Os10g13550	LOC_Os12g17880	LOC_Os11g15570	LOC_Os07g46510	LOC_Os04g38920	LOC_Os03g27019	LOC_Os08g06630	LOC_Os10g39420	LOC_Os03g05870	LOC_Os02g04670	LOC_Os01g27730
LOC_Os12g30490	LOC_Os01g67150	LOC_Os03g06480	Oryza_sativa_newGene_2382	LOC_Os03g26090	LOC_Os10g32199	LOC_Os09g24490	LOC_Os03g04890	LOC_Os03g49940	LOC_Os10g41230	LOC_Os02g40880	LOC_Os04g31270
LOC_Os10g12354	LOC_Os06g35060	LOC_Os02g43300	LOC_Os11g34870	LOC_Os09g19850	LOC_Os05g47770	LOC_Os05g24684	LOC_Os06g24730	LOC_Os04g33970	LOC_Os12g05640	LOC_Os05g41060	LOC_Os01g49210
LOC_Os06g50290	LOC_Os02g53810	LOC_Os04g57140	LOC_Os06g01870	LOC_Os01g67480	LOC_Os03g50280	LOC_Os04g35540	LOC_Os01g40000	LOC_Os01g55410	LOC_Os01g70490	LOC_Os02g47350	LOC_Os03g14370
LOC_Os08g34070	LOC_Os07g46510	LOC_Os02g45460	LOC_Os06g35060	LOC_Os08g41320	LOC_Os07g02590	LOC_Os04g54890	LOC_Os01g56410	LOC_Os11g47680	LOC_Os04g44950	LOC_Os01g68450	LOC_Os07g18050
LOC_Os02g32970	LOC_Os09g19850	Oryza_sativa_newGene_2382	LOC_Os06g02630	LOC_Os12g19590	LOC_Os03g56420	Oryza_sativa_newGene_4944	LOC_Os08g01940	LOC_Os01g64540	LOC_Os03g50110	LOC_Os05g36320	LOC_Os02g47744
LOC_Os06g50120	LOC_Os01g67480	LOC_Os05g25870	LOC_Os03g26090	LOC_Os12g12360	LOC_Os04g48270	LOC_Os10g32940	LOC_Os11g27799	LOC_Os03g10930	LOC_Os10g39420	LOC_Os05g30240	LOC_Os11g14050
LOC_Os01g22780	LOC_Os08g41320	LOC_Os11g34870	LOC_Os03g22960	LOC_Os02g54890	LOC_Os06g22960	LOC_Os09g11230	LOC_Os08g32140	LOC_Os02g09800	LOC_Os03g49940	LOC_Os05g38470	LOC_Os01g56150
LOC_Os01g01150	LOC_Os02g51610	LOC_Os06g01870	LOC_Os08g41320	LOC_Os05g24930	LOC_Os06g12370	LOC_Os11g20020	LOC_Os04g10750	LOC_Os03g21720	LOC_Os04g33970	LOC_Os06g05450	LOC_Os03g02390
LOC_Os01g57110	LOC_Os02g54890	LOC_Os06g35060	LOC_Os12g12360	LOC_Os01g72890	LOC_Os03g07190	LOC_Os05g45170	LOC_Os02g53070	LOC_Os02g35900	LOC_Os03g63410	LOC_Os06g05650	LOC_Os05g38280
LOC_Os01g50320	LOC_Os01g72890	LOC_Os09g19850	LOC_Os01g72890	LOC_Os01g08680	LOC_Os02g32550	LOC_Os12g18640	LOC_Os01g49529	LOC_Os03g57460	LOC_Os01g64540	LOC_Os04g30240	LOC_Os01g24090
LOC_Os02g33590	LOC_Os01g08680	LOC_Os01g67480	LOC_Os01g08680	LOC_Os10g07300	LOC_Os08g33050	LOC_Os01g72900	LOC_Os03g01910	LOC_Os03g61080	LOC_Os02g57720	LOC_Os07g36570	LOC_Os05g37880
LOC_Os02g04020	LOC_Os03g22340	LOC_Os02g51610	LOC_Os10g07300	LOC_Os03g22340	LOC_Os02g55560	LOC_Os11g34364	LOC_Os08g39140	LOC_Os04g34610	LOC_Os03g10930	LOC_Os03g39020	LOC_Os05g37884
LOC_Os03g61750	LOC_Os05g02420	LOC_Os12g19590	LOC_Os03g22340	LOC_Os05g02420	LOC_Os03g05900	LOC_Os02g01580	LOC_Os05g06660	LOC_Os12g38930	LOC_Os02g09800	LOC_Os01g74650	LOC_Os06g25010
LOC_Os01g68330	LOC_Os02g03110	LOC_Os02g54890	LOC_Os05g02420	LOC_Os02g03110	LOC_Os11g05380	LOC_Os01g08440	LOC_Os12g18374	LOC_Os11g02000	LOC_Os03g21720	LOC_Os08g43570	LOC_Os02g45690
LOC_Os04g01160	LOC_Os07g47640	LOC_Os01g08680	LOC_Os02g03110	LOC_Os07g47640	LOC_Os10g07450	LOC_Os01g03340	LOC_Os12g17600	LOC_Os03g19680	LOC_Os03g12680	LOC_Os08g28680	LOC_Os02g12380
LOC_Os09g28560	LOC_Os01g08970	LOC_Os03g22340	LOC_Os07g47640	LOC_Os04g33200	LOC_Os03g49560	LOC_Os05g11630	LOC_Os05g35160	LOC_Os05g43240	LOC_Os01g37470	LOC_Os03g03600	LOC_Os01g16930
LOC_Os05g05220	LOC_Os02g06190	LOC_Os05g02420	LOC_Os04g33200	LOC_Os03g05870	LOC_Os05g23398	LOC_Os11g02620	LOC_Os04g26590	LOC_Os06g34070	LOC_Os04g31190	LOC_Os05g29735	LOC_Os06g31190
LOC_Os03g02260	LOC_Os10g41230	LOC_Os07g47640	LOC_Os03g05870	LOC_Os01g26920	LOC_Os06g46060	LOC_Os07g14514	LOC_Os05g01470	LOC_Os06g01180	LOC_Os01g66940	LOC_Os05g22614	LOC_Os01g43890
LOC_Os04g51080	LOC_Os02g14520	LOC_Os03g05870	LOC_Os02g06190	LOC_Os03g17520	LOC_Os04g48370	LOC_Os12g29950	LOC_Os04g15670	LOC_Os03g58830	LOC_Os02g35900	LOC_Os05g25640	LOC_Os03g49480
LOC_Os11g18947	LOC_Os01g01307	LOC_Os02g06190	LOC_Os03g17520	LOC_Os10g41230	LOC_Os03g51380	LOC_Os02g37109	LOC_Os01g62500	LOC_Os07g36190	LOC_Os03g57460	LOC_Os12g17880	LOC_Os09g28354
LOC_Os03g50860	LOC_Os11g24560	LOC_Os10g41230	LOC_Os10g41230	LOC_Os08g44860	LOC_Os04g44210	LOC_Os02g55070	LOC_Os12g04860	LOC_Os04g08836	LOC_Os09g35630	LOC_Os02g43300	LOC_Os02g15930
LOC_Os03g03790	LOC_Os11g22310	LOC_Os02g14520	LOC_Os02g14520	LOC_Os12g35640	LOC_Os05g49240	LOC_Os03g22670	LOC_Os06g39970	LOC_Os02g20844	LOC_Os05g06890	LOC_Os09g32300	LOC_Os06g46340
LOC_Os01g62970	LOC_Os04g44950	LOC_Os12g05640	LOC_Os08g44860	LOC_Os10g39420	LOC_Os05g44770	LOC_Os02g45830	LOC_Os01g50120	LOC_Os03g02030	LOC_Os03g61080	LOC_Os03g07750	LOC_Os07g03030
LOC_Os06g12090	LOC_Os10g39420	LOC_Os01g70490	LOC_Os12g05640	LOC_Os03g49940	LOC_Os04g07260	LOC_Os07g02950	LOC_Os02g05710	LOC_Os03g52239	LOC_Os04g34610	LOC_Os04g57140	LOC_Os04g36880
LOC_Os03g38500	LOC_Os04g33970	LOC_Os11g22310	LOC_Os01g70490	LOC_Os04g33970	LOC_Os05g37930	Oryza_sativa_newGene_407	LOC_Os04g50110	LOC_Os06g10510	LOC_Os12g38930	LOC_Os02g45460	LOC_Os02g54140
LOC_Os05g38720	LOC_Os01g55410	LOC_Os04g44950	LOC_Os04g44950	LOC_Os11g47680	LOC_Os08g37580	Oryza_sativa_newGene_400	LOC_Os03g40020	LOC_Os09g39980	LOC_Os06g50310	LOC_Os11g15570	LOC_Os07g46520
LOC_Os02g49610	LOC_Os11g47680	LOC_Os10g39420	LOC_Os10g39420	LOC_Os03g63410	LOC_Os05g05950	LOC_Os06g47640	LOC_Os03g06370	LOC_Os06g48060	LOC_Os05g43240	Oryza_sativa_newGene_2382	LOC_Os07g48510
LOC_Os09g29210	LOC_Os03g63410	LOC_Os03g49940	LOC_Os04g33970	LOC_Os02g57720	LOC_Os05g41380	LOC_Os04g53214	LOC_Os02g40430	LOC_Os05g38270	LOC_Os06g34070	LOC_Os05g25870	LOC_Os01g70540
LOC_Os07g01770	LOC_Os01g64540	LOC_Os04g33970	LOC_Os01g55410	LOC_Os03g10930	LOC_Os03g14710	LOC_Os10g30200	LOC_Os05g32670	LOC_Os04g45490	LOC_Os04g46440	LOC_Os11g34870	LOC_Os06g46920
LOC_Os01g12520	LOC_Os02g57720	LOC_Os01g55410	LOC_Os03g63410	LOC_Os02g09800	Oryza_sativa_newGene_3902	LOC_Os03g29760	LOC_Os08g04280	LOC_Os03g02640	LOC_Os03g14300	LOC_Os10g13550	LOC_Os12g42860
LOC_Os08g42580	LOC_Os03g21720	LOC_Os11g47680	LOC_Os01g64540	LOC_Os03g21720	LOC_Os01g55270	LOC_Os12g36750	LOC_Os12g02630	LOC_Os01g46400	LOC_Os02g37880	LOC_Os06g01870	LOC_Os03g13800
LOC_Os09g27320	LOC_Os06g46400	LOC_Os03g63410	LOC_Os03g10930	LOC_Os01g37470	LOC_Os10g04170	LOC_Os03g50570	LOC_Os04g58580	LOC_Os04g47890	LOC_Os08g19105	LOC_Os06g04210	LOC_Os10g37210
LOC_Os01g41640	LOC_Os04g31190	LOC_Os01g64540	LOC_Os02g09800	LOC_Os04g31190	LOC_Os01g56630	LOC_Os03g20520	LOC_Os03g59480	Oryza_sativa_newGene_3458	LOC_Os04g08836	LOC_Os06g02630	LOC_Os08g38460
LOC_Os01g69090	LOC_Os03g61080	LOC_Os02g57720	LOC_Os03g21720	LOC_Os01g66940	LOC_Os11g45750	LOC_Os09g28340	LOC_Os03g49220	LOC_Os08g31560	LOC_Os02g21240	LOC_Os02g53810	LOC_Os10g25040
LOC_Os11g48060	LOC_Os04g34610	LOC_Os03g10930	LOC_Os01g66940	LOC_Os02g35900	LOC_Os06g44190	LOC_Os08g33640	LOC_Os01g73880	LOC_Os03g03070	LOC_Os02g20844	LOC_Os07g46510	LOC_Os01g51520
LOC_Os06g36990	LOC_Os12g38930	LOC_Os02g09800	LOC_Os02g35900	LOC_Os09g35630	LOC_Os11g27370	LOC_Os01g43760	LOC_Os02g57290	LOC_Os04g13220	LOC_Os03g02030	LOC_Os03g26090	LOC_Os04g38920
LOC_Os03g13250	LOC_Os04g35300	LOC_Os03g21720	LOC_Os09g35630	LOC_Os05g06890	ChrUn.fgenesh.gene.68	LOC_Os03g21690	LOC_Os02g03710	LOC_Os07g02460	LOC_Os06g10510	LOC_Os09g19850	LOC_Os03g10750
LOC_Os01g52230	LOC_Os06g49000	LOC_Os04g31190	LOC_Os05g06890	LOC_Os03g61080	LOC_Os02g41840	LOC_Os12g34320	LOC_Os10g21560	LOC_Os01g63900	LOC_Os11g14020	LOC_Os01g67480	LOC_Os07g39350
LOC_Os08g38170	LOC_Os06g01180	LOC_Os02g35900	LOC_Os03g61080	LOC_Os06g50310	LOC_Os05g50310	LOC_Os06g24040	LOC_Os10g02980	LOC_Os08g45220	LOC_Os06g48060	LOC_Os08g41320	LOC_Os03g56420
LOC_Os11g23770	LOC_Os04g46440	LOC_Os10g24954	LOC_Os04g34610	LOC_Os05g43240	LOC_Os07g39680	LOC_Os02g49070	LOC_Os01g50450	LOC_Os12g25120	LOC_Os04g45490	LOC_Os02g51610	LOC_Os03g39220
LOC_Os11g38800	LOC_Os07g36190	LOC_Os09g35630	LOC_Os12g38930	LOC_Os06g49000	LOC_Os01g25530	LOC_Os05g40000	LOC_Os04g40700	LOC_Os12g43550	LOC_Os03g02640	LOC_Os12g19590	LOC_Os04g48270
LOC_Os06g13050	LOC_Os06g01450	LOC_Os03g61080	LOC_Os07g13170	LOC_Os06g34070	LOC_Os08g27170	LOC_Os12g16720	LOC_Os03g49210	LOC_Os01g16900	LOC_Os07g48500	LOC_Os12g12360	LOC_Os05g41480
LOC_Os04g11830	LOC_Os10g27360	LOC_Os04g34610	LOC_Os06g50310	LOC_Os04g46440	LOC_Os02g57790	LOC_Os01g54670	LOC_Os03g31230	LOC_Os02g55300	LOC_Os01g46400	LOC_Os02g54890	LOC_Os06g22960
Oryza_sativa_newGene_11	LOC_Os04g08836	LOC_Os12g38930	LOC_Os04g35300	LOC_Os07g36190	LOC_Os07g44820	LOC_Os09g11240	LOC_Os04g36859	LOC_Os07g06060	LOC_Os05g49910	LOC_Os05g24930	LOC_Os05g47880
LOC_Os07g11280	LOC_Os02g20844	LOC_Os03g19680	LOC_Os05g43240	LOC_Os03g14300	LOC_Os07g04810	LOC_Os09g27970	LOC_Os04g35534	LOC_Os08g06630	LOC_Os07g05000	LOC_Os01g72890	LOC_Os06g12370
LOC_Os02g32504	LOC_Os03g02030	LOC_Os05g43240	LOC_Os03g11330	LOC_Os10g34910	LOC_Os06g48300	LOC_Os02g36330	LOC_Os03g27930	LOC_Os03g04890	Oryza_sativa_newGene_3458	LOC_Os11g06234	LOC_Os07g06860
LOC_Os01g42520	LOC_Os03g52239	LOC_Os06g34070	LOC_Os06g34070	LOC_Os02g37880	LOC_Os03g13600	LOC_Os02g30470	LOC_Os03g30530	LOC_Os01g53680	LOC_Os08g31560	LOC_Os01g08680	LOC_Os03g07190
LOC_Os01g49310	LOC_Os06g10510	LOC_Os06g01180	LOC_Os04g46440	LOC_Os06g01450	LOC_Os02g31860	LOC_Os03g09120	LOC_Os04g13140	LOC_Os06g24730	LOC_Os01g06500	LOC_Os10g07300	LOC_Os01g08770
LOC_Os11g28300	LOC_Os09g39980	LOC_Os03g58830	LOC_Os07g36190	LOC_Os08g19105	LOC_Os04g03980	LOC_Os12g26290	LOC_Os06g08280	LOC_Os01g56410	LOC_Os02g26850	LOC_Os03g22340	LOC_Os12g40900
LOC_Os05g02140	LOC_Os08g27950	LOC_Os04g46440	LOC_Os03g14300	LOC_Os04g08836	LOC_Os01g17000	Oryza_sativa_newGene_1420	LOC_Os02g53994	LOC_Os08g01940	LOC_Os03g03070	LOC_Os05g02420	LOC_Os10g36500
LOC_Os03g55330	LOC_Os05g38270	LOC_Os07g36190	LOC_Os02g37880	LOC_Os02g21240	LOC_Os08g06170	LOC_Os04g45650	LOC_Os11g40070	LOC_Os11g27799	LOC_Os04g13220	LOC_Os07g47640	LOC_Os10g07450
LOC_Os09g37930	LOC_Os07g48500	LOC_Os10g27360	LOC_Os08g19105	LOC_Os03g52239	LOC_Os01g59550	LOC_Os03g05200	LOC_Os02g53990	LOC_Os08g32140	LOC_Os07g02460	LOC_Os03g05870	LOC_Os11g05650
LOC_Os06g09679	LOC_Os01g46400	LOC_Os01g51880	LOC_Os04g08836	LOC_Os06g10510	LOC_Os02g34790	LOC_Os02g03320	LOC_Os10g41410	LOC_Os04g10750	LOC_Os01g63900	LOC_Os01g70490	LOC_Os07g48710
LOC_Os08g05630	LOC_Os04g47890	LOC_Os04g08836	LOC_Os02g20844	LOC_Os09g39980	LOC_Os01g16350	LOC_Os01g63250	LOC_Os02g10810	LOC_Os02g53070	LOC_Os02g45660	LOC_Os03g49940	LOC_Os11g04520
LOC_Os12g43930	Oryza_sativa_newGene_3458	LOC_Os03g02030	LOC_Os03g02030	LOC_Os11g14020	LOC_Os01g46820	LOC_Os12g24580	LOC_Os01g07200	LOC_Os01g49529	LOC_Os01g17050	LOC_Os04g33970	LOC_Os06g37490
LOC_Os01g46980	LOC_Os08g31560	LOC_Os03g52239	LOC_Os06g10510	LOC_Os06g48060	LOC_Os02g58530	LOC_Os03g54084	LOC_Os02g02970	LOC_Os03g01910	LOC_Os12g25120	LOC_Os12g31880	LOC_Os06g46060
LOC_Os08g04630	LOC_Os07g25150	LOC_Os09g39980	LOC_Os09g39980	LOC_Os10g27980	LOC_Os12g12880	LOC_Os01g06290	LOC_Os07g09140	LOC_Os08g39140	LOC_Os12g43550	LOC_Os03g23760	LOC_Os02g16630
LOC_Os12g05210	LOC_Os02g26850	LOC_Os06g48060	LOC_Os06g48060	LOC_Os05g38270	LOC_Os01g48950	LOC_Os01g04370	LOC_Os05g11005	LOC_Os05g06660	LOC_Os04g39880	LOC_Os03g63410	LOC_Os06g48510
LOC_Os06g40060	LOC_Os04g13220	LOC_Os08g27950	LOC_Os08g27950	LOC_Os04g45490	LOC_Os05g39610	LOC_Os12g07140	LOC_Os04g36840	LOC_Os12g18374	LOC_Os06g24730	LOC_Os02g57720	LOC_Os11g16310
LOC_Os03g63020	LOC_Os08g38320	LOC_Os05g38270	LOC_Os05g38270	LOC_Os07g48500	LOC_Os09g28600	Oryza_sativa_newGene_2300	LOC_Os03g48380	LOC_Os12g17600	LOC_Os01g40000	LOC_Os03g10930	LOC_Os06g39590
LOC_Os09g15170	LOC_Os07g02460	LOC_Os03g02640	LOC_Os04g45490	LOC_Os01g46400	Oryza_sativa_newGene_1200	Oryza_sativa_newGene_2306	LOC_Os06g04390	LOC_Os05g35160	LOC_Os01g56410	LOC_Os02g09800	LOC_Os12g05715
LOC_Os03g27010	LOC_Os01g12770	LOC_Os07g48500	LOC_Os03g02640	LOC_Os05g49910	LOC_Os04g30570	LOC_Os10g40950	LOC_Os03g25790	LOC_Os04g26590	LOC_Os11g27799	LOC_Os03g21720	LOC_Os06g01290
LOC_Os03g27019	LOC_Os01g63900	LOC_Os01g46400	LOC_Os07g48500	LOC_Os07g05000	LOC_Os11g26130	LOC_Os01g73300	LOC_Os06g04020	LOC_Os07g27140	LOC_Os08g32140	LOC_Os03g12680	LOC_Os04g48370
LOC_Os08g43040	LOC_Os01g17050	LOC_Os04g47890	LOC_Os01g46400	LOC_Os04g47890	LOC_Os03g06330	LOC_Os08g03880	LOC_Os03g56250	LOC_Os03g04600	LOC_Os04g10750	LOC_Os01g37470	LOC_Os07g30930
Oryza_sativa_newGene_2223	LOC_Os08g45220	Oryza_sativa_newGene_3458	LOC_Os05g49910	Oryza_sativa_newGene_3458	LOC_Os12g35340	LOC_Os12g06260	LOC_Os06g11620	LOC_Os02g27480	LOC_Os08g39490	LOC_Os04g31190	LOC_Os03g51380
LOC_Os09g24490	LOC_Os12g43550	LOC_Os08g31560	LOC_Os07g05000	LOC_Os01g06500	LOC_Os02g17710	LOC_Os03g30290	LOC_Os03g07970	LOC_Os01g54119	LOC_Os02g53070	LOC_Os01g66940	LOC_Os04g44210
LOC_Os04g22870	LOC_Os01g16900	LOC_Os07g25150	Oryza_sativa_newGene_3458	LOC_Os02g26850	LOC_Os01g08280	LOC_Os04g42444	LOC_Os01g09120	LOC_Os03g38980	LOC_Os01g49529	LOC_Os02g35900	LOC_Os06g16250
Oryza_sativa_newGene_4949	LOC_Os02g55300	LOC_Os03g03070	LOC_Os08g31560	LOC_Os03g03070	LOC_Os10g02220	LOC_Os02g02740	LOC_Os03g17060	LOC_Os05g25860	LOC_Os03g01910	LOC_Os03g57460	LOC_Os01g69220
LOC_Os05g24684	LOC_Os07g06060	LOC_Os04g13220	LOC_Os07g25150	LOC_Os08g38320	LOC_Os09g30340	LOC_Os09g27240	LOC_Os11g01140	LOC_Os05g01470	LOC_Os08g39140	LOC_Os05g06890	LOC_Os05g44770
LOC_Os04g35540	LOC_Os08g06630	LOC_Os07g02460	LOC_Os01g06500	LOC_Os07g02460	LOC_Os01g08860	LOC_Os11g03734	LOC_Os02g50210	LOC_Os04g15670	LOC_Os05g06660	LOC_Os03g61080	LOC_Os05g37930
Oryza_sativa_newGene_4944	LOC_Os03g04890	LOC_Os01g63900	LOC_Os02g26850	LOC_Os06g12110	LOC_Os03g25470	LOC_Os11g03410	LOC_Os02g44380	LOC_Os01g62500	LOC_Os04g52400	LOC_Os12g38930	LOC_Os08g37580
LOC_Os10g32940	LOC_Os06g24730	Oryza_sativa_newGene_143	LOC_Os03g03070	LOC_Os01g63900	LOC_Os01g36580	LOC_Os02g08230	LOC_Os05g27520	LOC_Os12g04860	LOC_Os12g18374	LOC_Os06g50310	LOC_Os05g05950
LOC_Os09g11230	LOC_Os01g40000	LOC_Os08g45220	LOC_Os04g13220	LOC_Os02g45660	LOC_Os01g08020	LOC_Os02g10440	LOC_Os07g01030	LOC_Os06g39970	LOC_Os12g17600	LOC_Os05g43240	LOC_Os03g55540
LOC_Os05g27340	LOC_Os08g01940	LOC_Os12g25120	LOC_Os07g02460	LOC_Os12g25120	LOC_Os02g52150	LOC_Os06g09840	LOC_Os03g29930	LOC_Os01g50120	LOC_Os01g70250	LOC_Os02g37880	LOC_Os06g08110
LOC_Os11g20020	LOC_Os11g27799	LOC_Os12g43550	LOC_Os01g63900	LOC_Os12g43550	LOC_Os09g36580	LOC_Os07g26520	LOC_Os09g37280	LOC_Os08g16480	LOC_Os08g01360	LOC_Os06g01450	LOC_Os02g13300
LOC_Os12g18640	LOC_Os08g39490	LOC_Os01g16900	LOC_Os12g25120	LOC_Os02g55300	LOC_Os03g51910	LOC_Os05g08420	LOC_Os07g35690	LOC_Os02g05710	LOC_Os01g42710	LOC_Os10g27360	LOC_Os02g40040
LOC_Os01g72900	LOC_Os08g39140	LOC_Os02g55300	LOC_Os12g43550	LOC_Os04g39880	LOC_Os11g10770	LOC_Os02g01210	LOC_Os03g51479	LOC_Os04g50110	LOC_Os05g35160	LOC_Os04g08836	LOC_Os01g55270
LOC_Os12g38250	LOC_Os05g06660	LOC_Os08g06630	LOC_Os02g55300	LOC_Os07g06060	LOC_Os03g60780	LOC_Os04g57850	LOC_Os02g14480	LOC_Os03g40020	LOC_Os04g26590	LOC_Os02g21240	LOC_Os11g07130
LOC_Os11g34364	LOC_Os03g04270	LOC_Os01g53680	LOC_Os10g13390	LOC_Os10g13390	LOC_Os07g36260	LOC_Os04g53190	LOC_Os03g62240	LOC_Os03g06370	LOC_Os03g38980	LOC_Os02g20844	LOC_Os02g43350
LOC_Os07g36544	LOC_Os12g18374	LOC_Os06g24730	LOC_Os08g06630	LOC_Os06g24730	LOC_Os04g01130	LOC_Os05g35274	LOC_Os07g44860	LOC_Os05g32670	LOC_Os05g25860	LOC_Os03g02030	LOC_Os01g56630
LOC_Os03g48010	LOC_Os12g17600	LOC_Os01g40000	LOC_Os02g29500	LOC_Os09g15800	LOC_Os08g42020	LOC_Os12g05020	LOC_Os03g13850	LOC_Os04g49910	LOC_Os05g01470	LOC_Os06g10510	LOC_Os01g32460
LOC_Os01g08440	LOC_Os01g42710	LOC_Os08g01940	LOC_Os04g10750	LOC_Os01g40000	LOC_Os06g27770	LOC_Os11g05540	LOC_Os10g33770	LOC_Os08g04280	LOC_Os05g40270	LOC_Os09g39980	LOC_Os11g27370
LOC_Os01g03340	LOC_Os04g26590	LOC_Os11g27799	LOC_Os08g39490	LOC_Os11g27799	LOC_Os03g16910	LOC_Os05g37970	LOC_Os09g10340	LOC_Os12g02630	LOC_Os01g01312	LOC_Os11g14020	LOC_Os11g45280
LOC_Os11g02620	LOC_Os02g27480	LOC_Os08g39490	LOC_Os03g01910	LOC_Os04g10750	LOC_Os02g45000	LOC_Os01g70460	LOC_Os01g60230	LOC_Os04g58580	LOC_Os01g62500	LOC_Os06g48060	LOC_Os02g41840
LOC_Os12g29950	Oryza_sativa_newGene_1858	LOC_Os02g53070	LOC_Os08g39140	LOC_Os08g39490	LOC_Os03g53640	Oryza_sativa_newGene_5059	LOC_Os01g65510	LOC_Os03g59480	LOC_Os06g39970	LOC_Os04g45490	LOC_Os05g50310
LOC_Os02g55070	LOC_Os03g38980	LOC_Os08g39140	LOC_Os05g06660	LOC_Os02g53070	Oryza_sativa_newGene_3508	LOC_Os12g36870	LOC_Os03g28080	Oryza_sativa_newGene_4730	LOC_Os01g50120	LOC_Os07g48500	LOC_Os07g39680
LOC_Os12g03180	LOC_Os05g40270	LOC_Os05g06660	LOC_Os10g22720	LOC_Os01g49529	LOC_Os12g42070	LOC_Os04g59450	LOC_Os12g01930	LOC_Os03g49220	LOC_Os04g49910	LOC_Os01g46400	LOC_Os01g25530
LOC_Os03g22670	LOC_Os04g15670	LOC_Os12g17600	LOC_Os12g18374	LOC_Os03g01910	LOC_Os07g46570	LOC_Os04g36760	LOC_Os03g20680	LOC_Os01g73880	LOC_Os08g04280	LOC_Os05g49910	LOC_Os03g12520
LOC_Os07g02950	LOC_Os01g62500	LOC_Os01g42710	LOC_Os12g17600	LOC_Os03g04270	LOC_Os02g51750	LOC_Os08g04560	LOC_Os09g36080	LOC_Os02g57290	LOC_Os12g02630	LOC_Os07g05000	LOC_Os02g57790
Oryza_sativa_newGene_401	LOC_Os12g04860	LOC_Os04g26590	LOC_Os01g70250	LOC_Os12g18374	LOC_Os11g33050	LOC_Os01g21240	LOC_Os04g58970	LOC_Os10g21560	LOC_Os04g58580	LOC_Os04g47890	LOC_Os03g64210
Oryza_sativa_newGene_400	LOC_Os06g39970	LOC_Os07g27140	LOC_Os04g26590	LOC_Os12g17600	Oryza_sativa_newGene_2290	LOC_Os12g37370	LOC_Os02g38920	LOC_Os12g01540	LOC_Os03g59480	Oryza_sativa_newGene_3458	LOC_Os06g49070
LOC_Os04g53214	LOC_Os01g50120	LOC_Os03g04600	LOC_Os07g27140	LOC_Os08g01360	Oryza_sativa_newGene_2296	LOC_Os06g45970	LOC_Os03g52410	LOC_Os10g02980	LOC_Os01g73880	LOC_Os08g31560	LOC_Os04g18570
LOC_Os01g70300	LOC_Os02g05710	LOC_Os02g27480	LOC_Os03g04600	LOC_Os11g11256	LOC_Os12g05990	LOC_Os07g16030	LOC_Os04g38950	LOC_Os04g40700	LOC_Os02g03710	LOC_Os07g25150	LOC_Os05g41630
LOC_Os10g30200	LOC_Os03g40020	LOC_Os01g54119	LOC_Os02g27480	Oryza_sativa_newGene_3719	LOC_Os02g17500	LOC_Os09g32620	LOC_Os02g39030	LOC_Os03g49210	LOC_Os06g08460	LOC_Os01g06500	LOC_Os03g13600
LOC_Os04g33190	LOC_Os03g06370	Oryza_sativa_newGene_1858	LOC_Os01g54119	LOC_Os01g42710	LOC_Os07g09670	LOC_Os06g04889	LOC_Os03g12720	LOC_Os03g31230	LOC_Os10g21560	LOC_Os02g26850	LOC_Os12g07550
LOC_Os01g61190	LOC_Os02g40430	LOC_Os05g01470	Oryza_sativa_newGene_1858	LOC_Os04g26590	LOC_Os04g57550	LOC_Os06g04880	LOC_Os09g24650	LOC_Os04g36859	LOC_Os12g01540	LOC_Os03g03070	LOC_Os02g49450
LOC_Os03g29760	LOC_Os05g32670	LOC_Os05g40270	LOC_Os03g38980	LOC_Os07g27140	LOC_Os06g45620	LOC_Os06g50390	LOC_Os12g30490	LOC_Os04g35534	LOC_Os10g02980	LOC_Os07g02460	LOC_Os02g31860
LOC_Os02g38220	LOC_Os08g04280	LOC_Os04g15670	LOC_Os05g01470	Oryza_sativa_newGene_1858	LOC_Os02g12900	LOC_Os03g60560	LOC_Os01g11920	LOC_Os03g27930	LOC_Os01g50450	LOC_Os01g63900	LOC_Os06g11210
LOC_Os07g28480	LOC_Os12g02630	LOC_Os12g04860	LOC_Os04g55290	LOC_Os03g38980	LOC_Os06g40818	LOC_Os09g11005	LOC_Os12g34380	LOC_Os03g30530	LOC_Os04g40700	LOC_Os02g45660	LOC_Os04g03980
LOC_Os04g03050	LOC_Os03g59480	LOC_Os06g39970	LOC_Os05g40270	LOC_Os05g25860	Oryza_sativa_newGene_49	LOC_Os06g48350	LOC_Os10g12354	LOC_Os06g08280	LOC_Os08g08820	LOC_Os12g25120	LOC_Os01g17000
LOC_Os10g22370	Oryza_sativa_newGene_4730	LOC_Os01g50120	LOC_Os04g15670	LOC_Os05g01470	LOC_Os02g57620	LOC_Os06g48355	LOC_Os05g47540	LOC_Os02g53994	LOC_Os04g35534	LOC_Os04g39880	LOC_Os01g53520
LOC_Os09g28340	LOC_Os01g73880	LOC_Os08g16480	LOC_Os01g01312	LOC_Os05g40270	LOC_Os05g49420	LOC_Os03g08250	LOC_Os05g47545	LOC_Os11g40070	LOC_Os03g39610	LOC_Os09g15800	LOC_Os04g43060
LOC_Os01g48200	LOC_Os02g57290	LOC_Os02g05710	LOC_Os01g62500	LOC_Os01g01312	LOC_Os07g08880	LOC_Os03g15650	LOC_Os06g50290	LOC_Os02g53990	LOC_Os03g27930	LOC_Os01g40000	LOC_Os01g59550
LOC_Os08g33640	LOC_Os02g03710	LOC_Os04g50110	LOC_Os12g04860	LOC_Os01g62500	LOC_Os06g41770	LOC_Os02g33320	LOC_Os03g19520	LOC_Os10g41410	LOC_Os03g30530	LOC_Os01g56410	LOC_Os02g34790
LOC_Os01g43760	LOC_Os10g21560	LOC_Os03g40020	LOC_Os06g39970	LOC_Os06g39970	LOC_Os03g61060	LOC_Os11g01470	LOC_Os03g57160	LOC_Os11g09030	LOC_Os04g13140	LOC_Os08g32140	LOC_Os01g16350
LOC_Os03g21690	LOC_Os12g01540	LOC_Os03g06370	LOC_Os01g50120	LOC_Os02g05710	LOC_Os09g08910	LOC_Os02g49460	LOC_Os02g32970	LOC_Os02g10810	LOC_Os06g08280	LOC_Os04g10750	LOC_Os01g46820
LOC_Os12g34320	LOC_Os10g02980	LOC_Os02g40430	LOC_Os02g05710	LOC_Os04g49910	LOC_Os02g04680	LOC_Os04g31924	LOC_Os01g15350	LOC_Os01g07200	LOC_Os02g53994	LOC_Os08g39490	LOC_Os01g11230
LOC_Os02g49070	LOC_Os01g50450	LOC_Os05g32670	LOC_Os04g50110	LOC_Os08g04280	LOC_Os12g27440	LOC_Os05g46350	LOC_Os03g56410	LOC_Os02g02970	LOC_Os11g40070	LOC_Os02g53070	LOC_Os02g58530
LOC_Os04g16886	LOC_Os11g06410	LOC_Os04g49910	LOC_Os03g06370	LOC_Os12g02630	LOC_Os01g59840	LOC_Os01g09570	LOC_Os01g22780	LOC_Os07g09140	LOC_Os02g53990	LOC_Os01g49529	LOC_Os12g12880
LOC_Os05g40000	LOC_Os04g40700	LOC_Os08g04280	LOC_Os02g40430	LOC_Os04g58580	LOC_Os11g02530	LOC_Os06g16140	LOC_Os03g61280	LOC_Os05g11005	LOC_Os10g41410	LOC_Os03g01910	LOC_Os09g37080
LOC_Os01g54670	LOC_Os03g49210	LOC_Os12g02630	LOC_Os04g49910	LOC_Os03g59480	LOC_Os03g55320	LOC_Os05g05670	LOC_Os03g01790	LOC_Os09g31040	LOC_Os07g09140	LOC_Os08g39140	LOC_Os05g30970
LOC_Os09g11240	LOC_Os03g31230	LOC_Os04g58580	LOC_Os12g02630	LOC_Os03g49220	LOC_Os08g32910	LOC_Os02g21009	LOC_Os05g04170	LOC_Os04g36840	LOC_Os04g58100	LOC_Os05g06660	LOC_Os04g30570
LOC_Os09g27970	LOC_Os04g36859	LOC_Os03g59480	LOC_Os04g58580	LOC_Os01g56400	LOC_Os09g27450	LOC_Os01g02490	LOC_Os03g15840	LOC_Os03g48380	LOC_Os03g19960	LOC_Os03g04270	LOC_Os03g42010
LOC_Os02g36330	LOC_Os03g27930	Oryza_sativa_newGene_4730	LOC_Os03g59480	LOC_Os01g73880	LOC_Os09g04880	LOC_Os06g21330	LOC_Os07g36780	LOC_Os06g04390	LOC_Os09g31040	LOC_Os12g18374	LOC_Os12g35340
LOC_Os02g30470	LOC_Os06g04970	LOC_Os03g49220	LOC_Os01g73880	LOC_Os02g57290	LOC_Os08g33154	LOC_Os08g35560	LOC_Os05g39230	LOC_Os03g25790	LOC_Os04g36840	LOC_Os12g17600	LOC_Os12g38630
LOC_Os03g09120	LOC_Os03g30530	LOC_Os01g73880	LOC_Os02g57290	LOC_Os02g03710	LOC_Os04g55710	LOC_Os06g03640	LOC_Os03g55140	LOC_Os06g04020	LOC_Os03g25790	LOC_Os01g70250	LOC_Os02g17710
LOC_Os12g26290	LOC_Os06g08280	LOC_Os02g57290	LOC_Os02g03710	LOC_Os06g08460	LOC_Os01g70170	LOC_Os02g47390	LOC_Os11g05780	LOC_Os03g56250	LOC_Os06g45480	LOC_Os08g01360	LOC_Os09g30340
LOC_Os03g56620	LOC_Os08g24946	LOC_Os10g21560	LOC_Os06g08460	LOC_Os12g01540	LOC_Os02g41650	LOC_Os01g52640	LOC_Os01g40590	LOC_Os06g11620	LOC_Os06g04020	LOC_Os01g42710	LOC_Os01g08860
Oryza_sativa_newGene_1420	LOC_Os02g53994	LOC_Os12g01540	LOC_Os10g21560	LOC_Os10g02980	LOC_Os08g29530	LOC_Os01g56360	LOC_Os01g56240	LOC_Os06g40050	LOC_Os03g56250	LOC_Os05g35160	LOC_Os03g25470
LOC_Os04g45650	LOC_Os11g40070	LOC_Os01g50450	LOC_Os01g50450	LOC_Os01g50450	LOC_Os06g22340	LOC_Os08g08860	LOC_Os03g02260	LOC_Os03g07970	LOC_Os03g07970	LOC_Os04g26590	LOC_Os01g36580
LOC_Os03g05200	LOC_Os02g53990	LOC_Os04g40700	LOC_Os04g40700	LOC_Os04g40700	LOC_Os07g42960	LOC_Os04g55700	LOC_Os04g51080	LOC_Os03g25420	LOC_Os07g46720	LOC_Os03g38980	LOC_Os04g58630
LOC_Os02g03320	LOC_Os02g10810	LOC_Os03g49210	LOC_Os03g46460	LOC_Os03g31230	LOC_Os08g34500	LOC_Os05g08620	LOC_Os01g29830	LOC_Os01g09120	LOC_Os01g09120	LOC_Os05g25860	LOC_Os02g52150
LOC_Os08g30980	LOC_Os03g51650	LOC_Os03g31230	LOC_Os03g27930	LOC_Os08g08820	LOC_Os03g53800	LOC_Os01g61830	LOC_Os01g62970	LOC_Os03g17060	LOC_Os03g17060	LOC_Os05g01470	LOC_Os03g51910
LOC_Os10g21190	LOC_Os01g07200	LOC_Os04g36859	LOC_Os06g04970	LOC_Os02g02390	LOC_Os05g11140	LOC_Os01g59110	LOC_Os06g12090	LOC_Os05g10754	LOC_Os10g38590	LOC_Os05g40270	LOC_Os11g10770
LOC_Os10g21192	LOC_Os02g02970	LOC_Os03g27930	LOC_Os03g30530	LOC_Os08g23710	LOC_Os03g12910	LOC_Os12g27700	LOC_Os03g38500	LOC_Os11g01140	LOC_Os05g10754	LOC_Os09g37580	LOC_Os06g39750
LOC_Os01g63250	LOC_Os07g09140	LOC_Os06g04970	LOC_Os04g13140	LOC_Os03g30530	LOC_Os08g14450	LOC_Os02g44280	LOC_Os01g10960	LOC_Os02g50210	LOC_Os11g01140	LOC_Os01g01312	LOC_Os03g60780
LOC_Os03g54084	LOC_Os05g11005	LOC_Os06g08280	LOC_Os06g08280	LOC_Os04g13140	LOC_Os10g33910	LOC_Os07g38530	LOC_Os10g08474	LOC_Os02g44380	LOC_Os02g50210	LOC_Os01g62500	LOC_Os02g21230
LOC_Os01g06290	LOC_Os09g31040	LOC_Os08g24946	LOC_Os02g53994	LOC_Os06g08280	LOC_Os01g12810	LOC_Os07g09914	LOC_Os02g49610	LOC_Os05g27520	LOC_Os02g44380	LOC_Os06g39970	LOC_Os11g44780
LOC_Os01g04370	LOC_Os04g36840	LOC_Os02g53994	LOC_Os11g40070	LOC_Os02g10810	LOC_Os05g01730	LOC_Os10g35540	LOC_Os09g29210	LOC_Os07g01030	LOC_Os05g27520	LOC_Os02g05710	LOC_Os02g45000
LOC_Os12g07140	LOC_Os06g04390	LOC_Os11g40070	LOC_Os02g53990	LOC_Os03g51650	LOC_Os03g14050	LOC_Os01g15270	LOC_Os01g12520	LOC_Os03g29930	LOC_Os07g01030	LOC_Os04g50110	LOC_Os03g53640
LOC_Os10g40950	LOC_Os08g30014	LOC_Os02g53990	LOC_Os10g41410	LOC_Os11g03160	LOC_Os05g36010	LOC_Os03g56782	LOC_Os07g06740	LOC_Os09g37280	LOC_Os03g29930	LOC_Os12g23150	Oryza_sativa_newGene_2296
LOC_Os01g73300	LOC_Os03g25790	LOC_Os11g09030	LOC_Os11g09030	LOC_Os07g09140	LOC_Os03g03980	LOC_Os01g04814	LOC_Os08g42580	LOC_Os07g35690	LOC_Os09g37280	LOC_Os04g49910	Oryza_sativa_newGene_4626
LOC_Os12g06260	LOC_Os04g37810	LOC_Os02g10810	LOC_Os01g07200	LOC_Os04g58100	LOC_Os04g48130	LOC_Os01g57420	LOC_Os09g27320	LOC_Os03g51470	LOC_Os12g42200	LOC_Os08g04280	LOC_Os07g44740
LOC_Os12g10630	LOC_Os06g45480	LOC_Os03g51650	LOC_Os07g09140	LOC_Os04g57330	LOC_Os09g04290	LOC_Os01g54880	LOC_Os11g48060	LOC_Os03g51479	LOC_Os03g51479	LOC_Os12g02630	LOC_Os06g04790
LOC_Os04g42444	LOC_Os06g04020	LOC_Os01g07200	LOC_Os04g58100	LOC_Os05g11005	Oryza_sativa_newGene_704	LOC_Os01g01390	LOC_Os08g02070	LOC_Os02g14480	LOC_Os02g14480	LOC_Os04g58580	LOC_Os07g09670
LOC_Os09g27240	LOC_Os03g56250	LOC_Os02g02970	LOC_Os05g11005	LOC_Os03g19960	LOC_Os01g56180	LOC_Os05g38530	LOC_Os04g49590	LOC_Os03g62240	LOC_Os03g62240	LOC_Os03g59480	LOC_Os04g57550
LOC_Os02g35150	LOC_Os06g11620	LOC_Os07g09140	LOC_Os03g19960	LOC_Os09g31040	Oryza_sativa_newGene_2168	LOC_Os05g24010	LOC_Os08g38170	LOC_Os03g11980	LOC_Os03g11980	Oryza_sativa_newGene_4730	LOC_Os10g34390
LOC_Os12g38010	LOC_Os06g16070	LOC_Os04g57330	LOC_Os09g31040	LOC_Os04g36840	LOC_Os01g07120	LOC_Os01g71624	LOC_Os11g23770	LOC_Os03g13850	LOC_Os07g44860	LOC_Os03g49220	LOC_Os08g37660
LOC_Os11g03734	LOC_Os03g07970	LOC_Os05g11005	LOC_Os04g36840	LOC_Os06g04390	LOC_Os01g43590	LOC_Os08g39990	LOC_Os01g48040	LOC_Os10g33770	LOC_Os03g13850	LOC_Os01g73880	LOC_Os06g40818
LOC_Os11g03410	LOC_Os03g25420	LOC_Os03g19960	LOC_Os03g48380	LOC_Os06g45480	Oryza_sativa_newGene_4236	LOC_Os06g02610	LOC_Os09g31280	LOC_Os09g10340	LOC_Os10g33770	LOC_Os02g03710	LOC_Os02g57620
LOC_Os06g09840	LOC_Os07g46720	LOC_Os09g31040	LOC_Os06g04390	LOC_Os06g04020	Oryza_sativa_newGene_4231	LOC_Os01g73800	Oryza_sativa_newGene_11	LOC_Os01g60230	LOC_Os09g10340	LOC_Os06g08460	LOC_Os07g08880
LOC_Os07g26520	LOC_Os01g09120	LOC_Os04g36840	LOC_Os08g30014	LOC_Os03g56250	LOC_Os03g26460	LOC_Os04g21350	LOC_Os06g28630	LOC_Os01g65510	LOC_Os01g60230	LOC_Os10g21560	LOC_Os06g46740
LOC_Os06g44160	LOC_Os03g17060	LOC_Os06g04390	LOC_Os03g25790	LOC_Os03g25420	LOC_Os10g38040	LOC_Os01g74460	LOC_Os01g42520	LOC_Os07g43070	LOC_Os01g65510	LOC_Os12g01540	LOC_Os06g41770
Oryza_sativa_newGene_2872	LOC_Os10g38590	LOC_Os03g25790	LOC_Os04g37810	LOC_Os07g46720	LOC_Os04g51280	LOC_Os09g33992	LOC_Os01g49310	LOC_Os03g28080	LOC_Os07g43070	LOC_Os10g02980	LOC_Os03g61060
LOC_Os02g01210	LOC_Os05g10754	LOC_Os04g37810	LOC_Os06g11620	LOC_Os01g09120	LOC_Os12g06650	LOC_Os01g29150	LOC_Os12g41400	LOC_Os12g01930	LOC_Os03g28080	LOC_Os01g50450	LOC_Os01g10070
LOC_Os04g57850	LOC_Os11g01140	LOC_Os06g04020	LOC_Os06g40050	LOC_Os03g17060	LOC_Os02g52730	LOC_Os08g09110	LOC_Os02g01930	LOC_Os11g05130	LOC_Os12g01930	LOC_Os04g40700	LOC_Os11g02530
LOC_Os04g53190	LOC_Os02g50210	LOC_Os03g56250	LOC_Os06g16070	LOC_Os10g38590	LOC_Os04g39520	LOC_Os03g45779	LOC_Os03g55330	LOC_Os03g20680	LOC_Os11g05130	LOC_Os03g49210	LOC_Os01g10690
LOC_Os01g04380	LOC_Os07g01030	LOC_Os06g11620	LOC_Os03g07970	LOC_Os05g10754	LOC_Os12g37110	LOC_Os02g09359	LOC_Os02g44010	LOC_Os02g38920	LOC_Os02g16909	LOC_Os08g08820	LOC_Os09g27450
LOC_Os05g35274	LOC_Os03g29930	LOC_Os06g40050	LOC_Os03g25420	LOC_Os11g10240	LOC_Os08g39950	LOC_Os01g73110	LOC_Os06g09679	LOC_Os03g52410	LOC_Os09g36080	LOC_Os02g02390	LOC_Os03g13050
LOC_Os12g05020	LOC_Os09g37280	LOC_Os06g16070	LOC_Os07g46720	LOC_Os11g01140	LOC_Os05g23990	LOC_Os01g07170	LOC_Os03g47970	LOC_Os09g36550	LOC_Os03g28330	LOC_Os04g35534	LOC_Os09g04880
LOC_Os05g37970	LOC_Os07g35690	LOC_Os03g07970	LOC_Os01g09120	LOC_Os07g01030	LOC_Os10g06700	LOC_Os10g35130	LOC_Os12g43930	LOC_Os02g39030	LOC_Os05g50660	LOC_Os04g30750	LOC_Os08g33154
LOC_Os01g70460	LOC_Os03g51479	LOC_Os03g25420	LOC_Os03g17060	LOC_Os03g29930	LOC_Os01g50820	Oryza_sativa_newGene_2118	LOC_Os01g46980	LOC_Os03g12720	LOC_Os04g58970	LOC_Os03g39610	LOC_Os04g55710
LOC_Os12g36870	LOC_Os02g14480	LOC_Os07g46720	LOC_Os10g38590	LOC_Os12g42200	LOC_Os02g49880	Oryza_sativa_newGene_5699	LOC_Os03g59360	LOC_Os06g42020	LOC_Os02g38920	LOC_Os04g13140	LOC_Os01g70170
LOC_Os04g59450	LOC_Os03g62240	LOC_Os03g17060	LOC_Os05g10754	LOC_Os07g35690	LOC_Os01g49614	LOC_Os10g42940	LOC_Os03g09070	LOC_Os05g06460	LOC_Os03g52410	LOC_Os06g08280	LOC_Os08g29530
LOC_Os08g29560	LOC_Os03g11980	LOC_Os05g10754	LOC_Os11g01140	LOC_Os03g62240	LOC_Os05g43040	LOC_Os01g60450	LOC_Os04g28780	LOC_Os10g42130	LOC_Os03g12720	LOC_Os02g53994	LOC_Os11g08820
LOC_Os04g36760	LOC_Os07g44860	LOC_Os11g01140	LOC_Os02g50210	LOC_Os03g13850	LOC_Os05g02530	LOC_Os05g33080	LOC_Os08g04630	LOC_Os09g24650	LOC_Os02g18660	LOC_Os01g07200	LOC_Os11g34270
LOC_Os03g45250	LOC_Os03g13850	LOC_Os02g50210	LOC_Os07g01030	LOC_Os10g33770	LOC_Os12g35440	LOC_Os08g15246	LOC_Os12g05210	LOC_Os05g04820	LOC_Os05g06460	LOC_Os04g58100	LOC_Os11g01420
LOC_Os01g16430	LOC_Os10g33770	LOC_Os07g01030	LOC_Os03g29930	LOC_Os09g10340	Oryza_sativa_newGene_2745	LOC_Os03g32314	LOC_Os06g40060	LOC_Os06g11290	LOC_Os10g42130	LOC_Os04g57330	LOC_Os10g41730
LOC_Os08g04560	LOC_Os09g10340	LOC_Os03g29930	LOC_Os09g37280	LOC_Os01g60230	LOC_Os02g05640	LOC_Os04g35070	LOC_Os02g04340	LOC_Os03g07840	LOC_Os05g04820	LOC_Os03g19960	LOC_Os03g53800
LOC_Os03g64260	LOC_Os03g28080	LOC_Os09g37280	LOC_Os12g42200	LOC_Os07g43070	LOC_Os12g24790	LOC_Os12g42280	LOC_Os09g15170	LOC_Os01g11920	LOC_Os12g30490	LOC_Os09g31040	LOC_Os05g11140
LOC_Os01g21240	LOC_Os12g01930	LOC_Os12g42200	LOC_Os02g14480	LOC_Os03g28080	Oryza_sativa_newGene_3830	LOC_Os09g06230	LOC_Os03g27010	LOC_Os12g34380	LOC_Os03g07840	LOC_Os06g04399	LOC_Os07g46280
LOC_Os02g13150	LOC_Os09g36080	LOC_Os07g35690	LOC_Os03g62240	LOC_Os09g23300	LOC_Os12g24240	LOC_Os05g43540	LOC_Os03g27019	LOC_Os10g12354	LOC_Os01g11920	LOC_Os06g45480	LOC_Os01g61720
LOC_Os04g40140	LOC_Os05g50660	LOC_Os03g51479	LOC_Os03g11980	LOC_Os02g16909	LOC_Os04g30430	LOC_Os05g48590	LOC_Os04g20330	Oryza_sativa_newGene_339	LOC_Os01g63580	LOC_Os06g04020	LOC_Os03g12820
LOC_Os06g45970	LOC_Os04g58970	LOC_Os02g14480	LOC_Os03g13850	LOC_Os09g36080	LOC_Os06g45080	LOC_Os01g70590	LOC_Os04g37600	LOC_Os05g47540	LOC_Os12g34380	LOC_Os03g56250	Oryza_sativa_newGene_265
LOC_Os07g04860	LOC_Os02g38920	LOC_Os03g62240	LOC_Os10g33770	LOC_Os03g28330	LOC_Os02g47920	LOC_Os06g03200	Oryza_sativa_newGene_2225	LOC_Os05g47545	LOC_Os07g38800	LOC_Os03g07970	LOC_Os01g64300
LOC_Os07g16030	LOC_Os04g38950	LOC_Os03g11980	LOC_Os09g10340	LOC_Os04g38950	LOC_Os09g32240	LOC_Os11g18044	LOC_Os09g24490	LOC_Os03g19520	LOC_Os10g12354	LOC_Os03g25420	LOC_Os04g42250
LOC_Os06g04889	LOC_Os02g39030	LOC_Os05g49640	LOC_Os07g43070	LOC_Os03g12720	LOC_Os12g44020	ChrUn.fgenesh.gene.92	LOC_Os06g06760	LOC_Os09g20020	LOC_Os05g47540	LOC_Os07g46720	LOC_Os11g16550
LOC_Os06g04880	LOC_Os03g12720	LOC_Os03g13850	LOC_Os03g28080	LOC_Os02g18660	LOC_Os01g72620	LOC_Os04g58600	Oryza_sativa_newGene_4949	LOC_Os02g32970	LOC_Os05g47545	LOC_Os01g09120	LOC_Os07g33450
LOC_Os03g60560	LOC_Os02g18660	LOC_Os10g33770	LOC_Os12g01930	LOC_Os05g06460	LOC_Os10g40710	LOC_Os03g63510	Oryza_sativa_newGene_4943	LOC_Os01g15350	LOC_Os03g19520	LOC_Os03g17060	LOC_Os08g14450
LOC_Os09g11005	LOC_Os06g41590	LOC_Os09g10340	LOC_Os11g05130	LOC_Os10g42130	LOC_Os12g40260	LOC_Os03g11900	LOC_Os05g24684	LOC_Os03g56410	LOC_Os04g35390	LOC_Os10g38590	LOC_Os09g28210
LOC_Os06g48350	LOC_Os09g24650	LOC_Os01g60230	LOC_Os09g23300	LOC_Os06g41590	LOC_Os08g14950	LOC_Os01g65330	LOC_Os04g35540	LOC_Os01g22780	LOC_Os08g34070	LOC_Os05g10754	LOC_Os12g17320
LOC_Os06g48355	LOC_Os06g11290	LOC_Os01g65510	LOC_Os02g16909	LOC_Os03g07840	LOC_Os07g34830	LOC_Os03g16020	LOC_Os04g54890	LOC_Os03g61280	LOC_Os02g32970	LOC_Os11g01140	LOC_Os05g37050
LOC_Os03g08250	LOC_Os12g30490	LOC_Os07g43070	LOC_Os09g36080	LOC_Os01g63580	LOC_Os12g03200	LOC_Os04g55790	Oryza_sativa_newGene_4944	LOC_Os03g01790	LOC_Os01g15350	LOC_Os02g50210	LOC_Os01g42140
LOC_Os03g15650	LOC_Os03g07840	LOC_Os03g28080	LOC_Os04g38950	LOC_Os12g34380	LOC_Os11g35060	LOC_Os02g13290	LOC_Os09g11230	LOC_Os05g04170	LOC_Os03g56410	LOC_Os02g44380	LOC_Os08g33420
LOC_Os02g33320	LOC_Os12g34380	LOC_Os12g01930	LOC_Os09g26870	LOC_Os06g41040	LOC_Os10g42020	LOC_Os09g38090	LOC_Os11g20020	LOC_Os03g15840	LOC_Os02g27130	LOC_Os05g27520	LOC_Os01g12810
LOC_Os10g34083	LOC_Os10g12354	LOC_Os11g05130	LOC_Os03g12720	LOC_Os07g38800	LOC_Os01g62360	LOC_Os11g47730	LOC_Os05g45170	LOC_Os07g36780	LOC_Os10g43050	LOC_Os07g01030	LOC_Os05g01730
LOC_Os02g49460	LOC_Os05g47540	LOC_Os09g23300	LOC_Os02g18660	LOC_Os10g12354	LOC_Os01g48850	LOC_Os06g34730	LOC_Os12g18640	LOC_Os08g43320	LOC_Os01g22780	LOC_Os03g29930	LOC_Os03g14050
LOC_Os11g01780	LOC_Os06g50290	LOC_Os04g58970	LOC_Os06g42020	Oryza_sativa_newGene_339	LOC_Os02g16040	LOC_Os01g71960	LOC_Os01g72900	LOC_Os05g39230	LOC_Os03g61280	LOC_Os04g32940	LOC_Os05g36010
LOC_Os04g31924	LOC_Os03g19520	LOC_Os02g38920	LOC_Os06g41590	LOC_Os05g47540	LOC_Os03g19290	LOC_Os02g53490	LOC_Os08g13390	LOC_Os01g68330	LOC_Os01g01150	LOC_Os09g37280	LOC_Os03g03980
LOC_Os02g18612	LOC_Os03g57160	LOC_Os09g36550	LOC_Os09g24650	LOC_Os03g19520	LOC_Os04g50208	LOC_Os03g61200	LOC_Os10g33630	LOC_Os11g05780	LOC_Os03g01790	LOC_Os12g42200	LOC_Os03g58250
LOC_Os05g46350	LOC_Os09g20020	LOC_Os02g39030	LOC_Os12g30490	LOC_Os08g34070	LOC_Os01g11160	LOC_Os02g36740	LOC_Os05g04370	LOC_Os01g40590	LOC_Os05g40700	LOC_Os07g35690	LOC_Os09g04290
LOC_Os01g09570	LOC_Os02g32970	LOC_Os03g12720	LOC_Os03g07840	LOC_Os02g32970	LOC_Os09g28160	LOC_Os07g23150	LOC_Os07g49030	LOC_Os01g56240	LOC_Os03g15840	LOC_Os03g51479	LOC_Os03g06000
LOC_Os02g31230	LOC_Os01g15350	LOC_Os06g42020	LOC_Os12g34380	LOC_Os05g01270	LOC_Os01g50400	LOC_Os11g45920	LOC_Os02g54030	LOC_Os03g02260	LOC_Os03g61750	LOC_Os02g14480	LOC_Os10g05780
LOC_Os06g16140	LOC_Os06g50120	LOC_Os06g41590	LOC_Os03g19520	LOC_Os06g50120	LOC_Os06g45140	LOC_Os06g10410	LOC_Os07g36544	LOC_Os04g51080	LOC_Os07g36780	LOC_Os03g62240	Oryza_sativa_newGene_704
LOC_Os05g05670	LOC_Os03g56410	LOC_Os09g24650	LOC_Os02g32970	LOC_Os02g27130	LOC_Os05g39240	LOC_Os08g43334	LOC_Os02g01580	LOC_Os11g18947	LOC_Os08g43320	LOC_Os07g44860	LOC_Os01g56180
LOC_Os01g36950	LOC_Os01g22780	LOC_Os06g11290	LOC_Os01g15350	LOC_Os10g43050	LOC_Os05g01480	LOC_Os08g27850	LOC_Os03g48010	LOC_Os01g29830	LOC_Os10g11110	LOC_Os03g13850	LOC_Os06g22810
LOC_Os01g02490	LOC_Os03g61280	LOC_Os12g30490	LOC_Os05g01270	LOC_Os03g61280	LOC_Os04g51150	LOC_Os04g51009	LOC_Os01g08440	LOC_Os03g03790	LOC_Os09g28560	LOC_Os10g33770	Oryza_sativa_newGene_2168
LOC_Os06g21330	LOC_Os01g01150	LOC_Os03g07840	LOC_Os06g50120	LOC_Os01g01150	LOC_Os06g15730	LOC_Os04g55420	LOC_Os01g03340	LOC_Os01g62970	LOC_Os03g55140	LOC_Os09g10340	LOC_Os01g07120
LOC_Os06g03640	LOC_Os03g01790	LOC_Os12g34380	LOC_Os02g27130	LOC_Os05g40700	LOC_Os11g01040	LOC_Os12g08210	LOC_Os05g11630	LOC_Os03g38500	LOC_Os02g26260	LOC_Os01g60230	LOC_Os01g43590
LOC_Os07g06390	LOC_Os05g04170	LOC_Os10g12354	LOC_Os10g43050	LOC_Os03g61750	LOC_Os01g47490	LOC_Os05g45320	LOC_Os11g02620	LOC_Os01g06310	LOC_Os11g05780	LOC_Os01g65510	LOC_Os05g33030
LOC_Os02g47390	LOC_Os03g15840	Oryza_sativa_newGene_339	LOC_Os01g22780	LOC_Os07g36780	LOC_Os08g40910	LOC_Os09g26540	LOC_Os07g14514	LOC_Os01g53140	LOC_Os01g56240	LOC_Os07g43070	LOC_Os01g54340
LOC_Os01g56360	LOC_Os02g04020	LOC_Os05g47540	LOC_Os03g61280	LOC_Os08g43320	LOC_Os10g04074	LOC_Os04g02500	LOC_Os02g37109	LOC_Os07g07540	LOC_Os05g05220	LOC_Os03g28080	Oryza_sativa_newGene_4234
LOC_Os09g05020	LOC_Os03g61750	LOC_Os03g19520	LOC_Os01g57110	LOC_Os01g68330	LOC_Os12g13910	LOC_Os11g43510	LOC_Os02g55070	LOC_Os10g08474	LOC_Os03g02260	LOC_Os11g05130	Oryza_sativa_newGene_4231
LOC_Os08g08860	LOC_Os07g36780	LOC_Os03g57160	LOC_Os01g50320	LOC_Os10g11110	LOC_Os04g52540	LOC_Os05g47870	LOC_Os02g48100	LOC_Os02g49610	LOC_Os01g29830	LOC_Os01g61980	LOC_Os03g26460
LOC_Os04g55700	LOC_Os05g39230	LOC_Os02g32970	LOC_Os05g40700	LOC_Os09g28560	ChrSy.fgenesh.gene.29	LOC_Os07g07410	LOC_Os02g22090	LOC_Os09g29210	LOC_Os03g38500	LOC_Os09g36080	LOC_Os04g51280
LOC_Os05g08620	LOC_Os01g68330	LOC_Os01g15350	LOC_Os02g04020	LOC_Os03g55140	LOC_Os04g51250	LOC_Os07g05830	LOC_Os02g45830	LOC_Os01g12520	LOC_Os01g06310	LOC_Os03g28330	LOC_Os02g57270
LOC_Os01g61830	LOC_Os05g30430	LOC_Os06g50120	LOC_Os07g36780	LOC_Os03g18340	LOC_Os08g36150	LOC_Os02g48560	LOC_Os07g02950	LOC_Os08g42580	LOC_Os08g42050	LOC_Os05g50660	LOC_Os02g52730
LOC_Os12g16080	LOC_Os03g55140	LOC_Os03g56410	LOC_Os03g18690	LOC_Os04g40050	Oryza_sativa_newGene_5319	LOC_Os03g16920	Oryza_sativa_newGene_400	LOC_Os09g27320	LOC_Os07g07540	LOC_Os04g58970	LOC_Os08g39950
LOC_Os04g55210	LOC_Os04g40050	LOC_Os01g22780	LOC_Os05g39230	LOC_Os02g26260	LOC_Os11g34080	LOC_Os09g31200	LOC_Os06g47640	LOC_Os01g41640	LOC_Os10g08474	LOC_Os02g39030	LOC_Os03g19310
LOC_Os10g35540	LOC_Os11g05780	LOC_Os03g61280	LOC_Os01g68330	LOC_Os11g05780	Oryza_sativa_newGene_4543	LOC_Os02g53770	LOC_Os10g38090	LOC_Os11g48060	LOC_Os02g49610	LOC_Os03g12720	LOC_Os09g38670
LOC_Os01g15270	LOC_Os01g40590	LOC_Os01g01150	LOC_Os04g01160	LOC_Os05g05220	LOC_Os07g33340	LOC_Os03g42464	LOC_Os04g53214	LOC_Os08g02070	LOC_Os01g12520	LOC_Os02g18660	LOC_Os02g56840
LOC_Os01g43844	LOC_Os03g02260	LOC_Os01g57110	LOC_Os10g11110	LOC_Os03g02260	LOC_Os06g39650	LOC_Os04g17680	LOC_Os07g34570	LOC_Os04g49590	LOC_Os09g27320	LOC_Os05g06460	LOC_Os01g50820
LOC_Os03g56782	LOC_Os04g51080	LOC_Os05g04170	LOC_Os09g28560	LOC_Os04g51080	LOC_Os10g39300	LOC_Os08g33370	LOC_Os01g70300	LOC_Os03g13250	LOC_Os01g41640	LOC_Os10g42130	LOC_Os02g49880
LOC_Os01g04814	LOC_Os01g29830	LOC_Os03g15840	LOC_Os02g26260	LOC_Os03g03790	LOC_Os03g63950	LOC_Os08g06480	LOC_Os07g07580	LOC_Os01g52230	LOC_Os06g36990	LOC_Os05g04820	LOC_Os02g54560
LOC_Os01g58640	LOC_Os03g50860	LOC_Os03g61750	LOC_Os11g05780	LOC_Os01g62970	LOC_Os02g50372	LOC_Os01g02890	LOC_Os07g28480	LOC_Os08g38170	LOC_Os04g49590	LOC_Os06g11290	LOC_Os11g11990
LOC_Os04g23040	LOC_Os03g03790	LOC_Os07g36780	LOC_Os05g05220	LOC_Os08g39500	LOC_Os02g50374	LOC_Os01g18840	LOC_Os03g20520	LOC_Os11g23770	LOC_Os03g13250	LOC_Os12g30490	LOC_Os01g49614
LOC_Os01g57420	LOC_Os01g62970	LOC_Os08g43320	LOC_Os03g02260	LOC_Os03g38500	LOC_Os04g44830	LOC_Os04g52725	LOC_Os04g03050	LOC_Os06g12320	LOC_Os05g33310	LOC_Os03g07840	LOC_Os03g57760
LOC_Os02g03820	LOC_Os03g38500	LOC_Os05g39230	LOC_Os04g51080	LOC_Os01g52890	LOC_Os04g31610	LOC_Os09g30150	LOC_Os10g25600	LOC_Os06g13050	LOC_Os01g52230	LOC_Os01g11920	LOC_Os04g44550
LOC_Os02g05960	LOC_Os08g42050	LOC_Os01g68330	LOC_Os01g29830	LOC_Os07g07540	LOC_Os04g46280	LOC_Os05g13940	LOC_Os04g52830	LOC_Os09g31280	LOC_Os08g38170	LOC_Os01g63580	LOC_Os05g02530
LOC_Os01g01390	LOC_Os10g10244	LOC_Os05g30430	LOC_Os03g50860	LOC_Os03g18400	LOC_Os02g13510	LOC_Os07g10150	LOC_Os10g22370	LOC_Os04g11830	LOC_Os06g12320	LOC_Os12g34380	LOC_Os08g34580
LOC_Os05g38530	LOC_Os03g18400	LOC_Os03g55140	LOC_Os03g03790	LOC_Os10g08474	LOC_Os12g05890	LOC_Os08g01130	LOC_Os02g34840	LOC_Os02g44900	LOC_Os09g31280	LOC_Os10g12354	Oryza_sativa_newGene_2745
LOC_Os05g24010	LOC_Os05g45050	LOC_Os04g40050	LOC_Os01g62970	LOC_Os05g38720	LOC_Os10g28040	LOC_Os02g33230	LOC_Os09g28340	Oryza_sativa_newGene_11	LOC_Os04g11830	LOC_Os05g47545	LOC_Os02g04510
LOC_Os08g39990	LOC_Os10g08474	LOC_Os02g26260	LOC_Os08g39500	LOC_Os01g12520	LOC_Os09g29520	LOC_Os08g32970	LOC_Os08g33640	LOC_Os06g28630	LOC_Os01g45840	LOC_Os03g60480	LOC_Os12g24240
LOC_Os06g02610	LOC_Os05g38720	LOC_Os11g05780	LOC_Os03g38500	LOC_Os01g68940	LOC_Os02g36220	LOC_Os05g03972	LOC_Os01g43760	LOC_Os02g32504	LOC_Os05g20050	LOC_Os03g19520	LOC_Os06g45080
LOC_Os01g73800	LOC_Os02g49610	LOC_Os01g40590	LOC_Os01g06310	LOC_Os09g27320	LOC_Os06g10350	LOC_Os08g21350	LOC_Os03g21690	LOC_Os01g42520	LOC_Os06g28630	LOC_Os04g35390	LOC_Os12g44020
LOC_Os11g34150	LOC_Os07g01770	LOC_Os03g02260	LOC_Os05g13440	LOC_Os01g41640	LOC_Os01g56100	Oryza_sativa_newGene_1952	LOC_Os04g45600	LOC_Os01g49310	LOC_Os01g61120	LOC_Os08g34070	LOC_Os07g43470
LOC_Os01g74460	LOC_Os01g12520	LOC_Os04g51080	LOC_Os07g07540	LOC_Os01g69090	LOC_Os06g18160	Oryza_sativa_newGene_1957	LOC_Os02g49070	LOC_Os12g41400	LOC_Os01g42520	LOC_Os02g32970	LOC_Os07g34830
LOC_Os09g33992	LOC_Os07g06740	LOC_Os01g29830	LOC_Os05g45050	LOC_Os08g02070	LOC_Os01g45200	LOC_Os12g42044	LOC_Os09g29430	Oryza_sativa_newGene_4113	LOC_Os01g49310	LOC_Os05g01270	LOC_Os10g42020
LOC_Os01g29150	LOC_Os08g42580	LOC_Os03g50860	LOC_Os10g08474	LOC_Os03g13250	LOC_Os03g37915	Oryza_sativa_newGene_5246	LOC_Os12g42910	LOC_Os12g02820	LOC_Os12g41400	LOC_Os03g56410	LOC_Os01g62360
LOC_Os09g32020	LOC_Os09g27320	LOC_Os03g03790	LOC_Os05g38720	LOC_Os01g55020	LOC_Os05g37250	Oryza_sativa_newGene_5245	LOC_Os05g40000	LOC_Os02g01930	Oryza_sativa_newGene_4113	LOC_Os02g27130	LOC_Os07g02520
LOC_Os04g52290	LOC_Os01g69090	LOC_Os01g62970	LOC_Os02g49610	LOC_Os02g34700	LOC_Os01g16960	LOC_Os03g59050	LOC_Os02g53040	LOC_Os03g55330	LOC_Os01g07990	LOC_Os10g43050	LOC_Os03g19436
LOC_Os10g05020	LOC_Os11g48060	LOC_Os03g38500	LOC_Os07g01770	LOC_Os05g33310	LOC_Os11g36960	LOC_Os05g37520	LOC_Os12g16720	LOC_Os02g44010	LOC_Os02g58260	LOC_Os03g61280	LOC_Os02g16040
LOC_Os08g09110	LOC_Os03g03130	LOC_Os01g53140	LOC_Os01g12520	LOC_Os01g52230	LOC_Os01g09620	LOC_Os03g42760	LOC_Os01g54670	LOC_Os06g09679	LOC_Os01g09450	LOC_Os01g57110	LOC_Os09g12300
LOC_Os03g45779	LOC_Os04g49590	LOC_Os07g07540	LOC_Os01g68940	LOC_Os08g38170	LOC_Os06g36940	LOC_Os05g31200	LOC_Os09g11240	LOC_Os03g47970	LOC_Os02g01930	LOC_Os05g40700	LOC_Os07g07974
LOC_Os03g61900	LOC_Os03g13250	LOC_Os05g45050	LOC_Os07g06740	LOC_Os06g12320	LOC_Os01g20160	LOC_Os08g07850	LOC_Os01g74190	LOC_Os12g43930	LOC_Os03g55330	LOC_Os03g15840	LOC_Os01g11160
LOC_Os02g09359	LOC_Os05g33310	LOC_Os10g08474	LOC_Os09g27320	LOC_Os05g16620	LOC_Os03g20330	LOC_Os01g73630	LOC_Os09g27970	LOC_Os02g33450	LOC_Os02g05030	LOC_Os02g33590	LOC_Os03g18740
LOC_Os01g07170	LOC_Os01g52230	LOC_Os05g38720	LOC_Os01g41640	LOC_Os11g38800	LOC_Os09g36630	LOC_Os01g07560	LOC_Os02g36330	LOC_Os01g46980	LOC_Os01g70060	LOC_Os03g61750	LOC_Os04g32030
LOC_Os10g35130	LOC_Os08g38170	LOC_Os02g49610	LOC_Os11g48060	LOC_Os09g31280	LOC_Os04g28020	LOC_Os04g54810	LOC_Os02g30470	LOC_Os01g59760	LOC_Os04g51940	LOC_Os07g36780	LOC_Os05g39240
Oryza_sativa_newGene_2118	LOC_Os11g23770	LOC_Os07g01770	LOC_Os04g49590	LOC_Os04g11830	LOC_Os01g65904	LOC_Os03g41120	LOC_Os12g26290	LOC_Os03g59360	LOC_Os06g09679	LOC_Os08g43320	LOC_Os06g48235
Oryza_sativa_newGene_5699	LOC_Os01g48040	LOC_Os01g12520	LOC_Os03g13250	LOC_Os01g45840	LOC_Os07g03000	LOC_Os02g13640	LOC_Os03g56620	LOC_Os03g09070	LOC_Os03g47970	LOC_Os01g68330	LOC_Os04g51150
LOC_Os01g04480	LOC_Os04g11830	LOC_Os01g68940	LOC_Os01g52230	LOC_Os05g20050	LOC_Os02g17292	LOC_Os02g53620	Oryza_sativa_newGene_1420	LOC_Os04g28780	LOC_Os02g33450	LOC_Os04g01160	LOC_Os02g37020
LOC_Os10g42940	LOC_Os07g11280	LOC_Os07g06740	LOC_Os08g38170	LOC_Os07g11280	Oryza_sativa_newGene_5487	LOC_Os07g48290	Oryza_sativa_newGene_1427	LOC_Os08g04630	LOC_Os01g59760	LOC_Os10g11110	LOC_Os11g01040
LOC_Os01g07280	LOC_Os01g49310	LOC_Os08g42580	LOC_Os11g23770	LOC_Os06g28630	LOC_Os05g35930	LOC_Os10g43060	LOC_Os06g01690	LOC_Os12g05210	LOC_Os02g55990	LOC_Os09g28560	LOC_Os08g40910
LOC_Os08g32650	LOC_Os11g28300	LOC_Os09g27320	LOC_Os06g12320	LOC_Os01g61120	LOC_Os12g07290	LOC_Os02g45070	LOC_Os10g08840	LOC_Os06g40060	LOC_Os02g47590	LOC_Os03g18340	LOC_Os03g03200
LOC_Os11g06370	LOC_Os12g41400	LOC_Os01g41640	LOC_Os05g16620	LOC_Os01g42520	LOC_Os01g70570	LOC_Os10g41510	LOC_Os06g51500	LOC_Os02g04340	LOC_Os03g09070	LOC_Os04g40050	LOC_Os01g53090
LOC_Os11g44860	LOC_Os05g02140	LOC_Os01g69090	LOC_Os09g31280	LOC_Os01g49310	LOC_Os03g05920	Oryza_sativa_newGene_2092	LOC_Os03g05200	LOC_Os03g63020	LOC_Os08g04630	LOC_Os02g26260	LOC_Os05g07764
LOC_Os03g37320	LOC_Os02g01930	LOC_Os11g48060	LOC_Os04g11830	LOC_Os12g41400	LOC_Os12g36670	LOC_Os04g54560	LOC_Os01g68390	LOC_Os12g05840	LOC_Os12g05210	LOC_Os11g05780	LOC_Os10g04074
LOC_Os04g15580	LOC_Os03g55330	LOC_Os04g49590	LOC_Os02g44900	Oryza_sativa_newGene_4113	LOC_Os08g32880	LOC_Os03g45920	LOC_Os02g03320	LOC_Os09g15170	LOC_Os06g40060	LOC_Os01g56240	LOC_Os04g52540
LOC_Os03g32314	LOC_Os02g44010	LOC_Os03g13250	LOC_Os05g20050	LOC_Os12g02820	LOC_Os05g03620	LOC_Os01g32964	LOC_Os01g63250	LOC_Os03g27010	LOC_Os02g04340	LOC_Os05g05220	ChrSy.fgenesh.gene.29
LOC_Os06g43800	LOC_Os05g35080	LOC_Os05g33310	LOC_Os01g42690	LOC_Os01g07990	LOC_Os02g32009	LOC_Os02g02580	LOC_Os11g04180	LOC_Os03g27019	LOC_Os03g64030	LOC_Os03g02260	LOC_Os04g51250
LOC_Os05g19470	LOC_Os09g37930	LOC_Os08g38170	LOC_Os06g28630	LOC_Os02g01930	LOC_Os01g54400	LOC_Os08g20670	LOC_Os12g24580	LOC_Os02g56150	LOC_Os12g05840	LOC_Os01g29830	LOC_Os02g41510
LOC_Os12g42280	LOC_Os06g09679	LOC_Os11g23770	LOC_Os02g32504	LOC_Os03g55330	LOC_Os09g03200	LOC_Os03g14950	LOC_Os06g29350	LOC_Os09g36710	LOC_Os09g15170	LOC_Os03g03790	LOC_Os02g37300
LOC_Os01g05460	LOC_Os05g32730	LOC_Os06g12320	LOC_Os04g25540	LOC_Os06g09679	Oryza_sativa_newGene_1364	LOC_Os07g42770	LOC_Os03g54084	LOC_Os04g20330	LOC_Os02g56150	LOC_Os08g39500	LOC_Os08g36150
LOC_Os09g06230	LOC_Os08g05630	LOC_Os11g38800	LOC_Os01g61120	LOC_Os05g32730	LOC_Os03g03730	LOC_Os10g40740	LOC_Os07g48550	LOC_Os04g37600	LOC_Os09g36710	LOC_Os03g38500	LOC_Os07g01250
LOC_Os05g48590	LOC_Os03g47970	LOC_Os01g48040	LOC_Os01g49310	LOC_Os08g05630	LOC_Os05g44340	LOC_Os01g03130	LOC_Os01g04370	LOC_Os09g24490	LOC_Os04g20330	LOC_Os08g42050	LOC_Os08g41380
LOC_Os08g40620	LOC_Os12g43930	LOC_Os06g13050	LOC_Os11g28300	LOC_Os03g47970	LOC_Os06g09820	LOC_Os05g23140	LOC_Os08g29124	LOC_Os06g06760	LOC_Os04g37600	LOC_Os07g07540	LOC_Os06g02620
LOC_Os11g18044	LOC_Os10g11870	LOC_Os09g31280	LOC_Os12g41400	LOC_Os10g11870	LOC_Os06g22919	LOC_Os05g48416	LOC_Os12g07140	Oryza_sativa_newGene_4949	LOC_Os06g37440	LOC_Os10g10244	LOC_Os03g63950
LOC_Os12g43880	LOC_Os01g46980	LOC_Os02g44900	Oryza_sativa_newGene_4113	LOC_Os01g59760	LOC_Os01g69070	LOC_Os02g28170	Oryza_sativa_newGene_2300	Oryza_sativa_newGene_4943	LOC_Os09g24490	LOC_Os03g18400	LOC_Os05g10670
LOC_Os04g58600	LOC_Os06g43570	LOC_Os06g28630	LOC_Os05g02140	LOC_Os02g55990	ChrSy.fgenesh.gene.86	LOC_Os09g27830	Oryza_sativa_newGene_2306	LOC_Os05g24684	LOC_Os06g06760	LOC_Os10g08474	LOC_Os01g72870
LOC_Os07g14150	LOC_Os03g59360	LOC_Os01g49310	LOC_Os01g07990	LOC_Os02g47590	LOC_Os02g46650	LOC_Os05g42020	LOC_Os04g20230	LOC_Os04g35540	Oryza_sativa_newGene_4949	LOC_Os02g49610	LOC_Os02g50374
LOC_Os08g05610	LOC_Os03g09070	LOC_Os12g41400	LOC_Os02g01930	LOC_Os03g09070	LOC_Os11g38810	LOC_Os03g18890	LOC_Os01g73300	LOC_Os04g54890	Oryza_sativa_newGene_4943	LOC_Os01g68940	LOC_Os01g23910
LOC_Os05g25680	LOC_Os04g28780	Oryza_sativa_newGene_4113	LOC_Os03g55330	LOC_Os08g04630	LOC_Os02g04860	LOC_Os04g33110	LOC_Os08g03880	Oryza_sativa_newGene_4944	LOC_Os04g35540	LOC_Os08g42580	LOC_Os04g33260
LOC_Os03g63510	LOC_Os08g04630	LOC_Os05g02140	LOC_Os02g05030	LOC_Os02g04340	Oryza_sativa_newGene_2954	LOC_Os03g27610	LOC_Os01g69110	LOC_Os09g11230	LOC_Os04g54890	LOC_Os09g27320	LOC_Os04g44830
LOC_Os03g11900	LOC_Os12g05210	LOC_Os02g01930	LOC_Os06g09679	LOC_Os03g64030	LOC_Os04g29790	LOC_Os03g51330	LOC_Os12g06260	LOC_Os11g20020	Oryza_sativa_newGene_4944	LOC_Os01g41640	LOC_Os09g10204
LOC_Os02g57800	LOC_Os06g40060	LOC_Os03g55330	LOC_Os05g32730	LOC_Os09g23140	LOC_Os08g16830	LOC_Os03g32100	LOC_Os12g10630	LOC_Os05g45170	LOC_Os09g11230	LOC_Os01g69090	LOC_Os01g07880
LOC_Os07g23270	LOC_Os02g04340	LOC_Os06g09679	LOC_Os08g05630	LOC_Os09g15170	Oryza_sativa_newGene_1609	LOC_Os01g52030	LOC_Os06g04290	LOC_Os12g18640	LOC_Os11g20020	LOC_Os11g48060	LOC_Os04g46280
LOC_Os01g65330	LOC_Os03g63020	LOC_Os05g32730	LOC_Os03g47970	LOC_Os03g27010	Oryza_sativa_newGene_1603	LOC_Os02g55610	LOC_Os03g30290	LOC_Os01g72900	LOC_Os12g18640	LOC_Os08g02070	LOC_Os12g05890
LOC_Os12g01350	LOC_Os09g23140	LOC_Os08g05630	LOC_Os12g43930	LOC_Os03g27019	LOC_Os04g34000	LOC_Os02g11640	LOC_Os04g42444	LOC_Os08g13390	LOC_Os01g72900	LOC_Os03g13250	LOC_Os10g28040
LOC_Os03g16020	LOC_Os09g15170	LOC_Os03g47970	LOC_Os02g33450	LOC_Os07g40120	LOC_Os11g09970	LOC_Os11g05070	LOC_Os04g49410	LOC_Os10g33630	LOC_Os08g13390	LOC_Os01g55020	LOC_Os09g29520
LOC_Os01g66820	LOC_Os03g27010	LOC_Os12g43930	LOC_Os01g46980	LOC_Os02g17460	LOC_Os05g22960	LOC_Os02g57610	LOC_Os01g38530	LOC_Os04g33630	LOC_Os10g33630	LOC_Os02g34700	LOC_Os07g03240
LOC_Os09g38090	LOC_Os03g27019	LOC_Os02g33450	LOC_Os03g59360	LOC_Os02g56150	LOC_Os05g51620	LOC_Os10g38189	LOC_Os04g10590	LOC_Os06g07600	LOC_Os04g33630	LOC_Os05g33310	LOC_Os06g10350
LOC_Os11g47730	LOC_Os08g43040	LOC_Os10g11870	LOC_Os02g47590	LOC_Os09g36710	LOC_Os10g38870	LOC_Os06g02960	LOC_Os03g43810	LOC_Os12g38250	LOC_Os04g02120	LOC_Os01g52230	LOC_Os01g24440
LOC_Os06g34730	LOC_Os04g46100	LOC_Os01g46980	LOC_Os03g09070	LOC_Os04g20330	LOC_Os04g37490	LOC_Os09g34900	LOC_Os03g41080	LOC_Os05g04370	LOC_Os03g10190	LOC_Os08g38170	Oryza_sativa_newGene_834
LOC_Os01g71960	LOC_Os09g36710	LOC_Os03g59360	LOC_Os04g28780	LOC_Os04g37600	LOC_Os03g11910	LOC_Os12g37640	LOC_Os11g03734	LOC_Os12g44300	LOC_Os03g46610	LOC_Os06g12320	LOC_Os02g49480
LOC_Os02g53490	LOC_Os04g37600	LOC_Os03g09070	LOC_Os08g04630	LOC_Os06g37440	LOC_Os01g11250	LOC_Os01g55560	LOC_Os03g25120	LOC_Os07g49030	LOC_Os06g07600	LOC_Os09g31280	LOC_Os06g02480
LOC_Os01g66170	Oryza_sativa_newGene_2223	LOC_Os04g28780	LOC_Os12g05210	LOC_Os05g48290	LOC_Os01g67330	LOC_Os08g38990	LOC_Os02g10440	LOC_Os02g54030	LOC_Os12g38250	LOC_Os04g11830	LOC_Os06g18160
LOC_Os03g61200	Oryza_sativa_newGene_2225	LOC_Os08g04630	LOC_Os06g40060	LOC_Os09g24490	LOC_Os01g72910	LOC_Os02g52390	LOC_Os06g09840	LOC_Os07g36544	LOC_Os05g04370	LOC_Os01g45840	LOC_Os01g45200
LOC_Os07g36250	LOC_Os08g02330	LOC_Os12g05210	LOC_Os02g04340	LOC_Os06g06760	LOC_Os10g41640	LOC_Os06g48720	LOC_Os06g44160	LOC_Os02g01580	LOC_Os02g54030	Oryza_sativa_newGene_11	LOC_Os03g37915
LOC_Os10g01480	LOC_Os09g24490	LOC_Os06g40060	LOC_Os03g63020	Oryza_sativa_newGene_4943	LOC_Os03g16030	LOC_Os10g22484	Oryza_sativa_newGene_2872	LOC_Os03g48010	LOC_Os03g48010	LOC_Os05g20050	LOC_Os01g16960
LOC_Os05g48960	LOC_Os06g06760	LOC_Os02g04340	LOC_Os09g15170	LOC_Os05g24684	LOC_Os08g19590	LOC_Os12g44240	LOC_Os05g08420	LOC_Os01g08440	LOC_Os01g08440	LOC_Os07g11280	LOC_Os01g09620
LOC_Os11g36000	LOC_Os04g22870	LOC_Os03g63020	LOC_Os03g27010	LOC_Os05g24680	LOC_Os02g11000	LOC_Os07g04990	LOC_Os04g57850	LOC_Os01g03340	LOC_Os01g03340	LOC_Os06g28630	LOC_Os06g36940
LOC_Os07g23150	Oryza_sativa_newGene_4943	LOC_Os09g23140	LOC_Os03g27019	Oryza_sativa_newGene_4944	LOC_Os11g40110	LOC_Os10g35770	LOC_Os03g47016	LOC_Os05g11630	LOC_Os07g06820	LOC_Os02g32504	LOC_Os02g58360
LOC_Os06g10410	LOC_Os05g24684	LOC_Os09g15170	LOC_Os08g43040	LOC_Os04g41450	LOC_Os01g69270	LOC_Os01g50040	LOC_Os04g53190	LOC_Os11g02620	LOC_Os05g11630	LOC_Os01g61120	LOC_Os09g37690
LOC_Os08g43334	LOC_Os04g35540	LOC_Os03g27010	LOC_Os02g56150	LOC_Os11g20020	LOC_Os03g52640	LOC_Os02g04100	Oryza_sativa_newGene_4321	LOC_Os07g14514	LOC_Os11g02620	LOC_Os01g42520	LOC_Os01g35050
LOC_Os08g27850	LOC_Os04g54890	LOC_Os03g27019	LOC_Os09g36710	LOC_Os12g18640	LOC_Os03g39890	LOC_Os11g02090	LOC_Os01g04380	LOC_Os12g29950	LOC_Os02g30730	LOC_Os01g49310	LOC_Os03g20330
LOC_Os07g46440	Oryza_sativa_newGene_4944	LOC_Os08g43040	LOC_Os04g37600	LOC_Os12g14110	LOC_Os04g53850	LOC_Os03g05280	LOC_Os07g35020	LOC_Os02g37109	LOC_Os07g14514	LOC_Os12g41400	LOC_Os06g02340
LOC_Os05g45320	LOC_Os10g32940	LOC_Os04g46100	LOC_Os06g37440	LOC_Os10g33630	LOC_Os02g04650	LOC_Os01g68310	LOC_Os05g35274	LOC_Os02g55070	LOC_Os09g20550	LOC_Os12g02820	LOC_Os03g11734
LOC_Os09g26540	LOC_Os09g11230	LOC_Os09g36710	Oryza_sativa_newGene_2223	LOC_Os04g33630	LOC_Os01g10080	LOC_Os07g18710	LOC_Os05g27950	LOC_Os03g22670	LOC_Os12g29950	LOC_Os01g07990	LOC_Os04g37540
LOC_Os04g02500	LOC_Os11g20020	Oryza_sativa_newGene_2223	LOC_Os08g02330	LOC_Os04g02120	LOC_Os05g30220	LOC_Os03g30092	LOC_Os12g05020	LOC_Os07g07654	LOC_Os02g37109	LOC_Os01g09450	LOC_Os01g65904
LOC_Os04g40630	LOC_Os05g45170	LOC_Os08g02330	LOC_Os09g24490	LOC_Os03g10190	LOC_Os08g07010	LOC_Os09g21120	LOC_Os05g37970	LOC_Os02g45830	LOC_Os02g55070	LOC_Os02g01930	LOC_Os11g29920
LOC_Os11g43510	LOC_Os12g14110	LOC_Os09g24490	LOC_Os06g06760	LOC_Os03g46610	LOC_Os01g63240	LOC_Os08g33940	LOC_Os01g70460	LOC_Os07g02950	LOC_Os02g19770	LOC_Os03g55330	LOC_Os04g30010
LOC_Os01g43230	LOC_Os01g72900	LOC_Os06g06760	Oryza_sativa_newGene_4943	LOC_Os06g07600	LOC_Os08g43550	LOC_Os01g73430	LOC_Os03g63490	Oryza_sativa_newGene_400	LOC_Os12g03180	LOC_Os09g37930	LOC_Os08g44340
LOC_Os08g38240	LOC_Os08g13390	LOC_Os04g22870	LOC_Os04g35540	LOC_Os12g38250	LOC_Os01g52480	LOC_Os04g51610	Oryza_sativa_newGene_5059	LOC_Os07g42260	LOC_Os03g22670	LOC_Os06g09679	LOC_Os04g58470
LOC_Os02g56810	LOC_Os10g33630	Oryza_sativa_newGene_4949	LOC_Os05g24680	LOC_Os11g34364	LOC_Os02g28900	LOC_Os06g06802	LOC_Os12g34510	LOC_Os10g38090	LOC_Os07g07654	LOC_Os05g32730	LOC_Os12g07290
LOC_Os07g07410	LOC_Os06g07600	Oryza_sativa_newGene_4943	Oryza_sativa_newGene_4944	LOC_Os05g04370	LOC_Os11g14980	LOC_Os05g49860	LOC_Os12g36870	LOC_Os04g53214	LOC_Os02g45830	LOC_Os08g05630	LOC_Os11g41100
LOC_Os07g05830	LOC_Os11g34360	LOC_Os05g24684	LOC_Os02g16600	LOC_Os12g44300	LOC_Os09g32988	LOC_Os08g07380	LOC_Os01g64890	LOC_Os07g34570	LOC_Os07g02950	LOC_Os03g47970	LOC_Os01g70570
LOC_Os01g67190	LOC_Os12g38250	LOC_Os04g35540	LOC_Os09g11230	LOC_Os10g41620	LOC_Os02g37910	LOC_Os10g36960	LOC_Os03g45250	LOC_Os10g30200	Oryza_sativa_newGene_407	LOC_Os02g33450	LOC_Os04g38026
LOC_Os02g48560	LOC_Os12g44300	Oryza_sativa_newGene_4944	LOC_Os11g20020	LOC_Os02g54030	LOC_Os11g42190	LOC_Os07g25022	LOC_Os01g16430	LOC_Os07g07580	Oryza_sativa_newGene_400	LOC_Os01g59760	LOC_Os06g19390
LOC_Os03g16920	LOC_Os07g49030	LOC_Os02g16600	LOC_Os12g14110	LOC_Os03g48010	LOC_Os12g02450	LOC_Os07g25024	LOC_Os08g04560	LOC_Os12g36750	LOC_Os04g59040	LOC_Os06g43570	LOC_Os07g43010
LOC_Os09g31200	LOC_Os07g36544	LOC_Os10g32940	LOC_Os01g72900	LOC_Os01g08440	LOC_Os10g38470	LOC_Os04g49490	LOC_Os03g64260	LOC_Os04g39100	LOC_Os07g42260	LOC_Os02g47590	LOC_Os01g61920
LOC_Os08g37650	LOC_Os03g48010	LOC_Os09g11230	LOC_Os08g13390	LOC_Os07g06820	LOC_Os08g10080	LOC_Os08g37750	LOC_Os07g47940	LOC_Os03g50570	LOC_Os06g47640	LOC_Os03g09070	LOC_Os06g48620
LOC_Os03g42464	LOC_Os01g08440	LOC_Os11g20020	LOC_Os10g33630	LOC_Os05g11630	LOC_Os02g10310	LOC_Os03g13010	LOC_Os01g21240	LOC_Os07g28480	LOC_Os10g38090	LOC_Os08g04630	LOC_Os12g29400
LOC_Os04g17680	LOC_Os01g03340	LOC_Os12g18640	LOC_Os04g33630	LOC_Os11g02620	LOC_Os09g35980	LOC_Os04g57760	LOC_Os06g47530	LOC_Os04g03050	LOC_Os04g53214	LOC_Os12g05210	LOC_Os09g03200
LOC_Os08g33370	LOC_Os07g06820	LOC_Os12g14110	LOC_Os04g02120	LOC_Os09g20550	LOC_Os03g17140	LOC_Os05g34854	LOC_Os06g45970	LOC_Os10g25600	LOC_Os07g34570	LOC_Os06g40060	LOC_Os05g05820
LOC_Os08g06480	LOC_Os05g11630	LOC_Os01g72900	LOC_Os03g46610	LOC_Os02g19770	LOC_Os01g65210	LOC_Os06g47310	LOC_Os09g32620	LOC_Os04g42420	LOC_Os10g30200	LOC_Os03g64030	LOC_Os05g44340
LOC_Os01g02890	LOC_Os10g39030	LOC_Os08g13390	LOC_Os06g07600	LOC_Os03g22670	LOC_Os09g38268	Oryza_sativa_newGene_3296	LOC_Os06g04889	LOC_Os04g52830	LOC_Os04g33190	LOC_Os09g23140	LOC_Os06g09820
LOC_Os01g18840	LOC_Os11g02620	LOC_Os10g33630	LOC_Os05g04370	LOC_Os12g37880	LOC_Os11g16530	LOC_Os04g01510	LOC_Os06g04880	LOC_Os10g22370	LOC_Os07g07580	LOC_Os09g15170	LOC_Os05g32960
LOC_Os09g30150	LOC_Os07g14514	LOC_Os04g33630	LOC_Os12g44300	Oryza_sativa_newGene_407	LOC_Os01g51860	LOC_Os04g50930	LOC_Os10g40030	LOC_Os02g34840	LOC_Os02g38220	LOC_Os07g40120	LOC_Os01g44050
LOC_Os04g42700	LOC_Os12g29950	LOC_Os06g07600	LOC_Os02g10600	LOC_Os07g42260	LOC_Os12g24320	LOC_Os08g10310	LOC_Os06g50390	LOC_Os07g38300	LOC_Os12g36750	LOC_Os02g17460	LOC_Os06g22919
LOC_Os05g13940	LOC_Os02g37109	LOC_Os02g10600	LOC_Os02g54030	LOC_Os06g47640	LOC_Os08g27840	LOC_Os09g30478	LOC_Os03g60560	LOC_Os08g14330	LOC_Os04g39100	LOC_Os02g56150	LOC_Os07g07550
LOC_Os08g01130	LOC_Os02g48100	LOC_Os07g49030	LOC_Os07g36544	LOC_Os04g53214	LOC_Os03g01930	LOC_Os03g49800	LOC_Os09g11005	LOC_Os02g52314	LOC_Os07g28480	LOC_Os09g36710	LOC_Os01g69070
LOC_Os02g33230	LOC_Os03g22670	LOC_Os07g36544	LOC_Os03g48010	LOC_Os07g34570	LOC_Os10g26630	Oryza_sativa_newGene_3749	LOC_Os02g13840	LOC_Os08g33640	LOC_Os01g02940	LOC_Os04g20330	ChrSy.fgenesh.gene.86
LOC_Os08g32970	LOC_Os02g22090	LOC_Os03g48010	LOC_Os01g08440	LOC_Os10g30200	LOC_Os06g14240	Oryza_sativa_newGene_3745	LOC_Os03g47070	LOC_Os01g43760	LOC_Os04g03050	LOC_Os04g37600	LOC_Os02g46650
LOC_Os05g03972	LOC_Os07g07654	LOC_Os01g08440	LOC_Os01g03340	LOC_Os04g33190	LOC_Os01g56370	Oryza_sativa_newGene_3743	LOC_Os06g48350	LOC_Os03g21690	LOC_Os10g25600	LOC_Os06g37440	LOC_Os01g43700
LOC_Os08g21350	LOC_Os07g02950	LOC_Os01g03340	LOC_Os07g06820	LOC_Os02g38220	LOC_Os07g11300	LOC_Os06g43430	LOC_Os06g48355	LOC_Os12g34320	LOC_Os04g42420	LOC_Os09g24490	LOC_Os11g38810
LOC_Os01g59520	Oryza_sativa_newGene_401	LOC_Os05g11630	LOC_Os05g11630	LOC_Os08g16559	LOC_Os01g51320	LOC_Os01g59680	LOC_Os03g08250	LOC_Os02g18410	LOC_Os10g22370	LOC_Os06g06760	LOC_Os02g04860
Oryza_sativa_newGene_1952	Oryza_sativa_newGene_400	LOC_Os10g39030	LOC_Os11g02620	LOC_Os07g28480	LOC_Os05g12481	LOC_Os03g59070	LOC_Os07g45064	LOC_Os04g45600	LOC_Os09g28340	Oryza_sativa_newGene_4949	LOC_Os06g30750
Oryza_sativa_newGene_1957	LOC_Os04g53214	LOC_Os11g02620	LOC_Os02g30730	LOC_Os01g02940	LOC_Os04g15650	LOC_Os09g28019	LOC_Os02g33320	LOC_Os06g24040	LOC_Os02g52314	Oryza_sativa_newGene_4943	LOC_Os11g44310
LOC_Os12g42044	LOC_Os07g34570	LOC_Os07g14514	LOC_Os09g20550	LOC_Os04g03050	LOC_Os01g42190	LOC_Os03g56540	LOC_Os02g29160	LOC_Os09g29430	LOC_Os01g48200	LOC_Os04g35540	Oryza_sativa_newGene_1609
Oryza_sativa_newGene_5246	LOC_Os01g70300	LOC_Os12g29950	LOC_Os12g29950	LOC_Os04g42420	LOC_Os02g05730	LOC_Os02g51110	LOC_Os01g72200	LOC_Os12g42910	LOC_Os08g33640	LOC_Os05g24680	Oryza_sativa_newGene_1603
Oryza_sativa_newGene_5245	LOC_Os07g01200	LOC_Os02g37109	LOC_Os02g19770	LOC_Os10g22370	LOC_Os05g28740	LOC_Os01g59530	LOC_Os11g01470	LOC_Os05g40000	LOC_Os01g43760	LOC_Os04g54890	LOC_Os04g39290
LOC_Os03g01160	LOC_Os03g29760	LOC_Os02g55070	LOC_Os12g03180	LOC_Os09g28340	Oryza_sativa_newGene_1251	LOC_Os06g08660	LOC_Os02g33490	LOC_Os12g16720	LOC_Os12g37570	Oryza_sativa_newGene_4944	LOC_Os02g52670
LOC_Os08g04500	LOC_Os07g07580	LOC_Os02g48100	LOC_Os03g22670	LOC_Os08g14330	Oryza_sativa_newGene_1254	LOC_Os09g32510	LOC_Os02g49460	LOC_Os01g54670	LOC_Os03g21690	LOC_Os04g41450	LOC_Os05g51620
LOC_Os07g36870	LOC_Os06g21560	LOC_Os12g03180	LOC_Os07g07654	LOC_Os02g52314	LOC_Os02g26404	Oryza_sativa_newGene_2501	LOC_Os11g01780	LOC_Os09g11240	LOC_Os12g34320	LOC_Os09g11230	LOC_Os10g38870
LOC_Os05g37690	LOC_Os07g28480	LOC_Os03g22670	LOC_Os12g37880	LOC_Os12g37570	LOC_Os11g04720	LOC_Os09g36982	LOC_Os04g31924	LOC_Os01g74190	LOC_Os02g18410	LOC_Os11g20020	LOC_Os02g21920
LOC_Os06g05600	LOC_Os01g02940	LOC_Os07g07654	Oryza_sativa_newGene_401	LOC_Os03g52620	LOC_Os06g33200	Oryza_sativa_newGene_4828	LOC_Os10g04860	LOC_Os09g27970	LOC_Os04g45600	LOC_Os01g72900	LOC_Os03g21040
LOC_Os03g59050	LOC_Os03g20520	LOC_Os07g02950	Oryza_sativa_newGene_400	LOC_Os04g45600	Oryza_sativa_newGene_5407	LOC_Os08g37010	LOC_Os08g39370	LOC_Os02g36330	LOC_Os03g57270	LOC_Os08g13390	LOC_Os03g24030
LOC_Os05g37520	LOC_Os04g03050	LOC_Os12g37880	LOC_Os04g59040	LOC_Os03g57270	Oryza_sativa_newGene_5409	LOC_Os03g10350	LOC_Os05g46350	LOC_Os05g38740	LOC_Os09g29430	LOC_Os10g33630	LOC_Os03g11910
Oryza_sativa_newGene_2736	LOC_Os01g62570	Oryza_sativa_newGene_401	LOC_Os07g42260	LOC_Os04g16886	LOC_Os07g14700	LOC_Os09g07900	LOC_Os06g11240	LOC_Os12g26290	LOC_Os04g16886	LOC_Os04g33630	LOC_Os01g72910
LOC_Os05g31200	LOC_Os10g22370	Oryza_sativa_newGene_400	LOC_Os06g47640	LOC_Os05g40000	LOC_Os12g44110	LOC_Os03g44780	LOC_Os04g38750	LOC_Os03g56620	LOC_Os05g40000	LOC_Os04g02120	LOC_Os05g27010
Oryza_sativa_newGene_2739	LOC_Os02g34840	LOC_Os07g42260	LOC_Os10g38090	LOC_Os02g53040	LOC_Os04g32920	LOC_Os03g26530	LOC_Os10g35930	Oryza_sativa_newGene_1420	LOC_Os02g53040	LOC_Os03g10190	LOC_Os02g02524
LOC_Os07g08050	LOC_Os08g33640	LOC_Os10g38090	LOC_Os04g53214	LOC_Os05g05920	LOC_Os04g33030	LOC_Os01g51540	LOC_Os01g14050	Oryza_sativa_newGene_1427	LOC_Os12g16720	LOC_Os03g46610	LOC_Os12g02690
LOC_Os08g07850	LOC_Os01g43760	LOC_Os04g53214	LOC_Os07g34570	LOC_Os09g11240	LOC_Os07g41830	LOC_Os06g39680	LOC_Os01g09570	LOC_Os06g01690	LOC_Os01g54670	LOC_Os06g07600	LOC_Os10g41640
LOC_Os03g58010	LOC_Os03g52620	LOC_Os07g34570	LOC_Os01g70300	LOC_Os09g25190	LOC_Os01g14890	LOC_Os12g39620	LOC_Os05g49370	LOC_Os03g05200	LOC_Os09g11240	LOC_Os05g04370	LOC_Os03g16030
LOC_Os02g09960	LOC_Os03g21690	LOC_Os01g70300	LOC_Os10g30200	LOC_Os04g16748	LOC_Os04g38970	LOC_Os04g38630	LOC_Os01g63980	LOC_Os01g68390	LOC_Os04g16748	LOC_Os10g41620	LOC_Os08g19590
Oryza_sativa_newGene_1046	LOC_Os12g34320	LOC_Os07g01200	LOC_Os07g01200	LOC_Os10g35260	LOC_Os03g12700	LOC_Os05g11810	LOC_Os04g47810	LOC_Os02g03320	LOC_Os01g74190	LOC_Os02g10600	LOC_Os07g30960
LOC_Os07g48870	LOC_Os04g45600	LOC_Os03g29760	LOC_Os04g33190	LOC_Os02g36330	LOC_Os05g06440	LOC_Os08g39100	LOC_Os08g25080	LOC_Os01g63250	LOC_Os02g36330	LOC_Os02g54030	LOC_Os02g11000
LOC_Os06g08540	LOC_Os02g49070	LOC_Os07g07580	LOC_Os02g47220	LOC_Os05g38740	LOC_Os01g66840	LOC_Os01g08090	LOC_Os02g21009	LOC_Os11g04180	LOC_Os03g58190	LOC_Os07g36544	LOC_Os03g51600
LOC_Os01g73630	LOC_Os12g42910	LOC_Os12g36750	LOC_Os03g29760	LOC_Os11g33240	LOC_Os07g38790	LOC_Os02g37580	LOC_Os07g30154	LOC_Os01g14610	Oryza_sativa_newGene_1420	LOC_Os03g48010	LOC_Os01g69270
LOC_Os04g54810	LOC_Os04g16886	LOC_Os03g50570	LOC_Os07g07580	LOC_Os03g58190	LOC_Os02g52780	LOC_Os06g11135	LOC_Os07g30150	LOC_Os04g08410	LOC_Os04g45650	LOC_Os01g08440	LOC_Os01g49710
LOC_Os03g41120	LOC_Os05g40000	LOC_Os07g28480	LOC_Os12g36750	LOC_Os12g26290	LOC_Os03g51920	LOC_Os01g08320	LOC_Os01g02490	LOC_Os12g24580	LOC_Os02g03320	LOC_Os01g03340	LOC_Os01g68650
LOC_Os02g13640	LOC_Os02g53040	LOC_Os03g20520	LOC_Os08g16559	LOC_Os11g30910	LOC_Os04g57810	LOC_Os07g49280	LOC_Os06g21330	LOC_Os06g29350	LOC_Os10g21190	LOC_Os07g06820	LOC_Os02g04650
LOC_Os02g53620	LOC_Os12g16720	LOC_Os04g03050	LOC_Os07g28480	LOC_Os03g56620	LOC_Os02g19950	LOC_Os02g01710	LOC_Os08g27240	LOC_Os08g02130	LOC_Os10g21196	LOC_Os05g11630	LOC_Os04g42910
LOC_Os10g04540	LOC_Os01g54670	LOC_Os01g62570	LOC_Os01g02940	Oryza_sativa_newGene_1420	LOC_Os03g53400	LOC_Os10g39660	LOC_Os06g03640	LOC_Os07g48550	LOC_Os01g63250	LOC_Os11g02620	LOC_Os08g07010
LOC_Os07g48290	LOC_Os09g11240	LOC_Os10g25600	LOC_Os04g03050	Oryza_sativa_newGene_1427	LOC_Os05g04150	LOC_Os10g30580	LOC_Os01g64660	LOC_Os01g04370	LOC_Os12g15400	LOC_Os02g30730	LOC_Os01g63240
LOC_Os10g05490	LOC_Os04g16748	LOC_Os10g22370	LOC_Os01g62570	LOC_Os04g45650	LOC_Os10g25830	LOC_Os11g10480	LOC_Os08g06140	LOC_Os08g29124	LOC_Os12g24580	LOC_Os07g14514	LOC_Os08g43550
LOC_Os10g43060	LOC_Os09g27970	LOC_Os02g34840	LOC_Os10g25600	LOC_Os01g74160	LOC_Os10g27060	LOC_Os01g72820	LOC_Os01g52640	LOC_Os12g07140	LOC_Os06g29350	LOC_Os09g20550	LOC_Os05g29710
LOC_Os02g45070	LOC_Os02g36330	LOC_Os07g38300	LOC_Os04g42420	LOC_Os03g05200	LOC_Os10g41270	LOC_Os02g55134	LOC_Os01g56360	Oryza_sativa_newGene_2300	LOC_Os08g02130	LOC_Os12g29950	LOC_Os01g52480
LOC_Os06g47900	LOC_Os08g40880	LOC_Os02g52314	LOC_Os04g52830	LOC_Os10g21196	LOC_Os01g62950	LOC_Os02g21080	LOC_Os09g05020	Oryza_sativa_newGene_2306	LOC_Os12g17804	LOC_Os02g37109	LOC_Os12g13380
LOC_Os07g43960	LOC_Os03g09120	LOC_Os08g33640	LOC_Os10g22370	LOC_Os01g63250	LOC_Os02g49670	LOC_Os12g05690	LOC_Os08g08860	LOC_Os05g34470	LOC_Os07g48550	LOC_Os02g19770	LOC_Os09g32988
LOC_Os12g12560	LOC_Os03g58190	LOC_Os01g43760	LOC_Os02g34840	LOC_Os12g15400	LOC_Os11g48000	LOC_Os02g07780	LOC_Os05g08620	LOC_Os04g14130	LOC_Os01g04370	LOC_Os03g22670	LOC_Os02g37910
LOC_Os09g34130	LOC_Os12g26290	LOC_Os03g52620	LOC_Os02g52314	LOC_Os08g02130	LOC_Os12g37900	LOC_Os05g48600	LOC_Os01g61830	LOC_Os01g73300	LOC_Os09g12540	LOC_Os02g22090	LOC_Os12g02450
Oryza_sativa_newGene_2098	LOC_Os03g56620	LOC_Os03g21690	LOC_Os08g33640	LOC_Os12g17804	LOC_Os01g68960	LOC_Os01g64370	LOC_Os09g10720	LOC_Os08g03880	LOC_Os08g29124	LOC_Os07g07654	LOC_Os10g38470
LOC_Os05g25260	Oryza_sativa_newGene_1420	LOC_Os12g34320	LOC_Os01g43760	LOC_Os01g04370	LOC_Os04g43800	LOC_Os05g48340	LOC_Os01g59110	LOC_Os03g07200	Oryza_sativa_newGene_2301	LOC_Os02g45830	LOC_Os01g08950
Oryza_sativa_newGene_2092	Oryza_sativa_newGene_1427	LOC_Os04g45600	LOC_Os12g37570	LOC_Os09g12540	LOC_Os01g02560	LOC_Os02g11859	LOC_Os12g27700	LOC_Os01g69110	Oryza_sativa_newGene_2300	LOC_Os07g02950	LOC_Os10g37050
LOC_Os11g30790	LOC_Os06g01690	LOC_Os09g29430	LOC_Os08g37550	LOC_Os08g29124	LOC_Os02g32520	LOC_Os09g18020	LOC_Os02g06950	LOC_Os12g06260	LOC_Os05g34470	Oryza_sativa_newGene_407	LOC_Os05g50340
LOC_Os01g32964	LOC_Os10g08840	LOC_Os12g42910	LOC_Os01g62390	LOC_Os12g07140	LOC_Os12g02800	LOC_Os05g03740	LOC_Os06g09550	LOC_Os12g10630	LOC_Os10g40950	Oryza_sativa_newGene_400	LOC_Os11g41550
LOC_Os04g57560	LOC_Os01g74160	LOC_Os05g40000	LOC_Os03g21690	Oryza_sativa_newGene_2301	LOC_Os04g51920	LOC_Os03g10640	LOC_Os07g15880	LOC_Os03g30290	LOC_Os08g03880	LOC_Os04g59040	LOC_Os04g45730
LOC_Os02g02580	LOC_Os06g51500	LOC_Os02g53040	LOC_Os12g34320	LOC_Os06g04520	LOC_Os07g39220	LOC_Os05g43470	LOC_Os02g44280	LOC_Os04g42444	LOC_Os03g07200	LOC_Os07g42260	LOC_Os09g32640
LOC_Os12g44380	LOC_Os03g05200	LOC_Os12g16720	LOC_Os04g45600	LOC_Os05g34470	LOC_Os02g46956	LOC_Os03g11560	LOC_Os07g38530	LOC_Os04g49410	LOC_Os12g06260	LOC_Os06g47640	LOC_Os11g16530
LOC_Os12g07480	LOC_Os01g68390	LOC_Os01g54670	LOC_Os03g57270	LOC_Os08g03880	LOC_Os12g06910	LOC_Os02g52210	LOC_Os10g35540	LOC_Os01g38530	LOC_Os12g10630	LOC_Os04g53214	LOC_Os09g28640
LOC_Os03g14950	LOC_Os02g03320	Oryza_sativa_newGene_3909	LOC_Os05g40000	LOC_Os03g07200	LOC_Os05g05690	LOC_Os02g49950	LOC_Os07g07719	LOC_Os04g10590	LOC_Os06g04290	LOC_Os07g34570	LOC_Os10g27340
LOC_Os07g42770	LOC_Os10g21190	LOC_Os09g11240	LOC_Os02g53040	LOC_Os12g06260	LOC_Os04g33610	LOC_Os03g21490	LOC_Os01g15270	LOC_Os09g27240	LOC_Os03g30290	LOC_Os10g30200	Oryza_sativa_newGene_1105
LOC_Os10g40740	LOC_Os10g21192	LOC_Os01g74190	LOC_Os05g05920	LOC_Os12g10630	LOC_Os03g24610	LOC_Os03g46090	LOC_Os01g43844	LOC_Os03g41080	LOC_Os04g42444	LOC_Os04g33190	LOC_Os04g40990
LOC_Os11g10520	LOC_Os01g63250	LOC_Os09g27970	LOC_Os01g54670	LOC_Os03g30290	LOC_Os02g18880	LOC_Os06g50900	LOC_Os03g56782	LOC_Os11g03734	LOC_Os04g49410	LOC_Os01g61190	LOC_Os03g54150
LOC_Os01g03130	LOC_Os11g04180	LOC_Os02g36330	Oryza_sativa_newGene_3909	LOC_Os04g49410	LOC_Os01g02600	LOC_Os02g24750	LOC_Os01g04814	LOC_Os02g08230	LOC_Os01g38530	LOC_Os07g07580	LOC_Os08g27840
LOC_Os05g23140	LOC_Os01g14610	LOC_Os05g38740	LOC_Os04g16748	LOC_Os01g38530	LOC_Os04g01740	LOC_Os09g11520	LOC_Os04g54440	LOC_Os03g25120	LOC_Os04g10590	LOC_Os02g38220	LOC_Os03g01930
LOC_Os05g48416	LOC_Os04g08410	LOC_Os03g09120	LOC_Os01g74190	LOC_Os02g02740	LOC_Os04g49660	LOC_Os05g48010	LOC_Os01g58640	LOC_Os02g10440	LOC_Os02g02740	LOC_Os12g36750	LOC_Os05g06680
LOC_Os02g28170	LOC_Os12g24580	LOC_Os03g58190	LOC_Os02g36330	LOC_Os09g27240	LOC_Os10g35150	LOC_Os04g53930	LOC_Os01g57420	LOC_Os06g44160	LOC_Os09g27240	LOC_Os04g39100	LOC_Os06g14240
LOC_Os01g09790	LOC_Os06g29350	LOC_Os12g26290	LOC_Os08g38050	LOC_Os03g41080	LOC_Os03g51350	LOC_Os08g05880	LOC_Os02g05790	Oryza_sativa_newGene_2872	LOC_Os03g41080	LOC_Os08g16559	LOC_Os01g51320
LOC_Os09g27830	LOC_Os03g54084	LOC_Os03g56620	Oryza_sativa_newGene_1420	LOC_Os11g39300	LOC_Os09g35910	LOC_Os02g37320	LOC_Os05g38530	LOC_Os05g08420	LOC_Os11g43620	LOC_Os07g28480	LOC_Os05g12481
LOC_Os05g42020	LOC_Os07g48550	Oryza_sativa_newGene_1420	Oryza_sativa_newGene_1427	LOC_Os11g43620	LOC_Os12g37519	LOC_Os11g39990	LOC_Os05g24010	LOC_Os02g01210	LOC_Os02g35150	LOC_Os01g02940	LOC_Os04g15650
LOC_Os03g18890	LOC_Os01g04370	Oryza_sativa_newGene_1427	LOC_Os11g19110	LOC_Os02g35150	LOC_Os06g46770	LOC_Os02g39910	LOC_Os01g71624	LOC_Os11g24070	LOC_Os08g01650	LOC_Os04g03050	LOC_Os01g42190
LOC_Os03g27610	LOC_Os12g07140	LOC_Os10g08840	LOC_Os01g74160	LOC_Os12g38010	LOC_Os05g15360	LOC_Os06g16880	LOC_Os11g37510	LOC_Os04g57850	LOC_Os11g03734	LOC_Os10g25600	LOC_Os05g28740
LOC_Os06g40840	Oryza_sativa_newGene_2306	LOC_Os01g74160	LOC_Os01g68390	LOC_Os11g03734	LOC_Os09g27950	LOC_Os09g28760	LOC_Os07g44160	LOC_Os03g47016	LOC_Os11g03410	LOC_Os04g42420	LOC_Os02g40450
LOC_Os03g32100	LOC_Os06g04520	LOC_Os06g51500	LOC_Os02g03320	LOC_Os02g08230	LOC_Os02g26390	LOC_Os02g31867	LOC_Os06g02610	LOC_Os04g53190	LOC_Os02g08230	LOC_Os09g28340	LOC_Os02g44770
LOC_Os01g52030	LOC_Os05g34470	LOC_Os03g05200	LOC_Os10g21190	LOC_Os07g26520	Oryza_sativa_newGene_3540	LOC_Os04g44530	LOC_Os01g73800	Oryza_sativa_newGene_4321	Oryza_sativa_newGene_2872	LOC_Os02g52314	LOC_Os03g63670
LOC_Os02g55610	LOC_Os04g20230	LOC_Os01g68390	LOC_Os10g21192	LOC_Os01g08600	LOC_Os02g40820	LOC_Os07g24230	LOC_Os04g21350	LOC_Os01g04380	LOC_Os05g08420	LOC_Os01g48200	LOC_Os07g01810
LOC_Os02g11640	LOC_Os01g73300	LOC_Os02g03320	LOC_Os01g63250	Oryza_sativa_newGene_975	LOC_Os03g02160	Oryza_sativa_newGene_3676	LOC_Os01g74460	LOC_Os07g35020	LOC_Os11g24070	LOC_Os08g33640	LOC_Os03g46400
LOC_Os11g05070	LOC_Os08g03880	LOC_Os10g21190	LOC_Os06g29350	LOC_Os05g08420	LOC_Os04g44100	LOC_Os05g37800	LOC_Os04g56730	LOC_Os05g35274	LOC_Os04g57850	LOC_Os12g37570	Oryza_sativa_newGene_5407
LOC_Os01g46130	LOC_Os01g69110	LOC_Os10g21192	LOC_Os08g02130	LOC_Os04g54410	LOC_Os03g18270	LOC_Os04g51794	LOC_Os09g33992	LOC_Os05g27950	LOC_Os12g03340	LOC_Os03g52620	LOC_Os08g17400
LOC_Os06g02960	LOC_Os12g06260	LOC_Os11g04180	LOC_Os12g17804	LOC_Os05g14010	Oryza_sativa_newGene_3181	LOC_Os10g14180	LOC_Os02g12680	LOC_Os12g05020	Oryza_sativa_newGene_4095	LOC_Os03g21690	LOC_Os02g10290
LOC_Os09g34900	LOC_Os12g10630	LOC_Os01g14610	LOC_Os07g48550	LOC_Os04g57850	LOC_Os12g40180	LOC_Os03g07360	LOC_Os03g45779	LOC_Os01g70460	LOC_Os03g47016	LOC_Os02g18410	LOC_Os01g03760
LOC_Os12g37640	LOC_Os06g04290	LOC_Os04g08410	LOC_Os01g04370	LOC_Os12g03340	LOC_Os04g43560	LOC_Os04g12890	LOC_Os03g45770	LOC_Os03g63490	LOC_Os04g53190	LOC_Os04g45600	LOC_Os02g50230
LOC_Os01g55560	LOC_Os03g30290	LOC_Os06g29350	LOC_Os08g29124	Oryza_sativa_newGene_4095	LOC_Os11g24050	LOC_Os11g26890	LOC_Os06g09570	Oryza_sativa_newGene_5059	Oryza_sativa_newGene_4321	LOC_Os03g57270	LOC_Os11g44800
LOC_Os08g38990	LOC_Os04g42444	LOC_Os08g02130	Oryza_sativa_newGene_2301	LOC_Os04g53190	Oryza_sativa_newGene_2853	LOC_Os04g24220	LOC_Os09g34070	LOC_Os12g34510	LOC_Os01g04380	LOC_Os06g24040	LOC_Os04g32920
LOC_Os02g52390	LOC_Os04g49410	LOC_Os03g54084	LOC_Os05g34470	LOC_Os04g35900	LOC_Os05g27930	LOC_Os06g39912	LOC_Os02g09359	LOC_Os12g36870	LOC_Os04g35900	LOC_Os04g16886	LOC_Os02g36880
LOC_Os06g48720	LOC_Os01g38530	LOC_Os02g09670	LOC_Os10g40950	LOC_Os04g14690	LOC_Os09g30412	LOC_Os05g33000	LOC_Os01g07170	LOC_Os01g64890	LOC_Os04g14690	LOC_Os05g40000	LOC_Os04g33030
LOC_Os10g36270	LOC_Os03g43810	LOC_Os07g48550	LOC_Os01g73300	LOC_Os05g35274	LOC_Os03g49830	LOC_Os01g43650	Oryza_sativa_newGene_2114	LOC_Os01g16430	LOC_Os07g35020	LOC_Os12g16720	LOC_Os09g14490
LOC_Os09g04680	LOC_Os12g38010	LOC_Os01g04370	LOC_Os08g03880	LOC_Os06g23040	LOC_Os03g29540	LOC_Os01g08520	LOC_Os10g35130	LOC_Os08g04560	LOC_Os05g27950	LOC_Os05g05920	LOC_Os01g14890
LOC_Os12g44240	LOC_Os11g03734	LOC_Os08g29124	LOC_Os03g07200	LOC_Os12g05020	LOC_Os04g39320	LOC_Os08g40510	Oryza_sativa_newGene_2118	LOC_Os02g57100	LOC_Os11g06810	LOC_Os09g11240	LOC_Os11g05110
LOC_Os09g24990	LOC_Os02g10440	LOC_Os12g07140	LOC_Os01g69110	LOC_Os11g05540	LOC_Os12g17910	LOC_Os06g20340	Oryza_sativa_newGene_5699	LOC_Os07g47940	LOC_Os12g05020	LOC_Os09g25190	LOC_Os01g36600
LOC_Os04g47550	LOC_Os06g09840	Oryza_sativa_newGene_2306	LOC_Os12g06260	LOC_Os05g37970	LOC_Os04g37430	LOC_Os01g42234	LOC_Os01g60450	LOC_Os01g21240	LOC_Os11g05540	LOC_Os04g16748	LOC_Os09g39380
LOC_Os10g33730	LOC_Os06g44160	LOC_Os01g73300	LOC_Os12g10630	Oryza_sativa_newGene_1743	LOC_Os11g09160	LOC_Os04g30890	LOC_Os12g02730	LOC_Os06g47530	LOC_Os03g63490	LOC_Os01g74190	LOC_Os03g12700
LOC_Os07g04990	Oryza_sativa_newGene_2872	LOC_Os08g03880	LOC_Os03g30290	LOC_Os02g47410	LOC_Os07g47100	LOC_Os03g17000	LOC_Os03g37090	LOC_Os04g40140	Oryza_sativa_newGene_1743	LOC_Os10g35260	LOC_Os05g06440
LOC_Os03g08940	LOC_Os04g57850	LOC_Os03g07200	LOC_Os04g42444	Oryza_sativa_newGene_1745	Oryza_sativa_newGene_4663	LOC_Os02g55480	Oryza_sativa_newGene_5692	LOC_Os06g45970	Oryza_sativa_newGene_1745	LOC_Os02g36330	LOC_Os07g38790
LOC_Os05g38890	LOC_Os12g03340	LOC_Os01g69110	LOC_Os01g38530	Oryza_sativa_newGene_5059	LOC_Os08g31580	LOC_Os02g51300	LOC_Os05g33080	LOC_Os07g04860	LOC_Os12g36870	LOC_Os08g38050	LOC_Os07g09420
LOC_Os10g35770	LOC_Os04g53190	LOC_Os12g06260	LOC_Os03g43810	LOC_Os01g15840	LOC_Os04g29810	LOC_Os03g47800	LOC_Os01g72990	LOC_Os07g16030	LOC_Os01g64890	LOC_Os03g09120	LOC_Os03g19500
LOC_Os06g39040	Oryza_sativa_newGene_4321	LOC_Os12g10630	LOC_Os02g02740	LOC_Os12g34510	LOC_Os07g02120	LOC_Os07g14850	LOC_Os06g14440	LOC_Os09g32620	LOC_Os04g36760	LOC_Os03g58190	LOC_Os04g57810
LOC_Os03g53740	LOC_Os01g04380	LOC_Os03g30290	LOC_Os09g27240	LOC_Os08g29560	LOC_Os01g04210	Oryza_sativa_newGene_5159	LOC_Os08g32650	LOC_Os06g04889	LOC_Os03g45250	LOC_Os12g26290	LOC_Os02g19950
LOC_Os01g50040	LOC_Os05g35274	LOC_Os04g42444	LOC_Os03g41080	LOC_Os04g36760	LOC_Os01g59970	Oryza_sativa_newGene_5157	LOC_Os03g37320	LOC_Os06g04880	LOC_Os01g16430	Oryza_sativa_newGene_1420	LOC_Os03g53400
LOC_Os02g04100	LOC_Os05g27950	LOC_Os01g38530	LOC_Os02g35150	LOC_Os02g57100	LOC_Os01g63410	LOC_Os03g29350	LOC_Os03g62610	LOC_Os10g40030	LOC_Os08g04560	LOC_Os04g45650	LOC_Os02g54780
LOC_Os11g02090	LOC_Os11g06810	LOC_Os03g43810	LOC_Os12g38010	LOC_Os07g47940	LOC_Os08g34740	LOC_Os04g43160	LOC_Os04g15580	LOC_Os06g50390	LOC_Os02g57100	LOC_Os02g03320	LOC_Os02g54254
LOC_Os03g05280	LOC_Os12g05020	LOC_Os09g27240	LOC_Os11g03734	LOC_Os02g13150	LOC_Os10g28340	LOC_Os03g63330	LOC_Os01g66240	LOC_Os03g60560	LOC_Os07g47940	LOC_Os10g21190	LOC_Os06g34810
LOC_Os05g40990	LOC_Os01g70460	LOC_Os03g41080	LOC_Os02g08230	LOC_Os06g47530	LOC_Os05g48060	LOC_Os06g07969	LOC_Os01g08830	LOC_Os02g53680	LOC_Os02g13150	LOC_Os10g21196	LOC_Os09g25690
LOC_Os01g68310	LOC_Os03g63490	LOC_Os12g38010	LOC_Os06g09840	LOC_Os04g40140	LOC_Os01g15020	LOC_Os11g04409	LOC_Os06g43800	LOC_Os01g11570	LOC_Os12g37370	LOC_Os01g63250	LOC_Os02g03570
LOC_Os07g18710	Oryza_sativa_newGene_5059	LOC_Os11g03734	LOC_Os07g26520	LOC_Os06g45970	LOC_Os09g04790	LOC_Os04g39570	LOC_Os05g19470	LOC_Os09g11005	LOC_Os07g12590	LOC_Os12g15400	LOC_Os01g62950
LOC_Os03g30092	LOC_Os12g36870	LOC_Os07g26520	LOC_Os06g44160	LOC_Os09g36900	LOC_Os12g01030	LOC_Os02g37290	LOC_Os07g47450	LOC_Os02g13840	LOC_Os07g16030	LOC_Os12g24580	LOC_Os01g68960
LOC_Os01g40499	LOC_Os04g59450	LOC_Os06g44160	Oryza_sativa_newGene_2872	LOC_Os07g12590	LOC_Os04g56710	LOC_Os08g09250	LOC_Os10g37770	LOC_Os03g47070	LOC_Os09g32620	LOC_Os06g29350	LOC_Os12g12260
LOC_Os09g21120	LOC_Os01g64890	Oryza_sativa_newGene_2872	Oryza_sativa_newGene_975	LOC_Os07g16030	LOC_Os08g37874	LOC_Os04g40100	LOC_Os09g06230	LOC_Os06g48350	LOC_Os06g04880	LOC_Os08g09300	LOC_Os04g43800
LOC_Os08g33940	LOC_Os08g29560	LOC_Os05g08420	LOC_Os05g08420	LOC_Os06g04889	LOC_Os12g41810	LOC_Os06g39270	LOC_Os05g43540	LOC_Os06g48355	LOC_Os10g40030	LOC_Os08g02130	LOC_Os01g02560
LOC_Os01g06210	LOC_Os04g36760	LOC_Os04g57850	LOC_Os03g04960	LOC_Os01g65850	LOC_Os02g08100	LOC_Os11g31020	LOC_Os05g48590	LOC_Os03g08250	LOC_Os06g50390	LOC_Os03g54084	Oryza_sativa_newGene_4360
LOC_Os01g73430	LOC_Os03g45250	Oryza_sativa_newGene_4095	LOC_Os04g57850	LOC_Os06g50390	LOC_Os01g41870	LOC_Os06g04610	LOC_Os01g70590	LOC_Os02g29160	LOC_Os03g60560	LOC_Os12g17800	LOC_Os02g32520
LOC_Os04g51610	LOC_Os01g16430	LOC_Os04g53190	LOC_Os12g03340	LOC_Os02g53680	LOC_Os03g43970	LOC_Os11g06130	LOC_Os11g18044	LOC_Os01g39000	LOC_Os02g53680	LOC_Os12g17804	Oryza_sativa_newGene_5225
LOC_Os05g45150	LOC_Os03g64260	Oryza_sativa_newGene_4321	Oryza_sativa_newGene_4095	LOC_Os01g11570	LOC_Os01g45700	LOC_Os02g53410	ChrUn.fgenesh.gene.96	LOC_Os01g72200	LOC_Os01g11570	LOC_Os01g04370	Oryza_sativa_newGene_3684
LOC_Os02g49555	LOC_Os07g47940	LOC_Os01g04380	LOC_Os04g53190	LOC_Os09g11005	LOC_Os04g57970	LOC_Os02g02340	ChrUn.fgenesh.gene.92	LOC_Os06g48650	LOC_Os02g13840	LOC_Os09g12540	LOC_Os07g39220
LOC_Os03g17950	LOC_Os01g21240	LOC_Os01g54530	Oryza_sativa_newGene_4321	LOC_Os03g47070	LOC_Os12g03040	LOC_Os11g10850	LOC_Os12g43880	LOC_Os03g21810	LOC_Os06g48350	LOC_Os08g29124	LOC_Os07g12470
LOC_Os03g58650	LOC_Os02g13150	LOC_Os05g35274	LOC_Os01g04380	LOC_Os03g08250	Oryza_sativa_newGene_4260	LOC_Os08g05810	LOC_Os04g58600	LOC_Os04g31924	LOC_Os06g48355	Oryza_sativa_newGene_2301	LOC_Os06g46030
LOC_Os08g07380	LOC_Os06g47530	LOC_Os05g27950	LOC_Os04g35900	LOC_Os12g02280	LOC_Os03g12250	LOC_Os09g38620	LOC_Os09g36000	LOC_Os10g04860	LOC_Os07g45064	Oryza_sativa_newGene_2300	LOC_Os05g05690
LOC_Os10g36960	LOC_Os07g04860	LOC_Os12g05020	LOC_Os12g41210	LOC_Os03g15650	LOC_Os01g64440	LOC_Os10g41130	LOC_Os01g17214	LOC_Os11g46970	LOC_Os02g33320	LOC_Os05g34470	LOC_Os04g33610
LOC_Os01g43370	LOC_Os07g16030	LOC_Os11g05540	LOC_Os01g54530	LOC_Os02g33320	LOC_Os11g07940	LOC_Os02g10730	LOC_Os02g57800	LOC_Os08g39370	LOC_Os02g29160	LOC_Os08g03880	LOC_Os04g12480
LOC_Os04g49490	LOC_Os09g32620	LOC_Os01g70460	LOC_Os05g27950	LOC_Os03g10120	LOC_Os10g42190	LOC_Os09g16950	LOC_Os03g16020	LOC_Os05g46350	LOC_Os03g10120	LOC_Os03g07200	LOC_Os07g41260
LOC_Os01g52370	LOC_Os06g04880	LOC_Os03g63490	LOC_Os12g05020	LOC_Os02g38440	LOC_Os03g11780	LOC_Os03g48260	LOC_Os10g22520	LOC_Os06g11240	LOC_Os01g72200	LOC_Os02g45974	LOC_Os11g17014
LOC_Os06g21600	LOC_Os10g40030	Oryza_sativa_newGene_5059	LOC_Os03g12570	LOC_Os06g48650	LOC_Os06g50230	LOC_Os10g39140	LOC_Os04g55790	LOC_Os10g35930	LOC_Os02g38440	LOC_Os12g06260	LOC_Os01g02600
LOC_Os01g61500	LOC_Os06g50390	LOC_Os12g34510	LOC_Os11g05540	Oryza_sativa_newGene_4520	LOC_Os03g05720	LOC_Os04g56530	LOC_Os09g23380	LOC_Os01g14050	LOC_Os06g48650	LOC_Os12g10630	LOC_Os04g01740
LOC_Os08g37750	LOC_Os03g60560	LOC_Os12g36870	LOC_Os01g70460	LOC_Os02g49460	LOC_Os12g02050	LOC_Os07g35310	LOC_Os03g60150	LOC_Os01g09570	LOC_Os09g29080	LOC_Os06g04290	LOC_Os12g01210
LOC_Os03g13010	LOC_Os02g53680	LOC_Os04g59450	LOC_Os03g63490	LOC_Os09g29080	LOC_Os01g41950	LOC_Os03g52910	LOC_Os01g03820	LOC_Os05g49370	LOC_Os04g31924	LOC_Os03g30290	LOC_Os04g49660
LOC_Os12g19040	LOC_Os09g11005	LOC_Os01g64890	Oryza_sativa_newGene_1743	LOC_Os11g01780	LOC_Os01g58220	LOC_Os01g13120	LOC_Os02g13290	LOC_Os01g63980	LOC_Os10g04860	LOC_Os04g42444	LOC_Os10g41100
LOC_Os04g57760	LOC_Os02g13840	LOC_Os08g29560	Oryza_sativa_newGene_1745	LOC_Os04g31924	LOC_Os05g02770	LOC_Os12g31480	LOC_Os09g38090	Oryza_sativa_newGene_3767	LOC_Os05g14360	LOC_Os04g49410	LOC_Os03g51350
LOC_Os08g02860	LOC_Os03g47070	LOC_Os04g36760	LOC_Os12g34510	LOC_Os10g04860	LOC_Os05g16930	LOC_Os07g40224	LOC_Os06g34730	LOC_Os04g47810	LOC_Os08g39370	LOC_Os01g38530	LOC_Os05g02060
LOC_Os06g47310	LOC_Os06g48350	LOC_Os01g16430	LOC_Os12g36870	LOC_Os05g14360	LOC_Os02g12660	LOC_Os02g25780	LOC_Os01g71960	LOC_Os05g05670	LOC_Os06g11240	LOC_Os04g10590	LOC_Os03g20500
LOC_Os01g03330	LOC_Os06g48355	LOC_Os08g04560	LOC_Os08g29560	LOC_Os08g39370	LOC_Os09g29310	LOC_Os12g36590	LOC_Os10g35380	LOC_Os08g25080	LOC_Os10g35930	LOC_Os02g02740	LOC_Os06g19160
LOC_Os11g13680	LOC_Os03g08250	LOC_Os03g64260	LOC_Os01g16430	LOC_Os11g10370	LOC_Os05g03910	LOC_Os01g19170	LOC_Os02g53490	LOC_Os02g21009	LOC_Os01g14050	LOC_Os09g27240	LOC_Os09g35910
LOC_Os01g05650	LOC_Os07g45064	LOC_Os02g57100	LOC_Os08g04560	LOC_Os05g46350	LOC_Os09g37480	LOC_Os05g49990	LOC_Os07g36250	LOC_Os07g30150	LOC_Os01g09570	LOC_Os03g41080	LOC_Os12g37519
LOC_Os04g50930	LOC_Os02g33320	LOC_Os07g47940	LOC_Os05g06814	LOC_Os06g11240	LOC_Os05g03120	LOC_Os02g50845	LOC_Os02g54720	LOC_Os01g02490	LOC_Os05g49370	LOC_Os11g43620	LOC_Os06g46770
LOC_Os08g10310	LOC_Os01g39000	LOC_Os01g21240	LOC_Os03g64260	LOC_Os01g47680	Oryza_sativa_newGene_1067	LOC_Os04g42010	LOC_Os04g32650	LOC_Os01g13200	LOC_Os03g17240	LOC_Os02g35150	LOC_Os05g15360
LOC_Os09g30478	LOC_Os03g10120	LOC_Os06g47530	LOC_Os02g57100	LOC_Os10g35930	LOC_Os06g28950	LOC_Os07g03910	LOC_Os04g01250	LOC_Os06g21330	LOC_Os01g63980	LOC_Os08g01650	LOC_Os03g43010
LOC_Os03g49800	LOC_Os01g72200	LOC_Os12g37370	LOC_Os07g47940	LOC_Os01g14050	LOC_Os09g04160	LOC_Os09g29980	LOC_Os10g01480	LOC_Os08g27240	Oryza_sativa_newGene_3767	LOC_Os11g03734	LOC_Os01g59630
Oryza_sativa_newGene_3749	LOC_Os11g01470	LOC_Os07g04860	LOC_Os01g21240	LOC_Os01g09570	LOC_Os03g35849	LOC_Os03g53660	LOC_Os05g48960	LOC_Os04g42280	LOC_Os04g47810	LOC_Os11g03410	Oryza_sativa_newGene_3540
Oryza_sativa_newGene_3745	LOC_Os02g33490	LOC_Os07g16030	LOC_Os06g47530	LOC_Os05g49370	LOC_Os06g05740	LOC_Os01g61970	LOC_Os07g23150	LOC_Os01g64660	LOC_Os08g25080	LOC_Os02g08230	LOC_Os11g19130
Oryza_sativa_newGene_3743	LOC_Os02g49460	LOC_Os09g32620	LOC_Os04g40140	LOC_Os03g17240	LOC_Os05g08850	LOC_Os03g57750	LOC_Os09g33480	LOC_Os08g06140	LOC_Os02g21009	LOC_Os03g25120	LOC_Os02g40820
LOC_Os06g43430	LOC_Os11g01780	LOC_Os06g04889	LOC_Os07g04860	LOC_Os07g34980	LOC_Os10g39090	LOC_Os06g50715	LOC_Os06g10410	LOC_Os01g52640	LOC_Os07g30150	LOC_Os02g10440	LOC_Os11g47710
LOC_Os01g59680	LOC_Os03g21810	LOC_Os06g04880	LOC_Os07g16030	Oryza_sativa_newGene_3767	LOC_Os11g35030	LOC_Os01g68700	LOC_Os05g19370	LOC_Os01g56360	LOC_Os01g02490	LOC_Os05g08420	LOC_Os04g44100
LOC_Os03g59070	LOC_Os02g18612	LOC_Os10g40030	LOC_Os09g32620	LOC_Os04g47810	LOC_Os02g01380	LOC_Os02g39080	LOC_Os08g43334	LOC_Os08g08860	LOC_Os01g13200	LOC_Os02g01210	LOC_Os12g13300
LOC_Os09g28019	LOC_Os10g04860	LOC_Os06g50390	LOC_Os06g04880	LOC_Os05g05670	LOC_Os11g37890	LOC_Os07g37420	LOC_Os08g27850	LOC_Os05g08620	LOC_Os06g21330	LOC_Os03g04960	LOC_Os01g12330
LOC_Os03g56540	LOC_Os11g17600	LOC_Os03g60560	LOC_Os10g40030	LOC_Os03g55840	LOC_Os01g38610	LOC_Os10g35460	LOC_Os12g02070	LOC_Os04g11400	LOC_Os08g27240	LOC_Os04g54410	LOC_Os08g07630
LOC_Os01g59530	LOC_Os08g39370	Oryza_sativa_newGene_2351	LOC_Os06g50390	LOC_Os02g21009	LOC_Os02g57980	LOC_Os02g48810	LOC_Os04g51009	LOC_Os01g61830	LOC_Os06g03640	LOC_Os05g14010	LOC_Os03g41064
LOC_Os06g08660	LOC_Os05g46350	LOC_Os02g53680	LOC_Os03g60560	LOC_Os07g30150	LOC_Os11g05010	LOC_Os09g37394	LOC_Os12g08210	LOC_Os09g10720	LOC_Os05g42300	LOC_Os11g24070	LOC_Os02g35130
LOC_Os06g22390	LOC_Os06g11240	LOC_Os01g11570	Oryza_sativa_newGene_2351	LOC_Os01g02490	LOC_Os01g36720	LOC_Os01g67590	LOC_Os05g45320	LOC_Os07g37270	LOC_Os04g42280	LOC_Os04g57850	Oryza_sativa_newGene_3181
LOC_Os04g53180	LOC_Os04g38750	LOC_Os07g28800	LOC_Os02g53680	LOC_Os01g13200	LOC_Os09g36180	LOC_Os05g47640	LOC_Os01g46720	LOC_Os01g59110	LOC_Os02g47390	LOC_Os12g03340	LOC_Os12g40180
LOC_Os11g40840	LOC_Os10g35930	LOC_Os09g11005	LOC_Os01g11570	LOC_Os06g21330	LOC_Os10g36250	LOC_Os05g31750	LOC_Os02g49340	LOC_Os12g27700	LOC_Os01g64660	Oryza_sativa_newGene_4095	LOC_Os11g24050
LOC_Os09g32510	LOC_Os01g09570	LOC_Os02g13840	LOC_Os07g28800	LOC_Os08g27240	LOC_Os07g33300	LOC_Os09g38768	LOC_Os09g26540	LOC_Os02g06950	LOC_Os01g52640	LOC_Os03g47016	Oryza_sativa_newGene_2853
Oryza_sativa_newGene_2501	LOC_Os05g49370	LOC_Os03g47070	LOC_Os09g11005	LOC_Os06g03640	LOC_Os07g19460	LOC_Os02g04560	LOC_Os11g37759	LOC_Os06g09550	LOC_Os07g03810	LOC_Os04g53190	LOC_Os05g27930
LOC_Os09g36982	LOC_Os03g17240	LOC_Os06g48350	LOC_Os02g13840	LOC_Os05g42300	LOC_Os01g59150	LOC_Os02g03690	LOC_Os05g38040	LOC_Os02g44280	LOC_Os01g56360	LOC_Os01g04380	LOC_Os09g30411
LOC_Os07g12510	LOC_Os04g43150	LOC_Os06g48355	LOC_Os03g47070	LOC_Os04g42280	LOC_Os07g48450	Oryza_sativa_newGene_1331	LOC_Os02g49690	LOC_Os04g55210	LOC_Os09g05020	LOC_Os04g35900	LOC_Os03g49830
LOC_Os08g37010	LOC_Os02g31230	LOC_Os03g08250	LOC_Os06g48350	LOC_Os07g06390	LOC_Os07g46340	LOC_Os05g33590	LOC_Os11g43510	LOC_Os10g35540	LOC_Os08g08860	LOC_Os04g14690	LOC_Os03g29540
LOC_Os03g10350	LOC_Os04g47810	LOC_Os02g33320	LOC_Os06g48355	LOC_Os07g07620	LOC_Os01g13570	LOC_Os07g44040	LOC_Os07g47710	LOC_Os01g15270	LOC_Os05g08620	LOC_Os07g35020	LOC_Os04g39320
LOC_Os06g38550	LOC_Os05g05670	LOC_Os07g49200	LOC_Os03g08250	LOC_Os01g64660	Oryza_sativa_newGene_943	LOC_Os09g07020	LOC_Os08g38240	LOC_Os05g32544	LOC_Os04g11400	LOC_Os12g05020	LOC_Os12g17910
LOC_Os01g72170	LOC_Os08g25080	LOC_Os01g72200	LOC_Os07g45064	LOC_Os01g65130	LOC_Os03g51010	LOC_Os09g08160	LOC_Os05g47870	LOC_Os01g43844	LOC_Os01g61830	LOC_Os11g05540	LOC_Os07g28820
LOC_Os03g44780	LOC_Os07g30150	LOC_Os11g01470	LOC_Os02g33320	LOC_Os01g52640	LOC_Os11g31190	LOC_Os06g33340	LOC_Os02g56810	LOC_Os03g56782	LOC_Os04g19670	Oryza_sativa_newGene_1743	LOC_Os08g07840
LOC_Os01g51540	LOC_Os01g02490	LOC_Os11g01780	LOC_Os07g49200	LOC_Os07g03810	LOC_Os04g15630	LOC_Os02g06630	LOC_Os07g07410	LOC_Os01g58640	LOC_Os09g10720	Oryza_sativa_newGene_1745	LOC_Os11g09160
LOC_Os06g39680	LOC_Os06g21330	LOC_Os03g21810	LOC_Os01g39000	LOC_Os01g56360	LOC_Os04g27800	LOC_Os11g38670	LOC_Os03g16920	LOC_Os01g57420	LOC_Os01g59110	Oryza_sativa_newGene_5059	LOC_Os06g36800
LOC_Os04g33770	LOC_Os08g27240	LOC_Os04g31924	LOC_Os03g10120	LOC_Os09g05020	LOC_Os01g03310	LOC_Os08g42390	LOC_Os04g48930	LOC_Os01g54880	LOC_Os06g25520	LOC_Os01g15840	LOC_Os03g14500
LOC_Os05g23840	LOC_Os06g03640	LOC_Os02g18612	LOC_Os01g72200	LOC_Os08g08860	LOC_Os04g54210	LOC_Os01g14100	LOC_Os03g54900	LOC_Os02g05960	LOC_Os12g27700	LOC_Os12g34510	LOC_Os01g62230
LOC_Os12g39620	LOC_Os04g42280	LOC_Os10g04860	LOC_Os02g38440	LOC_Os04g24060	LOC_Os01g32259	LOC_Os12g41930	LOC_Os03g42464	LOC_Os02g05790	LOC_Os06g09550	LOC_Os01g64890	Oryza_sativa_newGene_4663
LOC_Os04g38630	LOC_Os07g06390	LOC_Os11g17600	LOC_Os11g01470	LOC_Os05g08620	LOC_Os09g30490	LOC_Os09g32270	LOC_Os04g17680	LOC_Os05g38530	LOC_Os07g15880	LOC_Os04g36760	LOC_Os07g46852
LOC_Os05g11810	LOC_Os02g47390	LOC_Os08g39370	LOC_Os06g48650	LOC_Os04g11400	LOC_Os03g59225	LOC_Os12g41680	LOC_Os01g32790	LOC_Os05g24010	LOC_Os02g44280	LOC_Os03g45250	LOC_Os08g31580
LOC_Os08g39100	LOC_Os07g07620	LOC_Os05g46350	LOC_Os04g46050	LOC_Os04g19670	Oryza_sativa_newGene_2698	LOC_Os04g40930	LOC_Os01g18840	LOC_Os01g71624	LOC_Os07g38530	LOC_Os01g16430	LOC_Os01g04210
LOC_Os01g08090	LOC_Os01g64660	LOC_Os06g11240	LOC_Os04g31924	LOC_Os12g16080	LOC_Os03g58170	LOC_Os08g42530	LOC_Os02g45054	LOC_Os03g54780	LOC_Os04g55210	LOC_Os08g04560	LOC_Os11g17970
LOC_Os02g37580	LOC_Os03g15430	LOC_Os09g26190	LOC_Os02g18612	LOC_Os01g59110	LOC_Os03g11950	Oryza_sativa_newGene_2016	LOC_Os04g52725	LOC_Os08g39990	LOC_Os04g52320	LOC_Os02g57100	LOC_Os01g59970
LOC_Os02g51930	LOC_Os01g52640	LOC_Os10g35930	LOC_Os10g04860	LOC_Os06g25520	LOC_Os11g02820	Oryza_sativa_newGene_2013	LOC_Os03g38000	LOC_Os07g44160	LOC_Os03g15350	LOC_Os07g47940	LOC_Os01g45460
LOC_Os06g11135	LOC_Os11g25470	LOC_Os01g14050	LOC_Os11g17600	LOC_Os02g06950	LOC_Os06g05150	Oryza_sativa_newGene_2011	LOC_Os09g01650	LOC_Os06g02610	LOC_Os10g35540	LOC_Os01g21240	LOC_Os05g39800
LOC_Os01g08320	LOC_Os01g56360	LOC_Os01g09570	LOC_Os08g39370	LOC_Os06g09550	LOC_Os04g30160	LOC_Os03g07110	LOC_Os03g05040	LOC_Os01g73800	LOC_Os07g07719	LOC_Os02g13150	LOC_Os01g63410
LOC_Os08g19670	LOC_Os09g05020	LOC_Os05g49370	LOC_Os06g11240	LOC_Os07g15880	LOC_Os03g20870	LOC_Os01g02590	LOC_Os07g10150	LOC_Os11g34150	LOC_Os01g15270	LOC_Os04g40140	LOC_Os05g37080
LOC_Os04g58210	LOC_Os08g08860	LOC_Os03g17240	LOC_Os10g35930	LOC_Os07g38530	LOC_Os07g49114	LOC_Os06g08830	LOC_Os02g44090	LOC_Os04g21350	LOC_Os03g56782	LOC_Os06g45970	LOC_Os05g09550
LOC_Os07g49280	LOC_Os05g08620	LOC_Os04g43150	LOC_Os01g14050	LOC_Os04g55210	LOC_Os01g07530	LOC_Os02g46600	LOC_Os08g01130	LOC_Os04g56730	LOC_Os04g54440	LOC_Os07g12590	LOC_Os08g34740
LOC_Os02g01710	LOC_Os04g11400	LOC_Os02g31230	LOC_Os01g09570	LOC_Os10g35540	LOC_Os02g01730	LOC_Os04g52000	LOC_Os02g33230	LOC_Os09g33992	LOC_Os01g58640	LOC_Os07g16030	LOC_Os10g28340
LOC_Os10g39660	LOC_Os01g61830	LOC_Os04g47810	LOC_Os03g17240	LOC_Os07g07719	LOC_Os08g10070	LOC_Os02g14120	LOC_Os08g32970	LOC_Os02g12680	LOC_Os01g57420	LOC_Os09g32620	LOC_Os05g48060
LOC_Os10g30580	LOC_Os09g10720	LOC_Os03g55840	LOC_Os02g31230	LOC_Os02g21580	LOC_Os10g39680	LOC_Os11g44940	LOC_Os01g59090	LOC_Os03g45779	LOC_Os02g03820	LOC_Os06g04889	Oryza_sativa_newGene_1568
LOC_Os06g02940	LOC_Os12g16080	LOC_Os02g21009	LOC_Os02g45980	LOC_Os03g56782	LOC_Os03g63900	LOC_Os04g37990	LOC_Os08g21350	LOC_Os03g45770	LOC_Os01g01390	LOC_Os10g40030	LOC_Os03g44350
LOC_Os03g05630	LOC_Os01g59110	LOC_Os07g30150	LOC_Os04g47810	LOC_Os04g54440	LOC_Os06g43990	LOC_Os03g25050	Oryza_sativa_newGene_3559	LOC_Os06g09570	LOC_Os11g37730	LOC_Os06g50390	LOC_Os05g28290
LOC_Os11g10480	LOC_Os02g06950	LOC_Os01g36950	LOC_Os05g05670	LOC_Os01g58640	LOC_Os02g54820	LOC_Os10g38780	Oryza_sativa_newGene_1952	LOC_Os09g34070	LOC_Os05g38530	LOC_Os03g60560	LOC_Os12g01030
LOC_Os02g55134	LOC_Os06g09550	LOC_Os01g02490	LOC_Os08g25080	LOC_Os10g28320	LOC_Os01g56940	LOC_Os03g54130	Oryza_sativa_newGene_1957	LOC_Os01g73110	LOC_Os04g40340	LOC_Os02g53680	LOC_Os04g56710
LOC_Os12g05690	LOC_Os07g15880	LOC_Os02g12490	LOC_Os02g21009	Oryza_sativa_newGene_3991	LOC_Os05g40170	LOC_Os03g33580	LOC_Os12g42044	Oryza_sativa_newGene_2114	LOC_Os02g03790	LOC_Os01g11570	LOC_Os08g37874
LOC_Os02g07780	LOC_Os07g38530	LOC_Os01g13200	LOC_Os07g30150	LOC_Os11g10780	LOC_Os12g05550	LOC_Os04g57690	LOC_Os05g01530	LOC_Os10g35130	LOC_Os01g71624	LOC_Os09g11005	LOC_Os12g38170
LOC_Os05g48600	LOC_Os04g55210	LOC_Os06g21330	LOC_Os01g36950	LOC_Os03g55784	LOC_Os08g26820	LOC_Os01g37850	Oryza_sativa_newGene_5245	Oryza_sativa_newGene_5699	LOC_Os11g37510	LOC_Os03g47070	LOC_Os02g08100
LOC_Os03g18910	LOC_Os02g58560	LOC_Os08g27240	LOC_Os01g02490	LOC_Os02g03820	LOC_Os09g09490	LOC_Os10g37630	LOC_Os03g01160	LOC_Os03g26350	LOC_Os07g44160	LOC_Os06g48350	LOC_Os03g43970
LOC_Os01g64370	LOC_Os03g15350	LOC_Os04g42280	LOC_Os01g13200	LOC_Os11g37730	LOC_Os10g32300	LOC_Os09g19300	LOC_Os08g41990	LOC_Os12g02730	LOC_Os06g02610	LOC_Os06g48355	LOC_Os02g02990
LOC_Os07g07030	LOC_Os10g35540	LOC_Os07g06390	LOC_Os06g21330	LOC_Os04g51240	LOC_Os03g57349	Oryza_sativa_newGene_3034	LOC_Os06g05600	LOC_Os01g07280	LOC_Os11g33970	LOC_Os03g08250	LOC_Os02g06640
LOC_Os10g27450	LOC_Os01g15270	LOC_Os02g47390	LOC_Os08g27240	LOC_Os05g38530	LOC_Os03g57340	LOC_Os08g10480	LOC_Os03g59050	LOC_Os05g33080	LOC_Os11g34150	LOC_Os12g02280	LOC_Os01g45700
LOC_Os01g64310	LOC_Os01g43844	LOC_Os01g64660	LOC_Os06g03640	LOC_Os05g24010	LOC_Os05g06530	LOC_Os04g25800	LOC_Os05g37520	LOC_Os01g65450	LOC_Os06g09930	LOC_Os07g45064	LOC_Os02g51890
LOC_Os02g11859	LOC_Os03g56782	LOC_Os08g06140	LOC_Os05g42300	LOC_Os04g40340	LOC_Os03g43114	LOC_Os09g14680	LOC_Os05g31200	LOC_Os06g14440	LOC_Os04g21350	LOC_Os02g33320	LOC_Os01g14090
LOC_Os09g18020	LOC_Os01g04814	LOC_Os01g52640	LOC_Os04g42280	LOC_Os11g37510	LOC_Os12g22880	LOC_Os02g40030	LOC_Os01g34420	LOC_Os08g32650	LOC_Os03g46330	LOC_Os01g39000	LOC_Os06g48950
LOC_Os05g03740	LOC_Os04g54440	LOC_Os01g56360	LOC_Os02g47390	LOC_Os04g42040	LOC_Os06g49320	LOC_Os02g21110	LOC_Os08g03579	LOC_Os03g37320	LOC_Os04g56730	LOC_Os03g10120	LOC_Os10g42190
LOC_Os03g10640	LOC_Os01g58640	LOC_Os09g05020	LOC_Os01g64660	LOC_Os07g44160	LOC_Os06g24850	LOC_Os03g22050	LOC_Os03g17174	LOC_Os01g15310	LOC_Os09g33992	LOC_Os02g38440	LOC_Os03g58980
LOC_Os09g09470	LOC_Os08g05550	LOC_Os08g08860	LOC_Os08g06140	LOC_Os06g02610	LOC_Os02g40900	LOC_Os12g31640	LOC_Os08g07850	LOC_Os03g62610	LOC_Os01g62440	LOC_Os07g04130	LOC_Os02g38980
LOC_Os05g43470	LOC_Os04g23040	LOC_Os05g08620	LOC_Os01g52640	LOC_Os01g73800	LOC_Os11g02240	LOC_Os03g12370	LOC_Os11g20384	LOC_Os04g15580	LOC_Os12g13460	LOC_Os06g48650	LOC_Os06g50230
LOC_Os03g11560	LOC_Os01g57420	LOC_Os04g11400	LOC_Os01g56360	Oryza_sativa_newGene_5461	LOC_Os02g35730	LOC_Os09g34980	LOC_Os02g09960	LOC_Os01g66240	LOC_Os04g52290	LOC_Os09g29080	LOC_Os06g49700
LOC_Os02g52210	LOC_Os11g10780	LOC_Os01g61830	LOC_Os08g08860	LOC_Os11g33970	LOC_Os04g01610	LOC_Os01g64700	LOC_Os07g10830	LOC_Os03g32314	LOC_Os08g09110	LOC_Os04g31924	LOC_Os01g34350
LOC_Os12g27780	LOC_Os01g54880	LOC_Os07g37270	LOC_Os04g24060	LOC_Os11g34150	LOC_Os02g47770	LOC_Os05g51670	LOC_Os07g48870	LOC_Os06g43800	LOC_Os03g45779	LOC_Os10g04860	LOC_Os02g45520
LOC_Os03g21490	LOC_Os02g05960	LOC_Os12g16080	LOC_Os05g08620	LOC_Os06g09930	LOC_Os05g04670	LOC_Os12g30510	LOC_Os01g73500	LOC_Os12g03060	LOC_Os03g45770	LOC_Os05g14360	LOC_Os01g41950
LOC_Os03g46090	LOC_Os01g01390	LOC_Os01g59110	LOC_Os04g11400	LOC_Os04g21350	LOC_Os10g10130	LOC_Os04g31020	LOC_Os05g33510	LOC_Os05g19470	LOC_Os09g12770	LOC_Os11g17600	LOC_Os06g12030
LOC_Os06g50900	LOC_Os02g05790	LOC_Os02g06950	LOC_Os01g61830	LOC_Os03g46330	LOC_Os01g02760	LOC_Os04g34050	LOC_Os01g07560	LOC_Os04g35070	LOC_Os06g09570	LOC_Os05g46350	LOC_Os02g56830
LOC_Os01g12840	LOC_Os05g38530	LOC_Os06g09550	LOC_Os04g19670	LOC_Os04g56730	LOC_Os01g08500	LOC_Os04g53270	LOC_Os04g54810	LOC_Os05g43540	LOC_Os09g34070	LOC_Os10g35930	LOC_Os04g42650
LOC_Os02g24750	LOC_Os05g24010	LOC_Os07g38530	LOC_Os12g16080	LOC_Os12g13100	LOC_Os01g40094	LOC_Os08g38910	LOC_Os03g41120	LOC_Os05g48590	LOC_Os09g07460	LOC_Os01g14050	LOC_Os02g12660
LOC_Os08g14720	LOC_Os11g37510	LOC_Os04g55210	LOC_Os01g59110	LOC_Os09g33992	LOC_Os01g71114	LOC_Os06g13870	LOC_Os05g35580	LOC_Os01g70590	LOC_Os03g38120	LOC_Os05g49370	LOC_Os01g02870
LOC_Os09g11520	LOC_Os08g39990	LOC_Os03g15350	LOC_Os06g25520	LOC_Os01g62440	Oryza_sativa_newGene_1937	LOC_Os06g49640	LOC_Os02g13640	LOC_Os12g41390	LOC_Os02g09359	LOC_Os03g17240	LOC_Os02g39340
LOC_Os04g53930	LOC_Os04g34450	LOC_Os10g35540	LOC_Os02g06950	LOC_Os01g29150	LOC_Os03g39655	LOC_Os09g23640	LOC_Os07g48290	LOC_Os01g31110	LOC_Os01g73110	LOC_Os01g63980	LOC_Os01g32770
LOC_Os08g05880	LOC_Os07g44160	LOC_Os01g15270	LOC_Os06g09550	LOC_Os12g13460	LOC_Os03g24950	LOC_Os07g29750	LOC_Os10g43060	LOC_Os11g18044	Oryza_sativa_newGene_2115	Oryza_sativa_newGene_3767	LOC_Os03g10000
LOC_Os06g16880	LOC_Os06g02610	LOC_Os01g43844	LOC_Os07g15880	LOC_Os09g32020	LOC_Os05g35440	LOC_Os07g13660	LOC_Os02g45070	LOC_Os12g43880	LOC_Os10g35130	LOC_Os06g16140	LOC_Os09g17930
LOC_Os09g28760	LOC_Os01g73800	LOC_Os03g56782	LOC_Os07g38530	LOC_Os04g52290	Oryza_sativa_newGene_5134	LOC_Os07g37620	LOC_Os11g29240	LOC_Os04g58600	Oryza_sativa_newGene_2118	LOC_Os04g47810	LOC_Os05g03910
LOC_Os02g31867	LOC_Os11g33970	LOC_Os01g04814	LOC_Os04g55210	LOC_Os08g09110	LOC_Os10g41930	LOC_Os01g63040	LOC_Os04g58060	LOC_Os09g36000	Oryza_sativa_newGene_5699	LOC_Os08g25080	LOC_Os09g37480
LOC_Os04g44530	LOC_Os11g34150	LOC_Os01g58640	LOC_Os03g15350	LOC_Os09g12770	LOC_Os09g34890	LOC_Os09g36830	LOC_Os05g25260	LOC_Os01g17214	LOC_Os10g42940	LOC_Os02g21009	LOC_Os01g50622
LOC_Os11g38480	LOC_Os04g21350	LOC_Os04g23040	LOC_Os10g35540	LOC_Os02g09359	LOC_Os01g26270	LOC_Os07g04910	Oryza_sativa_newGene_2092	LOC_Os03g16020	LOC_Os11g37080	LOC_Os07g30150	LOC_Os03g06220
LOC_Os10g11200	LOC_Os01g74460	LOC_Os01g57420	LOC_Os07g07719	LOC_Os01g07170	LOC_Os07g07040	LOC_Os03g45370	LOC_Os03g45920	LOC_Os10g22520	Oryza_sativa_newGene_5696	LOC_Os01g02490	LOC_Os06g28950
LOC_Os07g24230	LOC_Os09g33992	LOC_Os01g54880	LOC_Os01g15270	Oryza_sativa_newGene_2115	Oryza_sativa_newGene_2590	LOC_Os03g15720	LOC_Os06g39120	LOC_Os04g55790	LOC_Os01g60450	LOC_Os01g13200	LOC_Os09g04160
Oryza_sativa_newGene_777	LOC_Os01g29150	LOC_Os02g05960	LOC_Os01g43844	LOC_Os08g14620	LOC_Os04g53620	LOC_Os03g18710	LOC_Os02g02580	LOC_Os09g23380	LOC_Os12g02730	LOC_Os06g21330	LOC_Os06g05740
Oryza_sativa_newGene_771	LOC_Os09g32020	LOC_Os01g01390	LOC_Os03g56782	LOC_Os01g04480	LOC_Os01g28540	LOC_Os01g26280	LOC_Os03g25500	LOC_Os03g60150	LOC_Os01g07280	LOC_Os08g27240	LOC_Os05g35410
LOC_Os02g34120	LOC_Os02g12680	LOC_Os02g05790	LOC_Os01g04814	LOC_Os10g42940	LOC_Os04g37570	LOC_Os06g48590	LOC_Os12g07480	LOC_Os01g03820	LOC_Os05g33080	LOC_Os08g35560	LOC_Os10g39090
LOC_Os04g51794	LOC_Os08g09110	LOC_Os05g38530	LOC_Os04g54440	LOC_Os01g67740	LOC_Os08g38092	LOC_Os02g40940	LOC_Os03g14950	LOC_Os02g13290	LOC_Os08g15246	LOC_Os06g03640	LOC_Os11g34920
LOC_Os01g01780	LOC_Os03g45779	LOC_Os05g24010	LOC_Os01g58640	LOC_Os11g37080	LOC_Os04g31620	LOC_Os03g08490	LOC_Os10g40740	LOC_Os01g48980	LOC_Os01g72990	LOC_Os05g42300	LOC_Os02g10000
LOC_Os07g48420	LOC_Os03g45770	LOC_Os02g03790	LOC_Os10g28320	LOC_Os01g07280	LOC_Os01g60770	LOC_Os03g24040	LOC_Os09g19920	LOC_Os09g38090	LOC_Os01g65450	LOC_Os04g42280	LOC_Os06g45650
LOC_Os10g14180	LOC_Os06g09570	LOC_Os03g54780	LOC_Os04g23040	LOC_Os08g15246	LOC_Os12g03720	LOC_Os06g50080	LOC_Os12g02500	LOC_Os06g49760	LOC_Os08g32650	LOC_Os07g06390	LOC_Os12g02520
LOC_Os03g07360	LOC_Os09g34070	LOC_Os11g37510	LOC_Os01g57420	LOC_Os01g72990	LOC_Os01g41430	LOC_Os03g50885	LOC_Os01g03130	LOC_Os01g71960	LOC_Os03g37320	LOC_Os02g47390	LOC_Os11g37890
LOC_Os04g12890	LOC_Os02g09359	LOC_Os08g39990	Oryza_sativa_newGene_3991	LOC_Os06g14440	LOC_Os09g09510	LOC_Os04g46180	LOC_Os05g23140	LOC_Os10g35380	LOC_Os01g15310	LOC_Os07g07620	LOC_Os01g38610
LOC_Os11g26890	LOC_Os01g73110	LOC_Os04g34450	LOC_Os05g47470	LOC_Os11g06370	LOC_Os12g32760	LOC_Os02g49260	LOC_Os05g48416	LOC_Os03g61200	LOC_Os03g62610	LOC_Os01g64660	LOC_Os01g36720
LOC_Os02g42530	LOC_Os01g07170	LOC_Os07g44160	LOC_Os02g05960	LOC_Os03g37320	LOC_Os01g72480	LOC_Os04g33310	LOC_Os02g28170	LOC_Os07g36250	LOC_Os04g15580	LOC_Os08g06140	LOC_Os10g36250
LOC_Os04g24220	LOC_Os02g07490	LOC_Os06g02610	LOC_Os01g01390	LOC_Os03g50430	LOC_Os05g48810	LOC_Os04g02620	LOC_Os12g08760	LOC_Os02g54720	LOC_Os01g66240	LOC_Os01g65130	LOC_Os08g17080
LOC_Os06g39912	LOC_Os10g35130	LOC_Os01g73800	LOC_Os05g38530	LOC_Os03g62610	LOC_Os03g21560	LOC_Os12g02620	LOC_Os09g27830	LOC_Os04g32650	LOC_Os01g34890	LOC_Os01g52640	LOC_Os05g51520
LOC_Os05g33000	Oryza_sativa_newGene_5699	LOC_Os11g33970	LOC_Os02g03790	LOC_Os04g15580	LOC_Os05g47660	LOC_Os04g51690	LOC_Os01g37870	LOC_Os04g01250	LOC_Os06g43800	LOC_Os07g03810	LOC_Os04g44540
LOC_Os01g43650	LOC_Os01g04480	LOC_Os11g34150	LOC_Os08g39990	LOC_Os06g35850	LOC_Os04g48290	LOC_Os05g04610	LOC_Os05g42020	LOC_Os07g23150	LOC_Os12g42280	LOC_Os01g56360	LOC_Os07g33300
LOC_Os03g58150	LOC_Os10g42940	LOC_Os04g21350	LOC_Os04g02820	LOC_Os01g66240	LOC_Os09g25550	LOC_Os08g36480	LOC_Os03g18890	LOC_Os06g10410	LOC_Os10g37770	LOC_Os08g08860	LOC_Os04g05650
LOC_Os01g08520	LOC_Os01g67740	LOC_Os01g74460	LOC_Os07g44160	LOC_Os03g32314	LOC_Os05g44310	LOC_Os10g25110	LOC_Os04g33110	LOC_Os05g19370	LOC_Os10g41370	LOC_Os04g55700	LOC_Os10g27230
LOC_Os01g33420	LOC_Os01g60450	LOC_Os04g56730	LOC_Os06g02610	LOC_Os06g43800	LOC_Os05g51130	LOC_Os01g10640	LOC_Os03g27610	LOC_Os08g43334	LOC_Os01g70590	LOC_Os04g11400	LOC_Os01g13570
Oryza_sativa_newGene_3469	LOC_Os12g02730	LOC_Os09g33992	LOC_Os11g33970	LOC_Os12g42280	LOC_Os02g44990	LOC_Os05g11510	LOC_Os06g40840	LOC_Os08g27850	LOC_Os12g41390	LOC_Os01g61830	Oryza_sativa_newGene_943
Oryza_sativa_newGene_3461	LOC_Os01g07280	LOC_Os01g29150	LOC_Os07g48310	LOC_Os07g47450	LOC_Os08g41090	LOC_Os03g40930	LOC_Os06g43630	LOC_Os12g02070	LOC_Os11g18044	LOC_Os04g19670	LOC_Os03g51010
LOC_Os01g42234	Oryza_sativa_newGene_5692	LOC_Os09g32020	LOC_Os11g34150	LOC_Os10g37770	LOC_Os02g58100	LOC_Os12g03420	LOC_Os01g52030	LOC_Os04g51009	ChrUn.fgenesh.gene.96	LOC_Os09g10720	LOC_Os11g31190
LOC_Os08g05690	LOC_Os07g15270	LOC_Os02g12680	LOC_Os06g09930	LOC_Os07g39910	LOC_Os11g35850	LOC_Os03g62760	LOC_Os02g55610	LOC_Os04g55420	LOC_Os04g58600	LOC_Os01g59110	LOC_Os01g61680
LOC_Os04g30890	LOC_Os01g72990	LOC_Os03g45779	LOC_Os04g21350	LOC_Os05g48590	LOC_Os12g21940	LOC_Os11g38260	LOC_Os09g25540	LOC_Os12g08210	LOC_Os07g14150	LOC_Os06g25520	Oryza_sativa_newGene_364
LOC_Os03g17000	LOC_Os01g65450	LOC_Os03g45770	LOC_Os04g56730	LOC_Os08g40620	LOC_Os12g03870	LOC_Os01g62584	LOC_Os11g05070	LOC_Os07g46440	LOC_Os08g09940	LOC_Os06g09550	LOC_Os04g27800
LOC_Os02g55480	LOC_Os06g14440	LOC_Os09g12770	LOC_Os09g33992	LOC_Os12g41390	LOC_Os11g43860	LOC_Os12g11830	LOC_Os10g38189	LOC_Os05g45320	LOC_Os09g36000	LOC_Os07g15880	LOC_Os12g41500
LOC_Os03g63590	LOC_Os08g32650	LOC_Os06g09570	LOC_Os01g62440	LOC_Os11g18044	LOC_Os04g31000	LOC_Os02g45710	LOC_Os06g02960	LOC_Os02g49340	LOC_Os06g48970	LOC_Os02g44280	LOC_Os09g33960
LOC_Os03g47800	LOC_Os11g06370	LOC_Os09g34070	LOC_Os01g29150	ChrUn.fgenesh.gene.96	LOC_Os03g11110	LOC_Os05g37820	LOC_Os04g58830	LOC_Os09g26540	LOC_Os11g20490	LOC_Os07g38530	LOC_Os01g03310
LOC_Os07g14850	LOC_Os11g44860	LOC_Os02g09359	LOC_Os12g13460	ChrUn.fgenesh.gene.92	LOC_Os07g40150	LOC_Os03g53140	LOC_Os04g38850	LOC_Os04g40630	LOC_Os12g05180	LOC_Os04g55210	LOC_Os02g06840
Oryza_sativa_newGene_5159	LOC_Os03g37320	LOC_Os01g73110	LOC_Os09g32020	LOC_Os12g43880	LOC_Os01g63060	LOC_Os08g01070	LOC_Os08g38990	LOC_Os11g43510	LOC_Os02g56170	LOC_Os03g15350	LOC_Os04g54210
Oryza_sativa_newGene_5157	LOC_Os03g62610	LOC_Os01g07170	LOC_Os08g09110	LOC_Os04g58600	LOC_Os04g41970	LOC_Os12g36920	LOC_Os02g52390	LOC_Os07g47710	LOC_Os01g17214	LOC_Os10g35540	LOC_Os01g32259
Oryza_sativa_newGene_5196	LOC_Os04g15580	LOC_Os02g07490	LOC_Os03g45779	LOC_Os07g14150	LOC_Os07g42510	LOC_Os05g08750	LOC_Os06g48720	LOC_Os08g38240	LOC_Os02g57800	LOC_Os07g07719	LOC_Os11g33100
LOC_Os04g54510	LOC_Os01g66240	LOC_Os10g35130	LOC_Os03g45770	LOC_Os08g09940	LOC_Os04g41350	LOC_Os05g09480	LOC_Os05g06700	LOC_Os05g47870	LOC_Os03g16020	LOC_Os01g43844	LOC_Os03g59225
LOC_Os04g43160	LOC_Os01g08830	Oryza_sativa_newGene_5699	LOC_Os06g09570	LOC_Os09g36000	LOC_Os05g41550	LOC_Os08g01900	LOC_Os05g45900	LOC_Os02g56810	LOC_Os10g22520	LOC_Os12g22284	LOC_Os04g35840
LOC_Os12g40860	LOC_Os01g34890	LOC_Os10g42940	LOC_Os09g34070	LOC_Os12g05180	LOC_Os04g31870	LOC_Os12g01480	LOC_Os09g24990	LOC_Os07g07410	LOC_Os04g55790	LOC_Os08g34760	Oryza_sativa_newGene_2698
LOC_Os03g63330	LOC_Os03g32314	LOC_Os01g60450	LOC_Os09g07460	LOC_Os05g25680	LOC_Os01g57854	Oryza_sativa_newGene_3548	LOC_Os03g61090	LOC_Os02g34630	LOC_Os03g60150	LOC_Os02g21580	LOC_Os03g58170
LOC_Os06g07969	LOC_Os12g03060	LOC_Os12g02730	LOC_Os02g09359	LOC_Os03g63510	LOC_Os02g48190	LOC_Os08g03430	LOC_Os07g04990	LOC_Os03g16920	LOC_Os01g03820	LOC_Os01g54730	LOC_Os11g36200
LOC_Os04g39570	LOC_Os05g19470	LOC_Os01g07280	LOC_Os01g73110	LOC_Os03g11900	LOC_Os12g09770	Oryza_sativa_newGene_4536	LOC_Os07g19190	LOC_Os04g48930	LOC_Os02g33580	LOC_Os04g54440	LOC_Os08g13630
LOC_Os03g15080	LOC_Os12g42280	Oryza_sativa_newGene_5692	Oryza_sativa_newGene_2113	LOC_Os02g57800	LOC_Os02g43670	LOC_Os07g48980	LOC_Os09g38110	LOC_Os01g55890	LOC_Os05g47850	LOC_Os01g58640	LOC_Os03g06410
LOC_Os08g09250	LOC_Os01g05460	LOC_Os07g15270	Oryza_sativa_newGene_2114	LOC_Os07g23270	LOC_Os02g12350	Oryza_sativa_newGene_2586	LOC_Os03g64219	LOC_Os02g21630	LOC_Os02g13290	LOC_Os10g28320	LOC_Os02g01480
LOC_Os04g40100	LOC_Os10g37770	LOC_Os06g14440	Oryza_sativa_newGene_2115	LOC_Os03g16020	LOC_Os01g52530	Oryza_sativa_newGene_2580	LOC_Os03g57040	LOC_Os03g42464	LOC_Os09g38090	LOC_Os01g57420	LOC_Os01g07530
LOC_Os11g31020	LOC_Os09g06230	LOC_Os08g32650	LOC_Os10g35130	LOC_Os01g66820	LOC_Os08g37250	LOC_Os08g40850	LOC_Os03g01360	LOC_Os04g17680	LOC_Os06g49760	Oryza_sativa_newGene_3991	LOC_Os03g18200
LOC_Os02g50940	LOC_Os05g43540	LOC_Os11g06370	LOC_Os08g14620	LOC_Os03g60150	LOC_Os01g46926	LOC_Os06g03670	LOC_Os06g49130	LOC_Os11g29120	LOC_Os01g71960	LOC_Os11g10780	LOC_Os03g63900
LOC_Os11g29950	LOC_Os05g48590	LOC_Os11g44860	Oryza_sativa_newGene_5699	LOC_Os01g03820	LOC_Os05g26820	LOC_Os01g19800	LOC_Os01g51710	LOC_Os01g02890	LOC_Os10g35380	LOC_Os03g55784	LOC_Os02g54820
LOC_Os02g53410	LOC_Os11g18044	LOC_Os03g37320	LOC_Os01g67740	LOC_Os02g33580	LOC_Os04g30250	LOC_Os01g09830	LOC_Os06g40450	LOC_Os01g32790	LOC_Os02g53490	LOC_Os02g03820	LOC_Os01g64350
LOC_Os02g02340	LOC_Os12g43880	LOC_Os01g15310	LOC_Os11g37080	LOC_Os05g47850	LOC_Os10g14011	LOC_Os08g03290	LOC_Os02g04100	LOC_Os04g42090	LOC_Os01g66170	LOC_Os02g05960	LOC_Os12g05550
LOC_Os11g10850	LOC_Os04g58600	LOC_Os03g62610	LOC_Os12g02730	LOC_Os02g13290	LOC_Os07g47260	LOC_Os05g24160	LOC_Os03g18790	LOC_Os01g18840	LOC_Os07g36250	LOC_Os11g37730	LOC_Os05g02300
LOC_Os08g05810	LOC_Os09g36000	LOC_Os04g15580	LOC_Os01g07280	LOC_Os01g48980	LOC_Os02g43330	LOC_Os02g46100	LOC_Os11g02090	LOC_Os04g52725	LOC_Os02g54720	LOC_Os05g38530	LOC_Os08g26820
LOC_Os12g41660	LOC_Os05g25680	LOC_Os01g66240	LOC_Os05g33080	LOC_Os09g38090	LOC_Os11g37660	LOC_Os11g06780	LOC_Os05g40990	LOC_Os03g38000	LOC_Os04g01250	LOC_Os02g03790	LOC_Os02g39870
LOC_Os09g38620	LOC_Os02g57800	LOC_Os01g34890	LOC_Os07g15270	LOC_Os11g47730	LOC_Os01g03320	LOC_Os09g32330	LOC_Os01g68310	LOC_Os09g01650	LOC_Os02g36740	LOC_Os01g71624	LOC_Os03g57349
LOC_Os02g10730	LOC_Os03g16020	LOC_Os03g32314	LOC_Os08g40590	LOC_Os06g34730	LOC_Os01g04590	LOC_Os08g23150	LOC_Os04g04030	LOC_Os05g13940	LOC_Os10g01480	LOC_Os11g37510	LOC_Os03g57340
LOC_Os03g03420	LOC_Os01g66820	LOC_Os06g43800	LOC_Os08g15246	LOC_Os01g66170	LOC_Os11g06220	LOC_Os07g13460	LOC_Os03g30092	LOC_Os02g44090	LOC_Os09g39570	LOC_Os07g44160	LOC_Os12g37415
LOC_Os09g16950	LOC_Os09g23380	LOC_Os12g03060	LOC_Os01g72990	LOC_Os03g61200	LOC_Os01g60309	LOC_Os06g47820	LOC_Os09g28440	LOC_Os08g01130	LOC_Os03g52490	LOC_Os06g02610	LOC_Os12g37410
LOC_Os03g48260	LOC_Os03g60150	LOC_Os05g19470	LOC_Os06g14440	LOC_Os05g29840	LOC_Os03g60250	LOC_Os09g04310	LOC_Os09g21120	LOC_Os02g33230	LOC_Os07g23150	LOC_Os01g73800	LOC_Os03g60220
LOC_Os10g39140	LOC_Os01g03820	LOC_Os12g42280	LOC_Os11g44860	LOC_Os02g36740	LOC_Os06g19260	LOC_Os01g66230	LOC_Os01g73430	LOC_Os08g32970	LOC_Os11g45920	Oryza_sativa_newGene_5461	LOC_Os03g43114
LOC_Os04g56530	LOC_Os02g13290	LOC_Os01g05460	LOC_Os03g37320	LOC_Os10g01480	LOC_Os07g34070	LOC_Os02g53860	LOC_Os04g51610	LOC_Os01g59090	LOC_Os03g05740	LOC_Os11g33970	LOC_Os12g22880
LOC_Os05g18660	LOC_Os09g38090	LOC_Os07g47450	LOC_Os01g15310	LOC_Os11g36000	LOC_Os05g38460	LOC_Os11g45930	LOC_Os06g06802	Oryza_sativa_newGene_3559	LOC_Os09g33480	LOC_Os11g34150	LOC_Os06g49320
LOC_Os04g43360	LOC_Os11g47730	LOC_Os10g37770	LOC_Os03g62610	LOC_Os03g52490	LOC_Os03g29240	LOC_Os06g39600	LOC_Os05g49860	Oryza_sativa_newGene_1952	LOC_Os06g10410	LOC_Os06g09930	LOC_Os06g24850
LOC_Os01g13120	LOC_Os07g38730	LOC_Os05g43540	LOC_Os04g15580	LOC_Os07g23150	LOC_Os01g66970	LOC_Os07g12330	LOC_Os03g17950	LOC_Os12g42044	LOC_Os03g52370	LOC_Os04g21350	LOC_Os02g04750
LOC_Os12g31480	LOC_Os01g71960	LOC_Os05g48590	LOC_Os01g66240	LOC_Os03g05740	LOC_Os05g01140	LOC_Os11g43520	LOC_Os02g46260	LOC_Os05g01530	LOC_Os05g19370	LOC_Os03g46330	LOC_Os02g40900
LOC_Os07g40224	LOC_Os03g15590	LOC_Os08g40620	LOC_Os06g43800	LOC_Os12g35890	LOC_Os03g60840	LOC_Os07g14650	LOC_Os01g68860	Oryza_sativa_newGene_5245	LOC_Os08g43334	LOC_Os04g56730	LOC_Os11g02240
LOC_Os02g25780	LOC_Os10g35380	LOC_Os12g41390	LOC_Os12g03060	LOC_Os09g33480	LOC_Os05g41660	LOC_Os06g35030	LOC_Os01g41720	LOC_Os03g01160	LOC_Os08g27850	LOC_Os12g13100	LOC_Os02g35730
LOC_Os02g36850	LOC_Os02g53490	LOC_Os01g31110	LOC_Os05g19470	LOC_Os06g10410	LOC_Os01g41820	LOC_Os06g40210	LOC_Os03g55970	LOC_Os08g04500	LOC_Os04g41030	LOC_Os09g33992	LOC_Os04g50790
LOC_Os02g12600	LOC_Os01g66170	LOC_Os11g18044	LOC_Os01g04730	LOC_Os05g19370	LOC_Os07g01620	LOC_Os02g02840	LOC_Os03g54000	LOC_Os08g41990	LOC_Os12g02070	LOC_Os01g62440	LOC_Os01g47540
LOC_Os01g19170	LOC_Os03g61200	LOC_Os12g43880	LOC_Os07g47450	LOC_Os08g43334	LOC_Os03g54100	LOC_Os01g04020	LOC_Os09g32960	LOC_Os03g59050	LOC_Os07g46440	LOC_Os01g29150	LOC_Os04g01610
LOC_Os05g49990	LOC_Os07g36250	LOC_Os04g58600	LOC_Os10g37770	LOC_Os04g28260	LOC_Os01g43540	LOC_Os11g45200	LOC_Os04g49490	LOC_Os05g37520	LOC_Os05g45320	LOC_Os12g13460	LOC_Os05g04670
LOC_Os02g50845	LOC_Os02g54720	LOC_Os07g14150	LOC_Os09g06230	LOC_Os12g02070	LOC_Os01g60420	LOC_Os03g13140	LOC_Os02g34860	LOC_Os05g31200	LOC_Os02g49340	LOC_Os09g32020	LOC_Os01g73200
LOC_Os07g03910	LOC_Os04g32650	LOC_Os09g36000	LOC_Os07g39910	LOC_Os07g46440	LOC_Os02g45670	LOC_Os06g44900	LOC_Os02g08544	Oryza_sativa_newGene_2739	LOC_Os09g26540	LOC_Os04g52290	LOC_Os08g34950
LOC_Os09g29980	LOC_Os04g01250	LOC_Os05g25680	LOC_Os05g43540	LOC_Os05g45320	LOC_Os01g45250	LOC_Os05g02450	LOC_Os02g57760	LOC_Os05g39050	LOC_Os04g40630	LOC_Os08g09110	LOC_Os01g02760
LOC_Os05g03460	LOC_Os10g01480	LOC_Os02g57800	LOC_Os12g41390	LOC_Os01g15530	LOC_Os04g27250	LOC_Os05g49080	LOC_Os01g19610	LOC_Os01g34420	LOC_Os11g43510	LOC_Os09g12770	Oryza_sativa_newGene_1937
LOC_Os03g53660	LOC_Os05g48960	LOC_Os07g23270	LOC_Os01g31110	LOC_Os09g26540	LOC_Os02g44730	LOC_Os10g36950	LOC_Os05g16740	LOC_Os11g32930	LOC_Os01g43230	LOC_Os09g07460	LOC_Os08g13890
LOC_Os04g24140	LOC_Os11g36000	LOC_Os12g01350	LOC_Os11g18044	LOC_Os05g38040	LOC_Os08g21330	LOC_Os12g35670	LOC_Os04g11970	LOC_Os08g03579	LOC_Os07g47710	LOC_Os02g09359	LOC_Os09g15860
LOC_Os01g61970	LOC_Os03g52490	LOC_Os03g16020	LOC_Os04g58600	LOC_Os04g40630	LOC_Os04g15660	LOC_Os05g19040	LOC_Os10g35200	LOC_Os03g17174	LOC_Os08g38240	LOC_Os01g73110	LOC_Os06g02380
LOC_Os03g57750	LOC_Os07g23150	LOC_Os01g66820	LOC_Os07g14150	LOC_Os07g47710	LOC_Os03g08000	LOC_Os08g38890	LOC_Os08g37750	LOC_Os08g03570	LOC_Os05g47870	LOC_Os01g07170	LOC_Os05g35440
LOC_Os06g50715	LOC_Os09g33480	LOC_Os09g23380	LOC_Os08g09940	LOC_Os08g38240	LOC_Os01g01360	LOC_Os06g48800	LOC_Os01g12390	LOC_Os11g20384	LOC_Os02g56810	Oryza_sativa_newGene_2115	Oryza_sativa_newGene_5134
LOC_Os02g39080	LOC_Os06g10410	LOC_Os03g60150	LOC_Os09g36000	LOC_Os05g47870	LOC_Os03g02240	LOC_Os01g26300	LOC_Os03g13010	LOC_Os07g48870	LOC_Os07g07410	LOC_Os10g35130	LOC_Os09g34890
LOC_Os10g35460	LOC_Os05g19370	LOC_Os01g03820	LOC_Os12g05180	LOC_Os02g56810	LOC_Os01g56470	LOC_Os08g26840	LOC_Os04g57760	LOC_Os02g03610	LOC_Os02g48560	LOC_Os08g14620	LOC_Os07g07040
LOC_Os02g48810	LOC_Os08g43334	LOC_Os02g13290	LOC_Os03g63510	LOC_Os01g67190	LOC_Os01g65970	LOC_Os08g20400	LOC_Os02g42210	LOC_Os03g09090	LOC_Os02g34630	Oryza_sativa_newGene_5699	LOC_Os04g53620
LOC_Os09g17280	LOC_Os08g27850	LOC_Os09g38090	LOC_Os03g11900	LOC_Os02g48560	LOC_Os11g02310	LOC_Os03g16334	LOC_Os08g02860	LOC_Os06g08540	LOC_Os03g16920	LOC_Os01g04480	LOC_Os06g35770
LOC_Os09g37394	LOC_Os12g02070	LOC_Os11g47730	LOC_Os02g57800	LOC_Os09g31200	LOC_Os08g09760	LOC_Os01g27730	LOC_Os05g34854	LOC_Os01g73500	LOC_Os09g31200	LOC_Os03g26350	LOC_Os09g24580
LOC_Os03g02430	LOC_Os04g55420	LOC_Os06g34730	LOC_Os03g16020	LOC_Os04g48930	LOC_Os10g41400	LOC_Os06g05890	LOC_Os06g47310	LOC_Os01g07560	LOC_Os04g48930	LOC_Os10g42940	LOC_Os02g50960
LOC_Os01g67590	LOC_Os12g08210	LOC_Os01g71960	LOC_Os01g66820	Oryza_sativa_newGene_93	LOC_Os03g37570	LOC_Os03g10650	LOC_Os01g48720	LOC_Os05g24601	LOC_Os03g54900	LOC_Os01g67740	LOC_Os01g11414
LOC_Os05g31750	LOC_Os07g46440	LOC_Os03g15590	LOC_Os10g22520	LOC_Os03g54900	LOC_Os07g04500	LOC_Os03g08860	Oryza_sativa_newGene_3296	LOC_Os04g54810	LOC_Os01g55890	LOC_Os11g37080	LOC_Os10g42770
LOC_Os09g38768	LOC_Os05g45320	LOC_Os10g35380	LOC_Os04g55790	LOC_Os01g55890	LOC_Os06g19444	LOC_Os04g39444	LOC_Os12g13940	LOC_Os03g41120	LOC_Os08g37650	Oryza_sativa_newGene_5696	LOC_Os06g10160
LOC_Os02g04560	LOC_Os09g26540	LOC_Os02g53490	LOC_Os09g23380	LOC_Os08g37650	LOC_Os06g01620	LOC_Os04g31270	LOC_Os04g01510	LOC_Os05g35580	LOC_Os03g42464	LOC_Os01g60450	LOC_Os11g06150
LOC_Os03g49640	LOC_Os05g38040	LOC_Os07g36250	LOC_Os03g60150	LOC_Os03g42464	LOC_Os01g72380	LOC_Os01g49210	LOC_Os01g05650	LOC_Os02g13640	LOC_Os04g17680	LOC_Os12g02730	LOC_Os02g02320
Oryza_sativa_newGene_1331	LOC_Os04g40630	LOC_Os02g54720	LOC_Os01g03820	LOC_Os04g17680	LOC_Os06g41930	LOC_Os08g39850	LOC_Os10g23180	LOC_Os02g53620	LOC_Os04g14510	LOC_Os01g07280	LOC_Os05g27780
LOC_Os03g56930	LOC_Os02g49690	LOC_Os04g32650	LOC_Os05g47850	LOC_Os08g06480	LOC_Os03g51440	LOC_Os03g04100	LOC_Os08g10310	LOC_Os12g40550	LOC_Os08g06480	LOC_Os03g37090	LOC_Os01g60770
LOC_Os10g32930	LOC_Os11g43510	LOC_Os04g01250	LOC_Os02g13290	LOC_Os01g02890	LOC_Os01g60110	LOC_Os07g37810	LOC_Os12g16240	LOC_Os07g48290	LOC_Os01g02890	LOC_Os05g33080	LOC_Os09g20684
LOC_Os08g03310	LOC_Os01g43230	LOC_Os05g48960	LOC_Os07g27300	LOC_Os09g17850	LOC_Os05g43880	LOC_Os03g14370	LOC_Os09g30478	LOC_Os10g38890	LOC_Os09g17850	LOC_Os08g15246	LOC_Os12g03720
LOC_Os05g33590	LOC_Os07g47710	LOC_Os11g36000	LOC_Os09g38090	LOC_Os01g32790	LOC_Os05g49670	LOC_Os10g34940	LOC_Os11g06890	LOC_Os08g12449	LOC_Os01g32790	LOC_Os01g72990	LOC_Os01g67770
LOC_Os09g07020	LOC_Os05g47870	LOC_Os03g52490	LOC_Os11g47730	LOC_Os04g42090	LOC_Os02g52130	LOC_Os07g18050	Oryza_sativa_newGene_3748	LOC_Os02g45070	LOC_Os04g42090	LOC_Os06g14440	LOC_Os12g08810
LOC_Os09g08160	LOC_Os07g07410	LOC_Os07g23150	LOC_Os01g71960	LOC_Os02g07960	LOC_Os09g36520	LOC_Os02g47744	Oryza_sativa_newGene_3749	LOC_Os12g12560	LOC_Os02g07960	LOC_Os08g32650	LOC_Os01g14820
LOC_Os06g33340	LOC_Os01g67190	LOC_Os06g10410	LOC_Os10g35380	LOC_Os01g18840	LOC_Os03g04080	LOC_Os11g14050	Oryza_sativa_newGene_3743	LOC_Os04g58060	LOC_Os01g18840	LOC_Os11g06370	LOC_Os04g33080
LOC_Os11g38670	LOC_Os02g48560	LOC_Os05g19370	LOC_Os02g53490	LOC_Os04g52725	LOC_Os01g67870	LOC_Os01g56150	LOC_Os06g43430	Oryza_sativa_newGene_2098	LOC_Os02g21650	LOC_Os03g37320	LOC_Os01g41430
LOC_Os12g41380	LOC_Os03g16920	LOC_Os08g43334	LOC_Os01g66170	LOC_Os02g21650	LOC_Os07g35790	LOC_Os03g02390	LOC_Os01g59680	LOC_Os12g41600	LOC_Os03g38000	LOC_Os03g50430	LOC_Os09g09510
LOC_Os01g14100	LOC_Os04g48930	LOC_Os08g27850	LOC_Os07g36250	LOC_Os09g30150	LOC_Os02g06520	LOC_Os05g49890	LOC_Os03g59070	Oryza_sativa_newGene_2095	LOC_Os09g01650	LOC_Os01g15310	LOC_Os12g32760
LOC_Os07g13890	Oryza_sativa_newGene_93	LOC_Os12g02070	LOC_Os02g54720	LOC_Os03g38000	LOC_Os04g49670	LOC_Os05g38280	LOC_Os09g28019	LOC_Os05g25260	LOC_Os05g13940	LOC_Os03g62610	LOC_Os01g72480
LOC_Os12g41930	LOC_Os08g37650	LOC_Os04g55420	LOC_Os04g32650	LOC_Os05g13940	LOC_Os08g07740	LOC_Os05g45210	LOC_Os03g56540	Oryza_sativa_newGene_2092	LOC_Os03g05040	LOC_Os04g15580	LOC_Os05g48810
LOC_Os09g32270	LOC_Os02g21630	LOC_Os12g08210	LOC_Os04g01250	LOC_Os04g54370	LOC_Os04g33760	LOC_Os01g62370	LOC_Os03g32470	LOC_Os04g54560	LOC_Os08g01130	LOC_Os01g66240	LOC_Os03g21560
LOC_Os12g41680	LOC_Os03g42464	LOC_Os07g46440	LOC_Os02g36740	LOC_Os08g32970	LOC_Os08g38160	LOC_Os11g11100	LOC_Os11g24610	LOC_Os03g45920	LOC_Os02g33230	LOC_Os01g34890	LOC_Os03g02980
LOC_Os06g04450	LOC_Os04g17680	LOC_Os05g45320	LOC_Os05g48960	LOC_Os01g59090	LOC_Os05g12320	LOC_Os01g24090	LOC_Os02g51110	LOC_Os08g41030	LOC_Os08g32970	LOC_Os06g43800	LOC_Os05g47660
LOC_Os02g09250	LOC_Os08g33370	LOC_Os09g26540	LOC_Os11g36000	LOC_Os06g42410	LOC_Os03g62090	LOC_Os05g37880	LOC_Os01g59530	LOC_Os06g39120	Oryza_sativa_newGene_3559	LOC_Os01g04730	LOC_Os05g44310
LOC_Os04g40930	LOC_Os08g06480	LOC_Os05g38040	LOC_Os03g52490	LOC_Os01g59520	LOC_Os07g34620	LOC_Os05g37884	LOC_Os04g36850	LOC_Os12g44380	LOC_Os01g59520	LOC_Os12g42280	LOC_Os11g38650
LOC_Os02g17000	LOC_Os01g32790	LOC_Os04g40630	LOC_Os07g23150	LOC_Os08g33082	LOC_Os02g51000	LOC_Os04g49757	LOC_Os06g08660	LOC_Os03g25500	LOC_Os08g33082	LOC_Os10g37770	LOC_Os01g02350
LOC_Os08g42530	LOC_Os05g15220	LOC_Os02g49690	LOC_Os03g05740	LOC_Os01g04130	LOC_Os07g42590	LOC_Os06g25010	LOC_Os06g22390	LOC_Os08g20670	LOC_Os01g04130	LOC_Os09g06230	LOC_Os02g44990
Oryza_sativa_newGene_2016	LOC_Os02g07960	LOC_Os11g43510	LOC_Os09g33480	Oryza_sativa_newGene_1953	LOC_Os04g41460	LOC_Os03g53180	LOC_Os04g20474	LOC_Os12g07480	Oryza_sativa_newGene_1957	LOC_Os10g41370	LOC_Os04g40150
Oryza_sativa_newGene_2013	LOC_Os01g18840	LOC_Os08g38240	LOC_Os06g10410	Oryza_sativa_newGene_1952	LOC_Os07g46039	Oryza_sativa_newGene_112	LOC_Os09g32510	LOC_Os01g04670	LOC_Os12g42044	LOC_Os07g39910	LOC_Os02g55500
Oryza_sativa_newGene_2011	LOC_Os05g07670	LOC_Os05g47870	LOC_Os08g43334	LOC_Os12g42040	LOC_Os01g24020	LOC_Os02g45690	LOC_Os07g42950	LOC_Os07g46600	LOC_Os01g68324	LOC_Os01g70590	LOC_Os02g58100
LOC_Os03g07110	LOC_Os05g13940	LOC_Os07g07410	LOC_Os08g27850	Oryza_sativa_newGene_1957	LOC_Os11g10980	LOC_Os02g12380	LOC_Os12g39080	LOC_Os06g45670	LOC_Os05g01530	LOC_Os12g41390	LOC_Os11g35850
LOC_Os01g02590	LOC_Os03g05040	LOC_Os01g67190	LOC_Os12g02070	LOC_Os12g42044	LOC_Os12g30030	LOC_Os01g16930	LOC_Os03g63270	LOC_Os10g40740	LOC_Os03g01160	LOC_Os11g18044	LOC_Os04g58504
LOC_Os06g08830	LOC_Os07g10150	LOC_Os02g48560	LOC_Os04g55420	Oryza_sativa_newGene_1959	LOC_Os06g27860	LOC_Os05g06650	LOC_Os01g42850	LOC_Os04g54564	LOC_Os08g04500	ChrUn.fgenesh.gene.96	LOC_Os08g16790
LOC_Os02g46600	LOC_Os02g44090	LOC_Os03g16920	LOC_Os07g46440	LOC_Os01g68324	LOC_Os10g39430	LOC_Os02g44870	LOC_Os03g10350	LOC_Os09g19920	LOC_Os07g36870	ChrUn.fgenesh.gene.92	LOC_Os12g21940
LOC_Os04g52000	LOC_Os08g01130	LOC_Os04g48930	LOC_Os05g45320	LOC_Os05g01530	LOC_Os12g27070	LOC_Os02g06980	LOC_Os12g01430	LOC_Os01g03130	LOC_Os08g41990	LOC_Os04g58600	LOC_Os12g03870
LOC_Os02g14120	LOC_Os02g33230	Oryza_sativa_newGene_93	LOC_Os09g26540	LOC_Os03g01160	LOC_Os02g13360	LOC_Os11g13410	LOC_Os09g07900	LOC_Os05g23140	LOC_Os01g54380	LOC_Os07g14150	LOC_Os11g43860
LOC_Os04g59330	LOC_Os08g32970	LOC_Os01g55890	LOC_Os04g40630	LOC_Os08g04500	Oryza_sativa_newGene_4410	LOC_Os06g31190	LOC_Os03g44780	LOC_Os05g48416	LOC_Os03g59050	LOC_Os08g09940	LOC_Os03g57530
LOC_Os11g44940	LOC_Os01g59090	LOC_Os08g37650	LOC_Os11g43510	LOC_Os08g41990	LOC_Os09g11250	LOC_Os01g51640	LOC_Os07g04200	LOC_Os02g28170	LOC_Os05g37520	LOC_Os09g36000	LOC_Os12g39110
LOC_Os04g37990	LOC_Os08g21350	LOC_Os02g21630	LOC_Os01g43230	LOC_Os01g54380	LOC_Os03g14730	LOC_Os12g42570	LOC_Os01g51540	LOC_Os12g08760	LOC_Os05g31200	LOC_Os06g48970	LOC_Os03g11110
LOC_Os03g25050	LOC_Os06g42410	LOC_Os03g42464	LOC_Os07g47710	LOC_Os08g40020	LOC_Os01g10580	LOC_Os01g43890	LOC_Os12g02200	LOC_Os09g27830	Oryza_sativa_newGene_2739	LOC_Os12g05180	LOC_Os01g63060
LOC_Os10g06720	LOC_Os01g59520	LOC_Os04g17680	LOC_Os08g38240	LOC_Os05g37690	LOC_Os05g34460	LOC_Os12g42130	LOC_Os12g39620	LOC_Os01g37870	LOC_Os05g39050	LOC_Os02g56170	LOC_Os07g42510
LOC_Os10g38780	Oryza_sativa_newGene_3550	LOC_Os08g33370	LOC_Os05g47870	LOC_Os02g51090	LOC_Os06g04280	LOC_Os01g57490	LOC_Os05g11810	LOC_Os05g42020	LOC_Os06g30930	LOC_Os05g25680	LOC_Os03g02610
LOC_Os03g54130	Oryza_sativa_newGene_1952	LOC_Os01g02890	LOC_Os02g56810	LOC_Os03g59050	LOC_Os01g03690	LOC_Os04g50120	LOC_Os08g39100	LOC_Os03g18890	LOC_Os08g03579	LOC_Os02g57800	LOC_Os03g52010
LOC_Os03g33580	Oryza_sativa_newGene_1957	LOC_Os01g32790	LOC_Os07g07410	LOC_Os12g25630	LOC_Os09g31486	LOC_Os04g51830	LOC_Os01g08090	LOC_Os04g33110	LOC_Os07g08050	LOC_Os03g16020	LOC_Os04g41350
LOC_Os04g57690	LOC_Os12g42044	LOC_Os04g42090	LOC_Os01g67190	LOC_Os05g37520	LOC_Os10g03050	LOC_Os08g43170	LOC_Os02g37580	LOC_Os03g27610	LOC_Os03g17174	LOC_Os10g22520	LOC_Os09g29660
LOC_Os01g37850	LOC_Os05g01530	LOC_Os01g18840	LOC_Os02g48560	LOC_Os05g31200	LOC_Os07g11739	LOC_Os05g34770	LOC_Os06g10660	LOC_Os06g40840	LOC_Os10g20080	LOC_Os04g55790	LOC_Os05g38140
LOC_Os10g37630	Oryza_sativa_newGene_5246	LOC_Os09g30150	LOC_Os03g16920	Oryza_sativa_newGene_2739	LOC_Os12g41200	LOC_Os03g49480	LOC_Os06g11130	LOC_Os03g32100	LOC_Os08g07850	LOC_Os03g60150	LOC_Os07g30950
LOC_Os06g44540	Oryza_sativa_newGene_5245	LOC_Os03g38000	LOC_Os09g31200	LOC_Os05g39050	LOC_Os04g44354	LOC_Os09g28354	LOC_Os01g08320	LOC_Os06g43630	LOC_Os08g03570	LOC_Os01g03820	Oryza_sativa_newGene_490
LOC_Os09g19300	LOC_Os03g01160	LOC_Os05g13940	LOC_Os04g48930	LOC_Os01g34420	LOC_Os12g05010	LOC_Os03g59470	LOC_Os08g19670	LOC_Os01g52030	LOC_Os11g20384	LOC_Os02g33580	LOC_Os02g12350
Oryza_sativa_newGene_3034	LOC_Os08g04500	LOC_Os03g05040	Oryza_sativa_newGene_93	LOC_Os06g30930	LOC_Os04g36750	LOC_Os01g18100	LOC_Os07g08750	LOC_Os02g55610	LOC_Os03g58010	LOC_Os05g47850	LOC_Os01g48290
LOC_Os08g10480	LOC_Os07g36870	LOC_Os02g44090	LOC_Os01g55890	LOC_Os08g03579	LOC_Os02g15860	LOC_Os10g42420	LOC_Os08g44210	LOC_Os09g25540	LOC_Os07g10830	LOC_Os02g13290	LOC_Os01g52530
LOC_Os09g14680	LOC_Os03g59050	LOC_Os08g01130	LOC_Os03g42464	LOC_Os07g08050	LOC_Os12g37360	LOC_Os02g15930	LOC_Os10g39660	LOC_Os11g05070	LOC_Os10g35550	LOC_Os07g27300	LOC_Os01g49740
LOC_Os02g40030	LOC_Os05g37520	LOC_Os02g33230	LOC_Os04g17680	LOC_Os03g17174	LOC_Os07g32170	LOC_Os03g60740	LOC_Os03g26044	LOC_Os07g07270	LOC_Os07g48870	LOC_Os09g38090	LOC_Os06g14406
LOC_Os02g21110	LOC_Os03g42760	LOC_Os08g32970	LOC_Os04g14510	LOC_Os08g07850	LOC_Os06g10580	LOC_Os01g65950	LOC_Os06g02770	LOC_Os03g28270	LOC_Os01g73500	LOC_Os06g05520	LOC_Os10g12080
Oryza_sativa_newGene_4438	LOC_Os05g31200	LOC_Os01g59090	LOC_Os08g06480	LOC_Os08g03570	LOC_Os02g49470	LOC_Os01g16290	LOC_Os10g30580	LOC_Os10g38189	LOC_Os08g03390	LOC_Os06g49760	LOC_Os10g20470
LOC_Os03g22050	Oryza_sativa_newGene_2739	LOC_Os08g21350	LOC_Os01g02890	LOC_Os03g55620	LOC_Os06g19750	LOC_Os06g46340	LOC_Os03g05630	LOC_Os06g02960	LOC_Os05g33510	LOC_Os06g34730	LOC_Os11g33180
LOC_Os12g31640	LOC_Os03g40690	LOC_Os06g42410	LOC_Os01g32790	LOC_Os11g20384	LOC_Os09g10054	LOC_Os07g03030	LOC_Os11g10480	LOC_Os04g38850	LOC_Os01g07560	LOC_Os01g71960	LOC_Os07g26690
LOC_Os03g12370	LOC_Os08g03579	LOC_Os01g59520	LOC_Os05g15220	LOC_Os03g58010	LOC_Os08g25090	LOC_Os11g04480	LOC_Os02g55134	LOC_Os08g38990	LOC_Os04g54810	LOC_Os10g35380	LOC_Os10g14011
LOC_Os09g34985	LOC_Os07g08050	Oryza_sativa_newGene_3550	LOC_Os04g42090	LOC_Os07g10830	LOC_Os05g06360	LOC_Os04g36880	LOC_Os02g55130	LOC_Os02g52390	LOC_Os03g41120	LOC_Os01g66170	LOC_Os02g43330
LOC_Os09g34980	LOC_Os03g17174	Oryza_sativa_newGene_1952	LOC_Os02g07960	Oryza_sativa_newGene_1046	LOC_Os05g50470	LOC_Os05g35960	LOC_Os09g08430	LOC_Os06g48720	LOC_Os05g35580	LOC_Os07g36250	LOC_Os12g43390
LOC_Os06g18960	LOC_Os08g07850	LOC_Os12g42044	LOC_Os01g18840	LOC_Os10g35550	LOC_Os05g09580	LOC_Os10g41420	LOC_Os02g21080	LOC_Os05g45900	LOC_Os02g53620	LOC_Os02g36740	LOC_Os01g03320
LOC_Os01g64700	LOC_Os11g20384	LOC_Os05g01530	LOC_Os02g45054	LOC_Os07g48870	LOC_Os03g58230	LOC_Os03g21999	LOC_Os12g05690	LOC_Os03g61090	LOC_Os11g31620	LOC_Os10g01480	LOC_Os01g72880
LOC_Os02g39520	LOC_Os03g58010	Oryza_sativa_newGene_5245	LOC_Os03g38000	LOC_Os03g09090	LOC_Os01g74450	LOC_Os02g54140	LOC_Os02g07780	LOC_Os04g47550	LOC_Os10g38890	LOC_Os05g48960	LOC_Os11g06220
LOC_Os07g35480	LOC_Os07g10830	LOC_Os03g01160	LOC_Os08g01130	LOC_Os06g08540	LOC_Os03g08330	LOC_Os11g02424	LOC_Os01g10880	LOC_Os07g04990	LOC_Os08g12449	LOC_Os03g52490	LOC_Os01g60309
LOC_Os01g16450	Oryza_sativa_newGene_1046	LOC_Os08g04500	LOC_Os02g33230	LOC_Os01g73500	LOC_Os08g08850	LOC_Os07g46520	LOC_Os01g64370	LOC_Os07g19190	LOC_Os11g29240	LOC_Os07g23150	LOC_Os06g19260
LOC_Os05g51670	LOC_Os06g02210	LOC_Os07g36870	LOC_Os06g42410	LOC_Os11g03590	LOC_Os01g73100	LOC_Os07g10920	LOC_Os06g03910	LOC_Os03g08940	LOC_Os02g16680	LOC_Os11g45920	LOC_Os04g58710
LOC_Os12g30510	LOC_Os03g09090	LOC_Os08g41990	LOC_Os01g59520	LOC_Os05g33510	LOC_Os07g49470	LOC_Os09g13940	LOC_Os05g19910	LOC_Os09g38110	LOC_Os12g12560	LOC_Os03g05740	LOC_Os07g33954
LOC_Os04g31020	LOC_Os06g08540	LOC_Os03g59050	LOC_Os01g04130	LOC_Os01g07560	LOC_Os06g04090	LOC_Os07g48510	LOC_Os01g52170	LOC_Os03g64219	LOC_Os04g58060	LOC_Os09g33480	LOC_Os04g33900
LOC_Os02g38840	LOC_Os03g06240	LOC_Os05g37520	Oryza_sativa_newGene_3550	LOC_Os04g54810	LOC_Os04g49210	LOC_Os11g41170	LOC_Os08g31340	LOC_Os10g35770	LOC_Os02g44300	LOC_Os06g10410	LOC_Os07g34070
LOC_Os04g33880	LOC_Os01g73630	LOC_Os03g42760	Oryza_sativa_newGene_1957	LOC_Os03g41120	LOC_Os10g34230	LOC_Os04g32330	LOC_Os05g48340	LOC_Os03g46060	Oryza_sativa_newGene_2098	LOC_Os03g52370	LOC_Os02g09810
LOC_Os08g38910	LOC_Os05g24601	Oryza_sativa_newGene_2736	LOC_Os12g42044	LOC_Os05g35580	LOC_Os04g53640	LOC_Os03g22740	LOC_Os04g47180	LOC_Os03g01360	LOC_Os12g41600	LOC_Os05g19370	LOC_Os09g29840
LOC_Os06g13870	LOC_Os05g33514	LOC_Os05g31200	LOC_Os01g68324	LOC_Os02g13640	LOC_Os01g08460	LOC_Os01g72940	LOC_Os10g27450	LOC_Os06g50000	Oryza_sativa_newGene_2092	LOC_Os08g43334	LOC_Os03g29240
LOC_Os06g49640	LOC_Os03g41120	Oryza_sativa_newGene_2739	LOC_Os05g01530	LOC_Os02g53620	LOC_Os04g37880	LOC_Os01g70540	LOC_Os03g20440	LOC_Os01g51710	LOC_Os04g54560	LOC_Os08g27850	LOC_Os06g50300
LOC_Os09g23640	LOC_Os05g35580	LOC_Os05g39050	Oryza_sativa_newGene_5246	LOC_Os01g38229	LOC_Os10g38690	LOC_Os06g03810	LOC_Os04g44980	LOC_Os06g40450	LOC_Os11g30790	LOC_Os04g41030	LOC_Os05g01140
LOC_Os07g29750	LOC_Os02g13640	LOC_Os03g40690	LOC_Os03g01160	LOC_Os10g04540	LOC_Os10g37760	LOC_Os09g27050	LOC_Os02g11859	LOC_Os10g35190	LOC_Os08g14320	LOC_Os12g02070	LOC_Os03g60840
LOC_Os03g30934	LOC_Os02g53620	LOC_Os11g32930	LOC_Os08g04500	LOC_Os12g40550	LOC_Os04g55560	LOC_Os06g46920	LOC_Os05g50460	LOC_Os02g04100	LOC_Os12g44380	LOC_Os07g46440	LOC_Os08g19114
LOC_Os07g37620	LOC_Os01g08450	LOC_Os08g03579	LOC_Os05g37690	LOC_Os07g48290	LOC_Os06g37140	LOC_Os01g61460	LOC_Os05g03740	LOC_Os03g18790	LOC_Os01g08110	LOC_Os02g49340	LOC_Os04g08828
LOC_Os01g66030	LOC_Os01g38229	LOC_Os07g08050	LOC_Os02g51090	LOC_Os10g38890	LOC_Os04g42590	LOC_Os12g42860	LOC_Os03g10640	LOC_Os11g02090	LOC_Os03g25500	LOC_Os09g26540	LOC_Os01g51890
LOC_Os09g36830	LOC_Os12g40550	LOC_Os03g17174	LOC_Os06g05600	LOC_Os08g12449	LOC_Os01g64470	LOC_Os03g13800	LOC_Os05g43470	LOC_Os03g05280	LOC_Os01g04670	LOC_Os11g37759	LOC_Os09g25900
LOC_Os07g04910	LOC_Os07g48290	LOC_Os08g07850	LOC_Os03g59050	LOC_Os10g05490	LOC_Os03g02690	LOC_Os10g37210	LOC_Os02g52210	LOC_Os05g40990	LOC_Os07g46600	LOC_Os05g38040	LOC_Os08g42760
LOC_Os03g45370	LOC_Os10g05490	LOC_Os11g20384	LOC_Os05g37520	LOC_Os10g43060	LOC_Os07g06810	LOC_Os08g38460	LOC_Os07g02140	LOC_Os01g68310	LOC_Os03g14950	LOC_Os04g40630	LOC_Os01g41820
LOC_Os03g15720	LOC_Os10g43060	Oryza_sativa_newGene_1046	LOC_Os05g31200	LOC_Os01g66379	LOC_Os04g34140	LOC_Os07g43040	LOC_Os01g49290	LOC_Os03g30092	LOC_Os06g45670	LOC_Os11g43510	LOC_Os07g01620
LOC_Os01g22990	LOC_Os02g45070	LOC_Os07g48870	Oryza_sativa_newGene_2739	LOC_Os02g16680	LOC_Os07g29170	LOC_Os01g12210	LOC_Os07g03230	LOC_Os02g55720	LOC_Os04g32240	LOC_Os01g43230	LOC_Os03g54100
LOC_Os03g18710	LOC_Os07g43960	LOC_Os06g02210	LOC_Os01g34420	LOC_Os12g12560	LOC_Os01g66160	LOC_Os10g25040	LOC_Os03g21490	LOC_Os10g37840	LOC_Os09g20880	LOC_Os07g47710	LOC_Os01g43540
LOC_Os06g35540	LOC_Os12g12560	LOC_Os02g03610	LOC_Os06g30930	LOC_Os02g44300	LOC_Os03g14180	LOC_Os01g66890	LOC_Os04g55650	LOC_Os09g21120	LOC_Os07g42770	LOC_Os08g38240	LOC_Os01g60420
LOC_Os03g08490	LOC_Os04g58060	LOC_Os03g09090	LOC_Os03g40690	LOC_Os12g41600	LOC_Os07g23120	LOC_Os01g51520	LOC_Os06g50900	LOC_Os08g33940	LOC_Os10g40740	LOC_Os05g47870	LOC_Os02g45670
LOC_Os03g24040	Oryza_sativa_newGene_2098	LOC_Os06g08540	LOC_Os08g03579	LOC_Os05g25260	LOC_Os03g02762	LOC_Os01g25560	LOC_Os02g53169	LOC_Os01g73430	LOC_Os04g54564	LOC_Os02g56810	LOC_Os08g32170
LOC_Os02g36550	Oryza_sativa_newGene_2095	LOC_Os03g06240	LOC_Os07g08050	Oryza_sativa_newGene_2092	LOC_Os11g13980	LOC_Os10g33820	LOC_Os05g48010	LOC_Os05g39390	LOC_Os09g19920	LOC_Os01g67190	LOC_Os08g39150
LOC_Os04g28300	LOC_Os05g25260	LOC_Os08g03390	LOC_Os03g17174	LOC_Os04g54560	LOC_Os09g09980	LOC_Os04g38920	LOC_Os04g53930	LOC_Os04g51610	LOC_Os01g03130	LOC_Os02g48560	LOC_Os10g28570
LOC_Os03g50885	Oryza_sativa_newGene_2092	LOC_Os05g33510	LOC_Os08g07850	LOC_Os11g30790	LOC_Os05g04700	LOC_Os10g40360	LOC_Os03g14000	LOC_Os05g45150	LOC_Os05g23140	LOC_Os03g16920	LOC_Os08g41440
LOC_Os07g28930	LOC_Os03g45920	LOC_Os03g41120	LOC_Os08g03570	LOC_Os01g32964	LOC_Os08g07430	LOC_Os01g01940	LOC_Os02g37320	LOC_Os06g06802	LOC_Os12g08760	LOC_Os02g26270	LOC_Os02g44730
LOC_Os04g46180	LOC_Os01g32964	LOC_Os05g35580	LOC_Os11g20384	LOC_Os08g14320	LOC_Os08g36590	LOC_Os03g10750	LOC_Os02g33770	LOC_Os05g49860	LOC_Os09g27830	LOC_Os09g31200	LOC_Os10g29620
LOC_Os03g13760	LOC_Os08g14320	LOC_Os02g13640	LOC_Os03g58010	LOC_Os02g02580	LOC_Os03g03140	LOC_Os05g47770	LOC_Os11g39990	LOC_Os02g46260	LOC_Os10g38700	LOC_Os04g48930	LOC_Os08g21330
LOC_Os04g33310	LOC_Os04g57560	LOC_Os02g53620	Oryza_sativa_newGene_1046	LOC_Os12g03450	LOC_Os01g61320	LOC_Os01g67850	LOC_Os02g27220	LOC_Os01g68860	LOC_Os05g18790	LOC_Os01g55890	LOC_Os01g01360
LOC_Os12g02620	LOC_Os06g39120	LOC_Os01g38229	LOC_Os10g35550	LOC_Os12g44380	LOC_Os01g09220	LOC_Os03g50280	LOC_Os04g53740	LOC_Os08g07380	LOC_Os01g37870	LOC_Os08g37650	LOC_Os01g21610
LOC_Os04g51690	LOC_Os02g02580	LOC_Os12g40550	LOC_Os07g48870	LOC_Os01g08110	LOC_Os04g23630	LOC_Os07g39350	LOC_Os03g01660	LOC_Os01g41720	LOC_Os11g32470	LOC_Os03g42464	LOC_Os02g39530
LOC_Os06g15700	LOC_Os12g44380	LOC_Os07g48290	LOC_Os06g02210	LOC_Os03g25500	LOC_Os05g34830	LOC_Os02g53750	LOC_Os11g40120	LOC_Os07g25022	LOC_Os05g42020	LOC_Os04g14510	LOC_Os03g02240
LOC_Os05g04610	LOC_Os07g42770	LOC_Os10g38890	LOC_Os06g08540	LOC_Os12g07480	LOC_Os08g01120	LOC_Os12g16690	LOC_Os02g04730	LOC_Os07g25024	LOC_Os04g33110	LOC_Os08g06480	LOC_Os01g56470
LOC_Os08g36480	LOC_Os10g40740	LOC_Os10g05490	LOC_Os01g73500	LOC_Os07g46600	Oryza_sativa_newGene_1960	LOC_Os03g56420	LOC_Os09g28760	LOC_Os03g54000	LOC_Os03g27610	LOC_Os03g36439	LOC_Os02g57280
LOC_Os10g25110	LOC_Os11g10520	LOC_Os10g43060	LOC_Os03g06240	LOC_Os04g32240	LOC_Os05g01540	LOC_Os03g02920	LOC_Os02g31867	LOC_Os09g32960	LOC_Os06g43630	LOC_Os01g02890	Oryza_sativa_newGene_4722
LOC_Os05g11510	LOC_Os04g54564	LOC_Os02g45070	LOC_Os08g03390	LOC_Os07g42770	LOC_Os11g05320	LOC_Os06g49220	LOC_Os04g44530	LOC_Os04g49490	LOC_Os01g52030	LOC_Os09g17850	LOC_Os01g65970
LOC_Os02g34570	LOC_Os09g19920	LOC_Os07g43960	LOC_Os04g54810	LOC_Os10g40740	LOC_Os04g29770	LOC_Os07g46770	LOC_Os01g68120	LOC_Os02g08544	LOC_Os02g55610	LOC_Os01g32790	LOC_Os03g37570
LOC_Os12g03420	LOC_Os01g03130	LOC_Os12g12560	LOC_Os03g41120	LOC_Os04g54564	LOC_Os05g43374	LOC_Os01g53800	LOC_Os11g38480	LOC_Os02g08540	LOC_Os05g16420	LOC_Os04g42090	LOC_Os12g06020
LOC_Os03g62760	LOC_Os05g23140	LOC_Os04g58060	LOC_Os05g35580	LOC_Os09g19920	LOC_Os01g65010	LOC_Os03g39220	LOC_Os10g08580	LOC_Os01g52370	LOC_Os06g19070	LOC_Os02g07960	LOC_Os06g01620
LOC_Os11g38260	LOC_Os05g48416	Oryza_sativa_newGene_2098	LOC_Os02g53620	LOC_Os05g23140	Oryza_sativa_newGene_4606	LOC_Os02g29890	LOC_Os05g37800	LOC_Os02g57760	LOC_Os09g25540	LOC_Os01g18840	Oryza_sativa_newGene_2181
LOC_Os12g11830	LOC_Os02g28170	LOC_Os05g25260	LOC_Os01g38229	LOC_Os05g48416	Oryza_sativa_newGene_1037	LOC_Os04g48270	LOC_Os04g51796	LOC_Os01g19610	LOC_Os02g11640	LOC_Os02g21650	LOC_Os06g11610
LOC_Os02g45710	LOC_Os09g27830	Oryza_sativa_newGene_2092	LOC_Os11g31620	LOC_Os02g28170	LOC_Os01g18360	LOC_Os09g29370	LOC_Os04g51794	LOC_Os05g16740	LOC_Os11g05070	LOC_Os09g30150	LOC_Os04g45950
LOC_Os05g37820	LOC_Os10g38700	LOC_Os04g54560	LOC_Os10g04540	LOC_Os12g08760	LOC_Os10g42320	LOC_Os05g41480	LOC_Os07g48420	LOC_Os04g11970	LOC_Os08g19850	LOC_Os03g38000	LOC_Os10g38610
LOC_Os03g53140	LOC_Os01g37870	LOC_Os11g30790	LOC_Os02g02050	LOC_Os10g38700	LOC_Os03g48710	LOC_Os06g22960	LOC_Os10g14180	LOC_Os10g35200	LOC_Os10g38189	LOC_Os09g01650	LOC_Os05g27530
LOC_Os08g01070	LOC_Os05g42020	LOC_Os03g45920	LOC_Os12g40550	LOC_Os05g18790	LOC_Os09g31970	LOC_Os01g73540	LOC_Os01g41880	LOC_Os08g37750	LOC_Os06g02960	LOC_Os05g13940	LOC_Os07g01020
LOC_Os11g37960	LOC_Os03g18890	LOC_Os04g57560	LOC_Os07g48290	LOC_Os11g32470	LOC_Os06g47970	LOC_Os05g47880	LOC_Os04g12890	LOC_Os01g12390	LOC_Os04g58830	LOC_Os07g10150	LOC_Os05g49670
LOC_Os05g08750	LOC_Os04g33110	LOC_Os06g39120	LOC_Os10g38890	LOC_Os05g42020	LOC_Os01g08100	LOC_Os01g10950	LOC_Os03g09930	LOC_Os01g16870	LOC_Os12g37640	LOC_Os04g54370	LOC_Os01g56300
LOC_Os02g39660	LOC_Os03g27610	LOC_Os02g02580	LOC_Os10g05490	LOC_Os04g33110	LOC_Os10g41692	LOC_Os06g12370	LOC_Os11g26890	LOC_Os03g13010	LOC_Os04g38850	LOC_Os08g01130	LOC_Os11g36760
LOC_Os05g09480	LOC_Os06g40840	LOC_Os12g38430	LOC_Os10g43060	LOC_Os03g27610	LOC_Os12g19290	LOC_Os07g06860	LOC_Os04g24220	LOC_Os04g57760	LOC_Os08g38990	LOC_Os02g33230	LOC_Os09g36520
LOC_Os08g01900	LOC_Os01g52030	LOC_Os12g44380	LOC_Os07g43960	LOC_Os01g60000	LOC_Os01g67090	LOC_Os02g07750	LOC_Os01g43650	LOC_Os02g42210	LOC_Os02g52390	LOC_Os08g32970	LOC_Os03g04080
LOC_Os04g49170	LOC_Os02g55610	LOC_Os12g07480	LOC_Os02g16680	LOC_Os08g36570	LOC_Os01g37800	LOC_Os03g07190	LOC_Os03g58150	LOC_Os08g15306	LOC_Os06g48720	LOC_Os01g59090	LOC_Os03g31320
Oryza_sativa_newGene_5329	LOC_Os09g25540	LOC_Os09g20880	LOC_Os12g12560	LOC_Os02g55610	LOC_Os03g50050	LOC_Os01g41610	LOC_Os01g74520	LOC_Os08g02860	LOC_Os09g04680	Oryza_sativa_newGene_3559	LOC_Os01g46760
LOC_Os03g04340	LOC_Os02g11640	LOC_Os07g42770	LOC_Os02g44300	LOC_Os06g19070	LOC_Os10g42040	LOC_Os01g43280	LOC_Os04g57480	LOC_Os06g47310	LOC_Os05g45900	LOC_Os01g59520	LOC_Os05g36140
LOC_Os07g15640	LOC_Os05g50290	LOC_Os10g40740	Oryza_sativa_newGene_2098	LOC_Os02g11640	LOC_Os05g40630	LOC_Os08g02040	LOC_Os01g33420	Oryza_sativa_newGene_3296	LOC_Os09g24990	LOC_Os08g33082	LOC_Os01g68060
LOC_Os12g01480	LOC_Os07g07270	LOC_Os11g10520	LOC_Os12g41600	LOC_Os05g50290	LOC_Os03g10200	LOC_Os02g46680	LOC_Os12g02950	LOC_Os08g33120	LOC_Os03g61090	LOC_Os01g04130	LOC_Os01g56270
Oryza_sativa_newGene_3548	LOC_Os10g25680	LOC_Os04g54564	LOC_Os05g25260	LOC_Os01g46130	LOC_Os01g18220	LOC_Os01g44394	LOC_Os08g40510	Oryza_sativa_newGene_3299	LOC_Os05g47560	Oryza_sativa_newGene_1957	LOC_Os12g21950
LOC_Os08g03430	LOC_Os08g19850	LOC_Os09g19920	Oryza_sativa_newGene_2092	LOC_Os03g28270	LOC_Os05g30500	Oryza_sativa_newGene_5016	LOC_Os06g20340	LOC_Os12g13940	LOC_Os07g38960	LOC_Os12g42044	LOC_Os07g30690
LOC_Os03g12236	LOC_Os10g38189	LOC_Os01g03130	LOC_Os04g54560	LOC_Os08g19850	LOC_Os03g50870	LOC_Os01g08770	LOC_Os12g32380	LOC_Os01g32184	LOC_Os07g04990	LOC_Os01g68324	LOC_Os01g68930
LOC_Os01g67520	LOC_Os06g02960	LOC_Os05g23140	LOC_Os08g14320	LOC_Os06g02960	LOC_Os01g03050	LOC_Os02g58250	Oryza_sativa_newGene_3469	LOC_Os04g01510	LOC_Os07g19190	LOC_Os05g01530	LOC_Os02g07730
Oryza_sativa_newGene_2580	LOC_Os12g37640	LOC_Os05g48416	LOC_Os04g57560	LOC_Os04g58830	LOC_Os11g14140	LOC_Os02g01360	LOC_Os01g42234	LOC_Os01g54020	LOC_Os09g38110	LOC_Os03g01160	LOC_Os11g48050
LOC_Os08g40850	LOC_Os04g38850	LOC_Os02g28170	LOC_Os06g39120	LOC_Os12g37640	LOC_Os07g06670	LOC_Os02g32550	LOC_Os08g33710	LOC_Os04g54230	LOC_Os03g64219	LOC_Os08g04500	LOC_Os08g07740
LOC_Os06g03670	LOC_Os02g52390	LOC_Os09g27830	LOC_Os12g38430	LOC_Os04g38850	LOC_Os04g42784	LOC_Os11g31880	LOC_Os08g05690	LOC_Os01g05650	LOC_Os03g57040	LOC_Os07g36870	LOC_Os08g38160
LOC_Os01g19800	LOC_Os06g48720	LOC_Os01g37870	LOC_Os03g25500	LOC_Os08g38990	LOC_Os02g43550	LOC_Os12g40900	LOC_Os04g30890	LOC_Os10g23180	LOC_Os03g46060	LOC_Os08g41990	LOC_Os04g35890
LOC_Os07g20310	LOC_Os10g36270	LOC_Os11g32470	LOC_Os07g46600	LOC_Os07g38380	LOC_Os08g07660	LOC_Os05g09640	LOC_Os02g55480	LOC_Os08g10310	LOC_Os02g39820	LOC_Os01g54380	LOC_Os07g34620
LOC_Os01g09830	LOC_Os05g06700	LOC_Os05g42020	LOC_Os03g14950	LOC_Os02g52390	LOC_Os02g45780	LOC_Os02g55560	LOC_Os06g43190	LOC_Os12g16240	LOC_Os06g39040	LOC_Os08g40020	LOC_Os02g56050
LOC_Os02g46100	LOC_Os09g04680	LOC_Os03g18890	LOC_Os04g32240	LOC_Os09g04680	LOC_Os01g02470	LOC_Os04g55610	LOC_Os02g51300	LOC_Os09g30478	LOC_Os03g01360	LOC_Os05g37690	LOC_Os06g03720
LOC_Os09g32330	LOC_Os12g44240	LOC_Os04g33110	LOC_Os12g18880	LOC_Os05g45900	LOC_Os05g03590	LOC_Os11g05380	LOC_Os07g14850	LOC_Os09g30474	LOC_Os06g50000	LOC_Os03g59050	LOC_Os03g27003
LOC_Os07g13460	LOC_Os05g45900	LOC_Os03g27610	LOC_Os10g40740	LOC_Os09g24990	LOC_Os08g02850	LOC_Os10g36500	ChrUn.fgenesh.gene.18	LOC_Os11g06890	LOC_Os07g41120	LOC_Os05g37520	LOC_Os08g43050
LOC_Os09g04310	LOC_Os09g24990	LOC_Os06g40840	LOC_Os11g10520	LOC_Os03g61090	LOC_Os08g43970	LOC_Os04g51970	Oryza_sativa_newGene_5159	Oryza_sativa_newGene_3748	LOC_Os06g49130	LOC_Os03g42760	LOC_Os05g34050
LOC_Os02g53860	LOC_Os03g61090	LOC_Os01g52030	LOC_Os04g54564	LOC_Os05g47560	LOC_Os02g57440	LOC_Os10g07450	Oryza_sativa_newGene_5152	Oryza_sativa_newGene_3749	LOC_Os01g51710	LOC_Os05g31200	LOC_Os11g07030
LOC_Os11g09180	LOC_Os04g47550	LOC_Os02g55610	LOC_Os09g19920	LOC_Os05g42100	LOC_Os06g39900	LOC_Os03g29410	LOC_Os03g49400	Oryza_sativa_newGene_3745	LOC_Os06g40450	Oryza_sativa_newGene_2739	LOC_Os07g42590
LOC_Os02g45450	LOC_Os10g33730	LOC_Os02g11640	LOC_Os01g03130	LOC_Os07g19190	LOC_Os09g32560	LOC_Os03g62700	LOC_Os03g29350	Oryza_sativa_newGene_3743	LOC_Os02g04100	LOC_Os06g30930	LOC_Os01g67630
LOC_Os11g45930	LOC_Os07g04990	LOC_Os07g07270	LOC_Os05g23140	LOC_Os05g38890	LOC_Os08g02460	LOC_Os07g33050	LOC_Os02g05880	LOC_Os06g43430	LOC_Os03g03710	LOC_Os03g40690	LOC_Os07g38240
LOC_Os06g39600	LOC_Os07g19190	LOC_Os10g25680	LOC_Os05g48416	LOC_Os10g35770	LOC_Os09g36990	LOC_Os03g16140	LOC_Os07g33660	LOC_Os01g59680	LOC_Os03g18790	LOC_Os08g03579	LOC_Os01g29330
LOC_Os06g04220	LOC_Os03g08940	LOC_Os10g38189	LOC_Os12g08760	LOC_Os03g57040	LOC_Os02g27490	LOC_Os11g05650	LOC_Os11g26790	LOC_Os03g59070	LOC_Os11g02090	LOC_Os07g08050	LOC_Os07g46039
LOC_Os07g14650	LOC_Os09g38110	LOC_Os06g02960	LOC_Os01g09790	LOC_Os02g39820	LOC_Os04g22900	LOC_Os07g48710	LOC_Os04g54510	LOC_Os04g55180	LOC_Os03g61019	LOC_Os03g17174	LOC_Os08g14390
LOC_Os04g14410	LOC_Os05g38890	LOC_Os09g34900	LOC_Os09g27830	LOC_Os06g39040	LOC_Os03g24560	LOC_Os11g04520	LOC_Os04g43160	LOC_Os09g28019	LOC_Os03g05280	LOC_Os10g20080	LOC_Os02g48110
LOC_Os06g35030	LOC_Os03g64219	LOC_Os04g38850	LOC_Os10g38700	LOC_Os03g01360	LOC_Os12g44230	LOC_Os04g37650	LOC_Os03g13690	LOC_Os03g56540	LOC_Os01g68310	LOC_Os08g03570	LOC_Os01g53370
LOC_Os01g08010	LOC_Os10g35770	LOC_Os08g38990	LOC_Os05g18790	LOC_Os07g41120	LOC_Os08g34240	LOC_Os06g37490	LOC_Os06g07969	LOC_Os03g32470	LOC_Os10g20240	LOC_Os03g55620	LOC_Os06g27860
LOC_Os02g02840	LOC_Os03g57040	LOC_Os07g38380	LOC_Os01g37870	LOC_Os06g49130	LOC_Os02g30600	Oryza_sativa_newGene_2215	LOC_Os06g47470	LOC_Os11g24610	LOC_Os03g44520	LOC_Os11g20384	LOC_Os01g13930
LOC_Os01g04020	LOC_Os02g39820	LOC_Os02g52390	LOC_Os05g42020	LOC_Os01g51710	LOC_Os07g46800	Oryza_sativa_newGene_2216	LOC_Os03g48430	LOC_Os02g51110	LOC_Os09g28440	LOC_Os01g59850	LOC_Os10g39430
LOC_Os05g10620	LOC_Os03g01360	LOC_Os06g48720	LOC_Os03g18890	LOC_Os03g18790	LOC_Os12g05680	LOC_Os06g46060	LOC_Os04g39570	LOC_Os01g59530	LOC_Os03g18420	LOC_Os03g58010	LOC_Os12g27070
LOC_Os06g44900	LOC_Os06g49130	LOC_Os10g36270	LOC_Os04g33110	LOC_Os10g34820	LOC_Os01g64360	LOC_Os02g16630	LOC_Os02g37290	LOC_Os04g36850	LOC_Os02g55720	LOC_Os07g10830	LOC_Os05g12640
LOC_Os12g34796	LOC_Os01g51710	LOC_Os12g44240	LOC_Os03g27610	LOC_Os03g61019	LOC_Os10g36650	LOC_Os06g48510	LOC_Os08g09250	LOC_Os06g08660	LOC_Os01g40499	LOC_Os06g51510	LOC_Os11g12350
LOC_Os05g02450	LOC_Os01g50040	LOC_Os05g45900	LOC_Os06g40840	LOC_Os02g06550	LOC_Os10g22869	LOC_Os07g08140	LOC_Os02g13965	LOC_Os06g22390	LOC_Os09g21120	LOC_Os10g35550	Oryza_sativa_newGene_4410
LOC_Os01g21860	LOC_Os06g40450	LOC_Os09g24990	LOC_Os01g52030	LOC_Os03g05280	LOC_Os02g12790	LOC_Os11g16310	LOC_Os06g04610	LOC_Os08g37115	LOC_Os11g14150	LOC_Os07g48870	LOC_Os10g29850
LOC_Os06g40960	LOC_Os02g04100	LOC_Os03g61090	LOC_Os06g49490	LOC_Os02g33705	LOC_Os09g39190	LOC_Os02g53510	LOC_Os11g06130	LOC_Os04g20474	LOC_Os07g35870	LOC_Os03g09090	LOC_Os09g11250
LOC_Os05g49080	LOC_Os03g03710	LOC_Os04g47550	LOC_Os02g55610	LOC_Os10g20240	LOC_Os02g52220	LOC_Os10g41180	LOC_Os02g02340	Oryza_sativa_newGene_2505	LOC_Os01g73430	LOC_Os01g73500	LOC_Os09g27900
LOC_Os02g55710	LOC_Os03g18790	LOC_Os10g33730	LOC_Os09g25540	LOC_Os03g44520	LOC_Os08g01420	LOC_Os06g45000	LOC_Os06g01390	LOC_Os09g36982	LOC_Os05g39390	LOC_Os08g03390	LOC_Os03g14730
LOC_Os06g05950	LOC_Os11g02090	LOC_Os07g04990	LOC_Os02g11640	LOC_Os02g55720	LOC_Os01g49280	LOC_Os06g39590	LOC_Os08g05810	LOC_Os07g42950	LOC_Os05g45150	LOC_Os05g33510	LOC_Os06g04280
LOC_Os10g36950	LOC_Os03g05280	LOC_Os07g19190	LOC_Os07g07270	LOC_Os11g02540	LOC_Os03g08740	LOC_Os12g05715	LOC_Os12g41660	LOC_Os07g12510	LOC_Os06g06802	LOC_Os04g54810	LOC_Os01g15910
LOC_Os01g70210	LOC_Os05g40990	LOC_Os03g08940	LOC_Os01g46130	LOC_Os04g58420	LOC_Os05g40285	LOC_Os06g01290	LOC_Os09g38620	LOC_Os02g57180	LOC_Os05g49860	LOC_Os03g41120	LOC_Os02g44704
LOC_Os12g35670	LOC_Os04g04030	LOC_Os09g38110	LOC_Os10g25680	LOC_Os10g37840	LOC_Os10g35530	LOC_Os03g19260	LOC_Os02g10730	LOC_Os01g42850	LOC_Os03g17950	LOC_Os05g35580	LOC_Os01g39630
LOC_Os05g19040	LOC_Os07g18710	LOC_Os05g38890	LOC_Os08g19850	LOC_Os01g40499	LOC_Os09g25310	LOC_Os01g14590	LOC_Os06g01934	LOC_Os12g01430	LOC_Os03g58650	LOC_Os02g53620	LOC_Os09g31486
LOC_Os08g38890	LOC_Os03g30092	LOC_Os03g64219	LOC_Os10g38189	LOC_Os01g16010	LOC_Os11g26880	LOC_Os10g20235	LOC_Os09g16950	LOC_Os12g10570	LOC_Os02g46260	LOC_Os01g08450	LOC_Os07g11739
LOC_Os08g26840	LOC_Os02g55720	LOC_Os10g35770	LOC_Os06g02960	LOC_Os02g03450	LOC_Os01g38660	LOC_Os04g48370	LOC_Os03g48260	LOC_Os03g44780	LOC_Os01g68860	LOC_Os11g31620	LOC_Os12g41200
LOC_Os03g31944	LOC_Os11g02540	LOC_Os03g46060	LOC_Os04g58830	LOC_Os07g35870	LOC_Os08g01980	LOC_Os01g66610	LOC_Os07g41660	LOC_Os07g04200	LOC_Os07g06660	LOC_Os12g40550	LOC_Os12g05010
LOC_Os09g17610	LOC_Os04g58420	LOC_Os10g16640	LOC_Os04g38850	LOC_Os01g06210	LOC_Os03g10880	LOC_Os07g30930	LOC_Os11g17490	LOC_Os03g26530	LOC_Os10g36960	LOC_Os07g48290	LOC_Os04g39350
LOC_Os08g20400	LOC_Os10g37840	LOC_Os03g01360	LOC_Os02g52390	LOC_Os01g73430	LOC_Os01g08550	LOC_Os02g55000	LOC_Os04g56530	LOC_Os01g51540	LOC_Os04g40840	LOC_Os10g38890	LOC_Os04g36750
LOC_Os03g16334	LOC_Os09g21120	LOC_Os01g51710	LOC_Os06g48720	Oryza_sativa_newGene_4566	LOC_Os06g20150	LOC_Os02g11070	LOC_Os05g18660	LOC_Os12g02200	LOC_Os03g55970	LOC_Os08g12449	LOC_Os03g11010
LOC_Os03g08860	LOC_Os03g02100	LOC_Os01g50040	LOC_Os10g36270	LOC_Os05g39390	LOC_Os09g19560	LOC_Os03g12850	LOC_Os01g47530	LOC_Os12g39620	LOC_Os07g25022	LOC_Os02g16680	LOC_Os01g65260
LOC_Os10g35630	LOC_Os08g33940	LOC_Os06g40450	LOC_Os07g28400	LOC_Os04g51610	LOC_Os08g10510	LOC_Os03g51380	LOC_Os12g44390	LOC_Os04g38630	LOC_Os07g25024	LOC_Os12g12560	LOC_Os07g32170
LOC_Os04g31270	LOC_Os02g03450	LOC_Os02g04100	LOC_Os08g23930	LOC_Os05g45150	LOC_Os12g41090	LOC_Os04g44210	LOC_Os08g30730	LOC_Os05g11810	LOC_Os03g54000	LOC_Os02g44300	LOC_Os03g10050
LOC_Os01g49210	LOC_Os01g06210	LOC_Os03g18790	LOC_Os12g44240	LOC_Os06g06802	LOC_Os01g01930	LOC_Os02g32460	LOC_Os03g52910	LOC_Os08g39100	LOC_Os09g32960	LOC_Os12g41600	LOC_Os02g33330
LOC_Os12g33956	LOC_Os01g73430	LOC_Os11g02090	LOC_Os05g45900	LOC_Os07g25390	LOC_Os01g13350	LOC_Os07g02960	LOC_Os02g31080	LOC_Os01g08090	LOC_Os04g49490	LOC_Os05g25260	LOC_Os04g41160
LOC_Os08g39850	LOC_Os01g53020	LOC_Os08g43200	LOC_Os09g24990	LOC_Os01g63160	LOC_Os03g49430	LOC_Os06g16250	LOC_Os08g37960	LOC_Os02g37580	LOC_Os02g34860	Oryza_sativa_newGene_2092	LOC_Os06g19750
LOC_Os04g31550	LOC_Os04g51610	LOC_Os03g05280	LOC_Os03g61090	LOC_Os05g49860	LOC_Os11g04290	LOC_Os03g48060	LOC_Os02g22780	LOC_Os07g41360	LOC_Os03g43890	LOC_Os04g55850	LOC_Os05g46340
LOC_Os07g37810	LOC_Os05g45150	LOC_Os05g40990	LOC_Os04g47550	LOC_Os03g17950	LOC_Os11g01590	LOC_Os05g20020	Oryza_sativa_newGene_570	LOC_Os02g51930	LOC_Os02g08544	LOC_Os04g54560	LOC_Os02g39410
LOC_Os03g14370	LOC_Os06g06802	LOC_Os01g68310	LOC_Os07g04990	LOC_Os11g01010	LOC_Os08g17390	LOC_Os01g69220	LOC_Os01g13120	LOC_Os06g11130	LOC_Os04g26910	LOC_Os11g30790	LOC_Os08g25090
LOC_Os10g34940	LOC_Os07g25390	LOC_Os07g18710	LOC_Os07g19190	LOC_Os03g58650	LOC_Os06g39260	LOC_Os05g44770	LOC_Os07g42310	LOC_Os01g08320	LOC_Os02g57760	LOC_Os08g14320	LOC_Os12g42060
LOC_Os05g48930	LOC_Os02g49555	LOC_Os03g30092	LOC_Os03g08940	LOC_Os02g46260	LOC_Os07g10520	LOC_Os01g20894	LOC_Os02g25780	LOC_Os08g19670	LOC_Os09g39680	LOC_Os04g57560	LOC_Os10g25400
LOC_Os07g18050	LOC_Os05g49860	LOC_Os11g02540	LOC_Os09g38110	LOC_Os01g68860	LOC_Os04g35510	LOC_Os03g50520	LOC_Os02g42730	LOC_Os07g08750	LOC_Os01g19610	LOC_Os12g44380	LOC_Os05g09580
LOC_Os04g01674	LOC_Os10g37899	LOC_Os10g37840	LOC_Os03g64219	LOC_Os07g06660	LOC_Os05g18650	LOC_Os05g14980	LOC_Os01g19170	LOC_Os02g01710	LOC_Os05g16740	LOC_Os01g08110	LOC_Os03g58940
LOC_Os02g47744	LOC_Os03g17950	LOC_Os09g21120	LOC_Os10g35770	LOC_Os10g36960	LOC_Os02g31074	LOC_Os01g58150	LOC_Os04g42010	LOC_Os08g44210	LOC_Os04g11970	LOC_Os03g25500	LOC_Os03g58230
LOC_Os11g14050	LOC_Os03g58650	LOC_Os03g02100	LOC_Os03g46060	LOC_Os04g40840	LOC_Os02g28830	LOC_Os05g03630	LOC_Os09g29980	LOC_Os06g02770	LOC_Os03g13010	LOC_Os08g20670	LOC_Os04g47190
LOC_Os07g31410	LOC_Os02g46260	LOC_Os11g14150	LOC_Os02g39820	LOC_Os03g55970	LOC_Os10g19830	LOC_Os05g37930	LOC_Os05g03460	LOC_Os10g30580	LOC_Os12g19040	LOC_Os07g46600	LOC_Os01g05840
LOC_Os01g56150	LOC_Os01g68860	LOC_Os01g06210	LOC_Os06g39040	LOC_Os01g43370	LOC_Os08g39560	LOC_Os08g37580	LOC_Os12g42590	LOC_Os03g05630	LOC_Os02g42210	LOC_Os04g32240	Oryza_sativa_newGene_5456
LOC_Os03g02390	LOC_Os08g07380	LOC_Os01g73430	LOC_Os03g01360	LOC_Os03g54000	LOC_Os01g28730	LOC_Os01g47080	LOC_Os03g53660	LOC_Os11g10480	LOC_Os08g15306	LOC_Os09g20880	LOC_Os01g74450
LOC_Os05g49890	LOC_Os10g36960	LOC_Os01g53020	LOC_Os06g50000	LOC_Os04g49490	LOC_Os03g52660	LOC_Os05g05950	LOC_Os04g24140	LOC_Os01g72820	LOC_Os08g06520	LOC_Os10g40740	LOC_Os05g25770
LOC_Os05g38280	LOC_Os04g40840	LOC_Os04g51610	LOC_Os01g51710	LOC_Os03g43890	Oryza_sativa_newGene_1300	LOC_Os05g41380	LOC_Os01g61970	LOC_Os02g55134	LOC_Os05g34854	LOC_Os04g54564	LOC_Os08g12880
LOC_Os10g10480	LOC_Os03g55970	LOC_Os05g45150	LOC_Os01g50040	LOC_Os02g08544	LOC_Os04g28420	LOC_Os03g55540	LOC_Os03g57750	LOC_Os09g08430	LOC_Os02g32420	LOC_Os09g19920	LOC_Os07g16140
LOC_Os05g45210	LOC_Os03g54000	LOC_Os06g06802	LOC_Os06g40450	LOC_Os04g26910	LOC_Os05g30160	LOC_Os06g08110	LOC_Os06g14670	LOC_Os12g05690	LOC_Os08g04990	LOC_Os12g02500	LOC_Os08g08850
LOC_Os10g21250	LOC_Os04g49490	LOC_Os07g25390	LOC_Os02g04100	LOC_Os02g57760	Oryza_sativa_newGene_3817	LOC_Os02g13300	LOC_Os03g20630	LOC_Os02g07780	LOC_Os06g47310	LOC_Os05g23140	LOC_Os08g37840
Oryza_sativa_newGene_801	LOC_Os02g34860	LOC_Os05g49860	LOC_Os03g03710	LOC_Os04g16726	Oryza_sativa_newGene_5559	LOC_Os02g03950	LOC_Os06g50715	LOC_Os01g10880	LOC_Os01g48720	LOC_Os05g48416	LOC_Os01g73100
LOC_Os11g11100	LOC_Os02g08544	LOC_Os03g58650	LOC_Os03g18790	LOC_Os09g39680	LOC_Os01g42810	LOC_Os01g19880	LOC_Os01g68700	LOC_Os03g51270	LOC_Os04g11390	LOC_Os12g08760	LOC_Os07g49470
LOC_Os02g49760	LOC_Os02g08540	LOC_Os02g46260	LOC_Os11g02090	LOC_Os01g19610	LOC_Os12g11860	Oryza_sativa_newGene_1477	LOC_Os02g39080	LOC_Os05g19910	Oryza_sativa_newGene_3296	LOC_Os09g27830	LOC_Os03g38650
LOC_Os01g24090	LOC_Os01g19610	LOC_Os01g68860	LOC_Os08g43200	LOC_Os04g11970	LOC_Os01g02580	LOC_Os11g19149	LOC_Os07g37420	LOC_Os01g52170	LOC_Os08g33120	LOC_Os10g38700	LOC_Os04g49210
LOC_Os05g37880	LOC_Os05g16740	LOC_Os08g07380	LOC_Os05g40990	LOC_Os01g61500	LOC_Os12g32536	LOC_Os02g40040	LOC_Os10g35460	LOC_Os12g09590	Oryza_sativa_newGene_4017	LOC_Os05g18790	LOC_Os05g23320
LOC_Os05g37884	LOC_Os01g61500	LOC_Os10g36960	LOC_Os01g68310	LOC_Os01g16870	LOC_Os01g64730	LOC_Os01g55270	LOC_Os02g48810	LOC_Os05g48340	Oryza_sativa_newGene_3299	LOC_Os11g32470	LOC_Os08g41250
LOC_Os04g49757	LOC_Os08g37750	LOC_Os01g41720	LOC_Os03g44520	LOC_Os03g13010	LOC_Os11g37230	LOC_Os03g42880	LOC_Os09g37394	LOC_Os04g47180	LOC_Os11g13680	LOC_Os05g42020	LOC_Os10g34230
LOC_Os06g25010	LOC_Os03g13010	LOC_Os03g54000	LOC_Os03g30092	LOC_Os12g19040	LOC_Os03g25869	LOC_Os01g73970	LOC_Os10g28200	LOC_Os10g27450	LOC_Os01g09550	LOC_Os04g33110	LOC_Os04g53640
LOC_Os06g12120	LOC_Os12g19040	LOC_Os09g32960	LOC_Os11g02540	LOC_Os02g42210	LOC_Os02g18390	LOC_Os10g40640	LOC_Os02g05340	LOC_Os03g20440	LOC_Os01g54020	LOC_Os03g27610	LOC_Os09g30360
LOC_Os01g63930	LOC_Os04g57760	LOC_Os04g49490	LOC_Os04g58420	LOC_Os08g15306	LOC_Os09g32100	LOC_Os11g07130	LOC_Os01g53880	LOC_Os02g11859	LOC_Os04g54230	LOC_Os03g51330	LOC_Os01g08460
LOC_Os02g45690	LOC_Os05g34854	LOC_Os02g34860	LOC_Os01g40499	LOC_Os05g34854	LOC_Os05g50990	LOC_Os02g43350	LOC_Os01g67590	LOC_Os09g18020	LOC_Os01g05650	LOC_Os01g60000	LOC_Os05g49180
LOC_Os02g12380	LOC_Os06g47310	LOC_Os02g08544	LOC_Os09g21120	LOC_Os06g47310	LOC_Os01g22630	LOC_Os07g45100	LOC_Os03g04470	LOC_Os05g50460	LOC_Os01g56880	LOC_Os06g43630	LOC_Os04g55560
LOC_Os01g02700	LOC_Os01g48720	LOC_Os02g08540	LOC_Os01g16010	LOC_Os01g48720	LOC_Os01g22980	LOC_Os01g56630	LOC_Os05g47640	LOC_Os05g03740	LOC_Os10g23180	LOC_Os01g52030	LOC_Os06g37140
LOC_Os01g59900	Oryza_sativa_newGene_3299	LOC_Os01g52370	LOC_Os08g33940	LOC_Os08g33120	LOC_Os07g42520	LOC_Os04g12960	LOC_Os05g31750	LOC_Os03g10640	LOC_Os08g10310	LOC_Os02g55610	LOC_Os04g42590
LOC_Os01g16930	LOC_Os12g13940	LOC_Os02g57760	LOC_Os11g14150	Oryza_sativa_newGene_3293	LOC_Os06g14450	LOC_Os01g69140	LOC_Os02g04560	LOC_Os05g43470	LOC_Os12g16240	LOC_Os06g19070	LOC_Os01g64470
LOC_Os05g06650	LOC_Os01g03330	LOC_Os01g19610	LOC_Os02g03450	Oryza_sativa_newGene_4017	LOC_Os10g32840	LOC_Os02g46720	LOC_Os01g43070	LOC_Os02g26660	LOC_Os01g70140	LOC_Os02g11640	LOC_Os01g25440
LOC_Os09g31370	LOC_Os11g13680	LOC_Os05g16740	LOC_Os01g06210	Oryza_sativa_newGene_3299	LOC_Os12g07370	LOC_Os11g43610	Oryza_sativa_newGene_1331	LOC_Os02g52210	LOC_Os01g35184	LOC_Os05g50290	LOC_Os06g49750
LOC_Os04g48800	LOC_Os04g01510	LOC_Os01g61500	LOC_Os05g47480	LOC_Os12g13940	LOC_Os01g62800	ChrSy.fgenesh.gene.74	LOC_Os04g49890	LOC_Os01g15610	LOC_Os04g55180	LOC_Os11g05070	LOC_Os04g46570
LOC_Os08g06640	LOC_Os12g41290	LOC_Os10g35200	LOC_Os01g73430	LOC_Os01g03330	Oryza_sativa_newGene_333	LOC_Os01g32460	LOC_Os03g56930	LOC_Os07g02140	LOC_Os03g56540	LOC_Os08g19850	LOC_Os03g18600
LOC_Os02g06360	LOC_Os04g54230	LOC_Os08g37750	LOC_Os01g53020	LOC_Os01g09550	LOC_Os07g05940	Oryza_sativa_newGene_4337	LOC_Os08g03310	LOC_Os01g49290	LOC_Os03g32470	LOC_Os06g02960	LOC_Os03g14180
LOC_Os02g44870	LOC_Os01g05650	LOC_Os01g16870	LOC_Os05g39390	LOC_Os01g54020	LOC_Os02g34560	LOC_Os06g44190	LOC_Os05g33590	LOC_Os07g03230	LOC_Os11g24610	LOC_Os04g58830	LOC_Os11g13980
LOC_Os12g17090	LOC_Os10g23180	LOC_Os03g13010	LOC_Os06g06802	LOC_Os04g54230	LOC_Os01g37920	LOC_Os11g27370	LOC_Os11g19850	LOC_Os03g21490	LOC_Os01g59530	LOC_Os09g34900	LOC_Os10g34170
LOC_Os08g01910	LOC_Os04g50930	LOC_Os12g19040	LOC_Os07g25390	LOC_Os03g50150	LOC_Os01g46970	LOC_Os01g63420	LOC_Os05g35500	LOC_Os03g46090	LOC_Os06g08660	LOC_Os12g37640	LOC_Os05g04700
LOC_Os02g32290	LOC_Os08g10310	LOC_Os04g57760	LOC_Os05g49860	LOC_Os01g56880	LOC_Os05g09160	LOC_Os04g57790	Oryza_sativa_newGene_3868	LOC_Os06g50900	LOC_Os04g53180	LOC_Os04g38850	LOC_Os08g07430
LOC_Os02g06120	LOC_Os12g16240	LOC_Os02g42210	LOC_Os11g01010	LOC_Os02g24598	LOC_Os08g03400	LOC_Os01g13070	LOC_Os10g08930	LOC_Os02g24750	LOC_Os08g37115	LOC_Os08g38990	LOC_Os08g36590
LOC_Os11g28270	LOC_Os09g30478	LOC_Os02g32420	LOC_Os02g46260	LOC_Os10g23180	LOC_Os03g20170	LOC_Os05g08414	LOC_Os02g06584	LOC_Os09g11520	LOC_Os04g16775	LOC_Os07g38380	Oryza_sativa_newGene_1960
LOC_Os02g06980	LOC_Os03g49800	LOC_Os06g47310	LOC_Os01g68860	LOC_Os04g50930	LOC_Os08g28170	LOC_Os02g56910	Oryza_sativa_newGene_5544	LOC_Os04g53930	Oryza_sativa_newGene_2505	LOC_Os02g52390	LOC_Os05g01540
LOC_Os03g05110	LOC_Os11g06890	LOC_Os01g48720	LOC_Os10g36960	LOC_Os08g10310	LOC_Os03g06440	LOC_Os12g03370	LOC_Os09g08160	LOC_Os03g14000	Oryza_sativa_newGene_2501	LOC_Os06g48720	LOC_Os12g42530
LOC_Os04g50870	Oryza_sativa_newGene_3749	LOC_Os08g33120	LOC_Os03g55970	LOC_Os01g70140	LOC_Os02g02120	LOC_Os11g45280	LOC_Os04g36040	LOC_Os02g37320	LOC_Os09g36982	LOC_Os07g28400	LOC_Os11g05320
LOC_Os02g58350	Oryza_sativa_newGene_3745	Oryza_sativa_newGene_3293	LOC_Os03g54000	Oryza_sativa_newGene_3741	Oryza_sativa_newGene_1183	LOC_Os02g41840	LOC_Os02g06630	LOC_Os02g33770	LOC_Os07g42950	LOC_Os08g23930	LOC_Os05g43374
LOC_Os05g28720	Oryza_sativa_newGene_3743	Oryza_sativa_newGene_3299	LOC_Os04g49490	LOC_Os06g43430	LOC_Os06g04870	LOC_Os05g50310	LOC_Os05g46200	LOC_Os11g39990	LOC_Os07g12510	LOC_Os07g32670	LOC_Os01g65010
LOC_Os06g31190	LOC_Os06g43430	LOC_Os12g13940	LOC_Os03g43890	LOC_Os01g35184	LOC_Os04g36910	LOC_Os07g39680	LOC_Os11g38670	LOC_Os02g27220	LOC_Os12g39080	LOC_Os09g24990	LOC_Os03g63760
LOC_Os01g51640	LOC_Os05g29676	LOC_Os01g32184	LOC_Os01g52370	LOC_Os05g29676	LOC_Os04g57230	LOC_Os09g14019	LOC_Os01g71540	LOC_Os06g49300	LOC_Os03g63270	LOC_Os03g61090	LOC_Os02g09990
LOC_Os12g42570	LOC_Os03g59070	LOC_Os01g03330	LOC_Os02g57760	LOC_Os04g28860	LOC_Os10g34520	LOC_Os10g39450	LOC_Os01g14100	LOC_Os04g53740	LOC_Os08g37010	LOC_Os04g47555	Oryza_sativa_newGene_4606
LOC_Os01g43890	LOC_Os09g28019	LOC_Os11g13680	LOC_Os06g21600	LOC_Os04g55180	LOC_Os02g50350	LOC_Os12g03990	LOC_Os12g41930	LOC_Os06g24870	LOC_Os01g42850	LOC_Os05g47560	Oryza_sativa_newGene_1037
LOC_Os03g56190	LOC_Os03g56540	LOC_Os04g01510	LOC_Os09g39680	LOC_Os03g32470	LOC_Os02g37000	LOC_Os01g10530	LOC_Os10g35520	LOC_Os03g01660	LOC_Os03g10350	LOC_Os07g38960	LOC_Os03g06250
LOC_Os12g42130	LOC_Os11g24610	LOC_Os01g54020	LOC_Os01g19610	LOC_Os11g24610	LOC_Os03g16874	LOC_Os01g25530	LOC_Os09g32270	LOC_Os02g04730	LOC_Os12g01430	LOC_Os07g04990	LOC_Os01g08100
LOC_Os01g57490	LOC_Os02g51110	LOC_Os12g41290	LOC_Os05g16740	LOC_Os02g51110	LOC_Os07g44900	LOC_Os10g41820	LOC_Os12g41680	LOC_Os02g39910	LOC_Os09g07900	LOC_Os07g19190	LOC_Os01g36070
LOC_Os08g29400	LOC_Os01g59530	LOC_Os04g54230	LOC_Os05g08930	LOC_Os04g36850	LOC_Os11g41820	LOC_Os03g12520	LOC_Os06g28060	LOC_Os06g16880	LOC_Os12g10570	LOC_Os03g08940	LOC_Os08g37040
LOC_Os02g04270	LOC_Os03g25980	LOC_Os01g05650	LOC_Os08g37750	LOC_Os06g22390	LOC_Os03g29830	LOC_Os02g15220	LOC_Os08g42530	LOC_Os09g28760	LOC_Os06g38550	LOC_Os09g38110	LOC_Os12g19290
LOC_Os04g51830	LOC_Os01g64810	LOC_Os10g23180	LOC_Os01g12390	LOC_Os04g53180	LOC_Os02g15290	LOC_Os02g57790	Oryza_sativa_newGene_2013	LOC_Os02g46920	LOC_Os01g72170	LOC_Os03g57040	LOC_Os04g54002
LOC_Os08g43170	LOC_Os06g08660	LOC_Os08g10310	LOC_Os03g13010	LOC_Os08g37115	LOC_Os01g34790	LOC_Os07g33790	Oryza_sativa_newGene_2011	Oryza_sativa_newGene_883	LOC_Os03g44780	LOC_Os02g39820	LOC_Os11g01340
LOC_Os05g34770	LOC_Os06g22390	LOC_Os12g16240	LOC_Os02g42210	LOC_Os04g16775	LOC_Os12g33946	LOC_Os09g32670	Oryza_sativa_newGene_2010	LOC_Os02g31867	LOC_Os01g51540	LOC_Os06g39040	LOC_Os10g07229
LOC_Os03g49480	LOC_Os04g53180	LOC_Os09g30478	LOC_Os03g58590	LOC_Os11g40840	LOC_Os03g15690	LOC_Os03g64210	LOC_Os10g42820	LOC_Os04g44530	LOC_Os12g02200	LOC_Os03g01360	LOC_Os07g37010
LOC_Os09g28354	LOC_Os04g20474	LOC_Os09g30474	LOC_Os08g15306	LOC_Os12g43100	LOC_Os09g28650	LOC_Os06g38294	LOC_Os01g02590	LOC_Os04g50770	LOC_Os03g63730	LOC_Os06g50000	LOC_Os03g08930
LOC_Os03g59470	LOC_Os09g32510	LOC_Os11g06890	LOC_Os05g34854	Oryza_sativa_newGene_2501	LOC_Os03g15960	LOC_Os06g50154	LOC_Os06g08830	LOC_Os01g68120	LOC_Os05g11810	LOC_Os03g53740	LOC_Os12g34108
LOC_Os01g18100	Oryza_sativa_newGene_2505	Oryza_sativa_newGene_3748	LOC_Os06g47310	LOC_Os03g26860	Oryza_sativa_newGene_817	LOC_Os06g49070	LOC_Os02g46600	LOC_Os10g11200	LOC_Os08g39100	LOC_Os06g49130	LOC_Os01g46380
LOC_Os08g43160	LOC_Os07g01930	Oryza_sativa_newGene_3749	LOC_Os01g48720	LOC_Os09g36982	LOC_Os02g42585	LOC_Os03g11380	LOC_Os04g49560	LOC_Os04g48530	LOC_Os01g08090	LOC_Os01g51710	LOC_Os07g31500
LOC_Os02g15930	LOC_Os08g22864	Oryza_sativa_newGene_3745	LOC_Os08g33120	LOC_Os07g42950	LOC_Os04g13260	LOC_Os09g36976	LOC_Os03g41390	LOC_Os03g52280	LOC_Os02g37580	LOC_Os02g04100	LOC_Os11g14140
LOC_Os03g60740	LOC_Os09g36982	Oryza_sativa_newGene_3743	Oryza_sativa_newGene_4017	LOC_Os07g12510	LOC_Os01g02730	LOC_Os10g32540	LOC_Os02g14120	LOC_Os10g08580	LOC_Os01g66500	LOC_Os03g03710	Oryza_sativa_newGene_5564
LOC_Os01g65950	LOC_Os07g42950	LOC_Os06g43430	Oryza_sativa_newGene_3299	LOC_Os12g39080	LOC_Os04g18090	LOC_Os04g18570	LOC_Os11g04880	LOC_Os05g37800	LOC_Os07g41360	LOC_Os03g18790	LOC_Os02g43550
LOC_Os06g02370	LOC_Os07g12510	LOC_Os03g59070	LOC_Os12g13940	LOC_Os03g63270	LOC_Os04g23700	LOC_Os07g09190	LOC_Os01g45040	LOC_Os04g51796	LOC_Os06g11130	LOC_Os10g34820	LOC_Os01g02470
LOC_Os12g01574	LOC_Os12g39080	LOC_Os09g28019	LOC_Os01g09550	LOC_Os08g37010	LOC_Os02g50110	LOC_Os09g39660	LOC_Os11g44940	LOC_Os04g51794	LOC_Os03g30000	LOC_Os11g02090	LOC_Os05g03590
LOC_Os01g16290	LOC_Os03g63270	LOC_Os07g39560	LOC_Os01g54020	LOC_Os03g10350	LOC_Os07g23970	LOC_Os06g48300	LOC_Os04g37990	LOC_Os04g51792	LOC_Os01g08320	LOC_Os03g61019	LOC_Os01g12464
LOC_Os06g46340	LOC_Os01g42850	LOC_Os03g56540	LOC_Os12g41290	LOC_Os12g01430	LOC_Os05g32630	LOC_Os07g37890	LOC_Os03g25050	LOC_Os01g01780	LOC_Os07g08750	LOC_Os08g43200	LOC_Os08g01620
LOC_Os07g03030	LOC_Os03g10350	LOC_Os11g24610	LOC_Os04g54230	Oryza_sativa_newGene_2716	LOC_Os02g57560	LOC_Os03g15600	LOC_Os11g34940	LOC_Os07g48420	LOC_Os11g35330	LOC_Os03g05280	LOC_Os01g42410
LOC_Os11g04480	LOC_Os12g40450	LOC_Os02g51110	LOC_Os01g05650	LOC_Os12g10570	LOC_Os05g30980	LOC_Os05g41630	LOC_Os10g06720	LOC_Os10g14180	LOC_Os02g06720	LOC_Os02g33705	Oryza_sativa_newGene_2881
LOC_Os07g04560	LOC_Os08g12760	LOC_Os01g59530	LOC_Os01g56880	LOC_Os06g38550	LOC_Os04g51820	LOC_Os09g25470	LOC_Os10g38780	LOC_Os03g09930	LOC_Os04g01530	LOC_Os01g68310	LOC_Os01g57580
LOC_Os04g30060	LOC_Os01g72170	LOC_Os04g36850	LOC_Os02g24598	LOC_Os01g72170	LOC_Os04g34230	LOC_Os09g20480	LOC_Os03g54130	LOC_Os11g26890	LOC_Os08g44210	LOC_Os03g44520	LOC_Os06g39900
LOC_Os05g35960	LOC_Os03g44780	LOC_Os03g25980	LOC_Os10g23180	LOC_Os07g04200	LOC_Os04g39430	LOC_Os09g29760	LOC_Os03g33580	LOC_Os01g19400	LOC_Os10g39660	LOC_Os03g18420	LOC_Os05g29150
LOC_Os06g38760	LOC_Os07g04200	LOC_Os02g57450	LOC_Os08g10310	LOC_Os03g26530	LOC_Os02g33730	LOC_Os03g13600	Oryza_sativa_newGene_2904	LOC_Os07g44710	LOC_Os07g36880	LOC_Os02g55720	LOC_Os06g03570
LOC_Os10g41420	LOC_Os03g26530	LOC_Os06g08660	LOC_Os12g16240	LOC_Os01g51540	LOC_Os07g44290	LOC_Os01g27210	Oryza_sativa_newGene_3056	LOC_Os04g24220	LOC_Os03g26044	LOC_Os04g58420	LOC_Os09g32560
LOC_Os11g05990	LOC_Os01g51540	LOC_Os06g22390	LOC_Os01g70140	LOC_Os12g02200	LOC_Os01g65920	LOC_Os12g07550	Oryza_sativa_newGene_3052	LOC_Os03g58150	LOC_Os06g02770	LOC_Os10g37840	LOC_Os07g43604
LOC_Os03g21999	LOC_Os04g33770	LOC_Os08g37115	LOC_Os09g30478	LOC_Os12g39620	LOC_Os07g04550	LOC_Os05g19620	LOC_Os10g37630	LOC_Os01g08520	LOC_Os10g30580	LOC_Os01g40499	LOC_Os09g36990
LOC_Os02g54140	LOC_Os12g02200	LOC_Os04g20474	LOC_Os03g49800	LOC_Os03g63730	LOC_Os06g11660	LOC_Os02g49450	LOC_Os09g19300	LOC_Os01g74520	LOC_Os06g02940	LOC_Os09g21120	LOC_Os02g27490
LOC_Os11g02424	LOC_Os12g39620	LOC_Os09g32510	LOC_Os09g30474	LOC_Os05g11810	LOC_Os12g19450	LOC_Os02g31860	LOC_Os01g71300	LOC_Os01g33420	LOC_Os03g05630	LOC_Os01g16010	LOC_Os03g24560
LOC_Os07g46520	LOC_Os04g38630	LOC_Os09g36982	LOC_Os11g06890	LOC_Os08g39100	LOC_Os09g15389	LOC_Os09g38530	LOC_Os04g55690	LOC_Os12g02950	LOC_Os11g10480	LOC_Os03g02100	LOC_Os10g41710
LOC_Os03g18070	LOC_Os03g63730	LOC_Os07g42950	Oryza_sativa_newGene_3749	LOC_Os02g37580	LOC_Os01g67430	LOC_Os09g12730	LOC_Os08g10480	LOC_Os08g40510	LOC_Os01g53220	LOC_Os11g14150	LOC_Os09g20460
LOC_Os07g10920	LOC_Os05g11810	LOC_Os07g12510	Oryza_sativa_newGene_3745	LOC_Os01g66500	LOC_Os10g30070	LOC_Os07g41460	LOC_Os12g03230	LOC_Os06g20340	LOC_Os02g55134	LOC_Os02g03450	LOC_Os12g05680
LOC_Os09g13940	LOC_Os08g39100	LOC_Os01g42850	LOC_Os06g43430	LOC_Os07g41360	LOC_Os08g25280	LOC_Os03g55830	LOC_Os05g32140	LOC_Os12g32380	LOC_Os02g55130	LOC_Os07g35870	LOC_Os01g64360
LOC_Os07g48510	LOC_Os01g08090	LOC_Os03g10350	LOC_Os08g29290	LOC_Os02g51930	LOC_Os03g13810	LOC_Os06g11210	LOC_Os10g37180	Oryza_sativa_newGene_3469	LOC_Os09g08430	LOC_Os01g73430	LOC_Os10g36650
LOC_Os11g41170	LOC_Os02g37580	LOC_Os12g40450	LOC_Os01g35184	LOC_Os06g10660	LOC_Os09g18159	LOC_Os03g10070	LOC_Os08g16880	LOC_Os01g42234	LOC_Os12g05690	LOC_Os05g39390	LOC_Os02g12790
LOC_Os04g32330	LOC_Os02g51930	LOC_Os08g12760	LOC_Os05g29676	LOC_Os06g11130	LOC_Os04g38914	LOC_Os05g32860	LOC_Os05g25974	LOC_Os08g33710	LOC_Os02g07780	LOC_Os04g51610	LOC_Os01g52180
LOC_Os03g22740	LOC_Os06g10660	LOC_Os01g72170	LOC_Os03g59070	LOC_Os06g11135	LOC_Os09g36510	LOC_Os04g43164	LOC_Os03g29190	LOC_Os08g05690	LOC_Os01g10880	LOC_Os06g06802	LOC_Os02g38170
LOC_Os01g72940	LOC_Os06g11135	LOC_Os03g44780	LOC_Os04g55180	LOC_Os08g19670	LOC_Os01g48940	LOC_Os03g58970	LOC_Os09g14680	LOC_Os04g30890	LOC_Os01g64370	LOC_Os07g25390	LOC_Os02g11840
LOC_Os06g44250	LOC_Os03g30000	LOC_Os07g04200	LOC_Os09g28019	LOC_Os04g58210	LOC_Os09g03190	LOC_Os04g03980	LOC_Os02g21110	LOC_Os03g64060	LOC_Os06g03910	LOC_Os05g49860	LOC_Os02g52220
LOC_Os07g40730	LOC_Os01g08320	LOC_Os03g26530	LOC_Os03g56540	LOC_Os07g49280	LOC_Os03g08624	LOC_Os08g38370	Oryza_sativa_newGene_4438	LOC_Os01g01920	LOC_Os05g19910	LOC_Os03g17950	LOC_Os08g01420
LOC_Os01g70540	LOC_Os08g19670	LOC_Os04g33770	LOC_Os03g32470	LOC_Os07g08750	LOC_Os03g43770	LOC_Os05g16824	LOC_Os06g36700	LOC_Os02g55480	LOC_Os11g11340	LOC_Os11g01010	LOC_Os01g49280
LOC_Os06g03810	LOC_Os04g58210	LOC_Os12g02200	LOC_Os11g24610	LOC_Os11g35330	LOC_Os11g13930	LOC_Os01g38100	LOC_Os12g31640	LOC_Os06g43190	LOC_Os01g52170	LOC_Os03g58650	LOC_Os07g38580
LOC_Os09g27050	LOC_Os07g49280	LOC_Os12g39620	LOC_Os02g51110	LOC_Os02g06720	LOC_Os03g13450	LOC_Os01g17000	LOC_Os03g12370	LOC_Os02g51300	LOC_Os12g09590	LOC_Os02g46260	LOC_Os08g01390
LOC_Os01g61460	LOC_Os02g06720	LOC_Os04g38630	LOC_Os01g59530	LOC_Os07g36880	LOC_Os09g33820	LOC_Os01g64650	LOC_Os09g34980	LOC_Os04g30760	LOC_Os05g48340	LOC_Os01g68860	LOC_Os12g25490
LOC_Os02g38350	LOC_Os08g44210	LOC_Os05g11810	LOC_Os06g08660	LOC_Os03g26044	LOC_Os09g01680	LOC_Os01g53520	LOC_Os01g64700	ChrUn.fgenesh.gene.18	LOC_Os01g64310	LOC_Os07g06660	LOC_Os08g37350
LOC_Os03g13800	LOC_Os10g39660	LOC_Os08g39100	LOC_Os06g22390	LOC_Os04g32160	LOC_Os09g09930	LOC_Os04g43060	LOC_Os06g01850	Oryza_sativa_newGene_5159	LOC_Os03g20440	LOC_Os10g36960	LOC_Os06g15810
LOC_Os10g37210	LOC_Os03g26044	LOC_Os01g08090	LOC_Os08g37115	LOC_Os06g02940	LOC_Os04g27810	LOC_Os06g21340	LOC_Os04g47260	Oryza_sativa_newGene_5152	LOC_Os02g11859	LOC_Os04g40840	LOC_Os03g08740
LOC_Os08g38460	LOC_Os10g30580	LOC_Os02g37580	LOC_Os04g16775	LOC_Os03g05630	LOC_Os10g33240	LOC_Os08g34790	LOC_Os01g16450	LOC_Os03g49400	LOC_Os09g18020	LOC_Os03g55970	LOC_Os05g40285
LOC_Os10g25040	LOC_Os06g02940	LOC_Os07g41360	LOC_Os04g20474	LOC_Os11g10480	LOC_Os02g45320	LOC_Os01g59550	LOC_Os05g51670	LOC_Os04g59550	LOC_Os05g03740	LOC_Os07g25022	LOC_Os10g35530
LOC_Os01g66890	LOC_Os03g05630	LOC_Os02g51930	LOC_Os09g32510	LOC_Os01g53220	LOC_Os11g45060	LOC_Os06g13215	LOC_Os09g24910	LOC_Os07g33660	LOC_Os09g09470	LOC_Os07g25024	LOC_Os09g25314
LOC_Os05g43530	LOC_Os11g10480	LOC_Os03g61650	Oryza_sativa_newGene_2505	LOC_Os02g55134	LOC_Os05g33820	LOC_Os06g13210	LOC_Os04g31020	LOC_Os11g26790	LOC_Os05g43470	LOC_Os03g54000	LOC_Os09g25310
LOC_Os01g51520	LOC_Os01g72820	LOC_Os06g11130	LOC_Os03g26860	LOC_Os02g55130	Oryza_sativa_newGene_3598	LOC_Os02g34790	LOC_Os04g34050	LOC_Os04g54510	LOC_Os02g52210	LOC_Os04g49490	LOC_Os07g48430
LOC_Os04g38920	LOC_Os02g55134	LOC_Os01g08320	LOC_Os07g42950	LOC_Os09g08430	LOC_Os09g14670	LOC_Os09g09540	LOC_Os06g46799	LOC_Os04g43160	LOC_Os01g15610	LOC_Os02g34860	LOC_Os11g26880
LOC_Os06g04070	LOC_Os09g08430	LOC_Os08g19670	LOC_Os07g12510	LOC_Os12g05690	LOC_Os01g66760	LOC_Os01g16350	LOC_Os12g34460	LOC_Os03g64100	LOC_Os07g02140	LOC_Os03g43890	LOC_Os01g19410
LOC_Os10g32199	LOC_Os02g21080	LOC_Os04g58210	LOC_Os12g39080	LOC_Os02g07780	LOC_Os03g11650	LOC_Os01g32660	Oryza_sativa_newGene_422	LOC_Os03g13690	LOC_Os01g49290	LOC_Os04g26910	LOC_Os02g02410
LOC_Os10g40360	LOC_Os12g05690	LOC_Os07g49280	LOC_Os03g10350	LOC_Os08g31690	LOC_Os06g06180	LOC_Os02g40690	LOC_Os02g38840	LOC_Os03g63330	LOC_Os07g03230	LOC_Os02g57760	LOC_Os08g01980
LOC_Os01g01940	LOC_Os02g07780	LOC_Os09g17620	LOC_Os12g01430	LOC_Os01g10880	LOC_Os02g32580	LOC_Os02g28200	LOC_Os08g38910	LOC_Os05g43670	LOC_Os03g21490	LOC_Os09g39680	LOC_Os03g10880
LOC_Os07g42800	LOC_Os03g18910	LOC_Os02g06720	LOC_Os12g40450	LOC_Os01g64370	LOC_Os12g01570	LOC_Os01g46820	LOC_Os09g32130	LOC_Os10g37500	LOC_Os03g52700	LOC_Os01g19610	LOC_Os01g08550
LOC_Os03g10750	LOC_Os01g10880	LOC_Os08g44210	LOC_Os12g18760	LOC_Os05g19910	LOC_Os05g01290	LOC_Os01g11230	LOC_Os06g05440	LOC_Os06g07969	LOC_Os03g46090	LOC_Os05g16740	LOC_Os06g46970
LOC_Os05g47770	LOC_Os01g64370	LOC_Os10g39660	LOC_Os09g07900	LOC_Os11g11340	LOC_Os08g13570	LOC_Os02g58530	LOC_Os06g49640	LOC_Os03g48430	LOC_Os04g55650	LOC_Os04g11970	LOC_Os01g56930
LOC_Os06g42560	LOC_Os05g19910	LOC_Os03g26044	LOC_Os06g38550	LOC_Os01g52170	LOC_Os06g40730	LOC_Os05g40220	LOC_Os09g23640	LOC_Os03g45180	LOC_Os06g50900	LOC_Os01g16870	LOC_Os12g41090
LOC_Os01g67850	LOC_Os12g09590	LOC_Os10g30580	LOC_Os03g44780	LOC_Os12g09590	LOC_Os02g48140	LOC_Os12g12880	LOC_Os07g29750	LOC_Os04g39570	LOC_Os08g25820	LOC_Os03g13010	LOC_Os01g13350
LOC_Os03g50280	LOC_Os11g40100	LOC_Os06g02940	LOC_Os07g04200	LOC_Os07g07030	LOC_Os04g44200	LOC_Os01g48950	LOC_Os07g13660	LOC_Os09g32700	LOC_Os03g16950	LOC_Os12g19040	LOC_Os03g49430
LOC_Os02g53750	LOC_Os07g07030	LOC_Os11g10480	LOC_Os03g26530	LOC_Os10g27450	LOC_Os06g19970	LOC_Os09g37080	LOC_Os07g37620	LOC_Os03g15080	LOC_Os01g12840	LOC_Os02g42210	LOC_Os11g01590
LOC_Os12g16690	LOC_Os10g27450	LOC_Os01g72820	LOC_Os01g51540	LOC_Os07g03890	LOC_Os07g42220	LOC_Os05g30970	LOC_Os01g63040	LOC_Os08g19140	LOC_Os03g53880	LOC_Os03g58590	LOC_Os03g64130
LOC_Os07g02590	LOC_Os07g03890	LOC_Os12g04520	LOC_Os06g39680	LOC_Os01g64310	LOC_Os06g12560	LOC_Os01g57410	LOC_Os01g63444	LOC_Os02g37290	LOC_Os07g36140	LOC_Os08g15306	LOC_Os02g57250
LOC_Os03g14120	LOC_Os01g64310	LOC_Os02g55134	LOC_Os12g02200	LOC_Os03g20440	LOC_Os06g49450	LOC_Os03g06080	LOC_Os03g61360	LOC_Os08g09250	LOC_Os06g10300	LOC_Os08g06520	LOC_Os09g13890
LOC_Os01g23770	LOC_Os03g20440	LOC_Os09g08430	LOC_Os03g63730	LOC_Os02g11859	LOC_Os11g32750	LOC_Os10g30951	LOC_Os02g54640	LOC_Os04g40100	LOC_Os09g11520	LOC_Os04g53440	LOC_Os07g32230
LOC_Os03g56420	LOC_Os02g11859	LOC_Os12g05690	LOC_Os05g11810	LOC_Os09g18020	LOC_Os02g18450	LOC_Os02g07690	LOC_Os03g15720	LOC_Os02g50940	LOC_Os04g53930	LOC_Os05g34854	LOC_Os06g39260
LOC_Os03g02920	LOC_Os09g18020	LOC_Os02g07780	LOC_Os08g39100	LOC_Os05g50460	LOC_Os08g37595	LOC_Os04g40370	LOC_Os09g28110	LOC_Os02g13965	LOC_Os03g14000	LOC_Os02g32420	LOC_Os02g18940
LOC_Os06g49220	LOC_Os05g50460	LOC_Os03g18910	LOC_Os01g08090	LOC_Os05g03740	ChrSy.fgenesh.gene.85	LOC_Os01g73780	LOC_Os03g18710	LOC_Os03g49520	LOC_Os08g05880	LOC_Os08g04990	LOC_Os02g20930
LOC_Os03g05049	LOC_Os09g02130	LOC_Os01g10880	LOC_Os02g37580	LOC_Os03g10640	LOC_Os11g31060	LOC_Os04g30570	LOC_Os06g35540	LOC_Os06g40640	LOC_Os02g37320	LOC_Os06g47310	LOC_Os05g02780
LOC_Os03g01740	LOC_Os05g43470	LOC_Os01g64370	LOC_Os01g66500	LOC_Os09g09470	LOC_Os10g32810	LOC_Os03g42010	LOC_Os02g40940	LOC_Os11g06130	LOC_Os02g33770	LOC_Os01g48720	LOC_Os02g39510
LOC_Os11g13920	LOC_Os03g11560	LOC_Os06g03910	LOC_Os07g41360	LOC_Os02g52210	LOC_Os02g42990	LOC_Os11g26130	LOC_Os03g08490	LOC_Os02g53410	LOC_Os03g47960	LOC_Os06g31090	LOC_Os02g31074
LOC_Os01g53800	LOC_Os02g52210	LOC_Os03g51270	LOC_Os06g11130	LOC_Os01g15610	Oryza_sativa_newGene_3912	LOC_Os03g06330	LOC_Os03g24040	LOC_Os02g02340	LOC_Os02g27220	LOC_Os04g11390	LOC_Os05g15720
LOC_Os02g29890	LOC_Os12g27780	LOC_Os05g19910	LOC_Os01g08320	LOC_Os01g48120	LOC_Os01g73960	LOC_Os04g24850	LOC_Os06g50080	LOC_Os04g02050	LOC_Os06g49300	Oryza_sativa_newGene_3296	LOC_Os08g39560
LOC_Os04g48270	LOC_Os01g49290	LOC_Os02g22190	LOC_Os08g19670	LOC_Os04g44300	LOC_Os07g48090	LOC_Os02g43250	LOC_Os02g36550	LOC_Os06g01390	LOC_Os04g53740	Oryza_sativa_newGene_3293	LOC_Os03g56660
LOC_Os09g29370	LOC_Os07g03230	LOC_Os01g52170	LOC_Os05g50120	LOC_Os01g49290	LOC_Os12g39320	LOC_Os03g31110	LOC_Os04g28300	LOC_Os08g05810	LOC_Os03g01660	Oryza_sativa_newGene_4017	LOC_Os01g28730
LOC_Os05g41480	LOC_Os12g37430	LOC_Os12g09590	LOC_Os04g58210	LOC_Os07g03230	LOC_Os02g47450	LOC_Os12g35340	LOC_Os06g10750	LOC_Os12g41660	LOC_Os11g40120	Oryza_sativa_newGene_3299	LOC_Os03g52660
LOC_Os06g22960	LOC_Os03g21490	LOC_Os05g48340	LOC_Os04g01530	LOC_Os03g21490	LOC_Os07g26560	LOC_Os11g43404	LOC_Os04g46180	LOC_Os09g38620	LOC_Os02g04730	LOC_Os12g13940	LOC_Os10g35470
LOC_Os01g73540	LOC_Os03g52700	LOC_Os04g47180	LOC_Os08g44210	LOC_Os03g52700	LOC_Os08g08120	LOC_Os09g31031	LOC_Os07g49510	LOC_Os02g10730	LOC_Os06g16880	LOC_Os11g13680	LOC_Os03g63320
LOC_Os05g47880	LOC_Os03g46090	LOC_Os10g27450	LOC_Os03g26044	LOC_Os07g02710	LOC_Os07g15370	LOC_Os12g38630	LOC_Os07g31599	LOC_Os01g50940	LOC_Os09g28760	LOC_Os01g09550	LOC_Os06g07030
LOC_Os04g51500	LOC_Os04g55650	LOC_Os07g03890	LOC_Os10g30580	LOC_Os04g55650	LOC_Os10g09990	LOC_Os02g17710	LOC_Os02g49260	LOC_Os06g01934	LOC_Os01g13490	LOC_Os04g54230	LOC_Os04g28420
LOC_Os06g12370	LOC_Os06g50900	LOC_Os03g20440	LOC_Os06g02940	LOC_Os06g50900	LOC_Os12g41250	LOC_Os01g08280	LOC_Os03g13760	LOC_Os09g16950	LOC_Os02g46920	LOC_Os01g05650	Oryza_sativa_newGene_5559
LOC_Os02g07750	LOC_Os02g24750	LOC_Os02g11859	LOC_Os03g05630	LOC_Os01g12840	LOC_Os02g56900	LOC_Os06g01640	LOC_Os04g33310	LOC_Os03g48260	LOC_Os02g31867	LOC_Os01g56880	LOC_Os11g03500
LOC_Os03g07190	LOC_Os08g14720	LOC_Os09g18020	LOC_Os11g10480	LOC_Os08g14720	LOC_Os08g43980	LOC_Os02g02920	LOC_Os04g02620	LOC_Os07g41660	LOC_Os04g44530	LOC_Os10g23180	LOC_Os04g46000
LOC_Os08g02040	LOC_Os07g36140	LOC_Os05g50460	LOC_Os01g53220	LOC_Os06g10300	LOC_Os10g39460	LOC_Os12g38540	LOC_Os09g29390	LOC_Os10g39140	LOC_Os04g50770	LOC_Os08g10310	LOC_Os11g34970
LOC_Os08g34879	LOC_Os05g48010	LOC_Os05g03740	LOC_Os01g72820	LOC_Os04g53930	LOC_Os06g18850	LOC_Os08g13840	LOC_Os07g05390	LOC_Os11g17490	LOC_Os07g24230	LOC_Os12g16240	LOC_Os01g02580
Oryza_sativa_newGene_5016	LOC_Os04g53930	LOC_Os03g10640	LOC_Os02g55134	LOC_Os03g14000	LOC_Os01g01840	LOC_Os04g45090	LOC_Os05g04610	LOC_Os05g18660	LOC_Os04g48530	LOC_Os01g70140	LOC_Os11g35080
LOC_Os02g04810	LOC_Os03g14000	LOC_Os09g02130	LOC_Os09g08430	LOC_Os08g05880	LOC_Os03g12530	LOC_Os09g30340	LOC_Os08g36480	LOC_Os12g44390	Oryza_sativa_newGene_3676	Oryza_sativa_newGene_3749	LOC_Os12g32536
LOC_Os03g39760	LOC_Os08g05880	LOC_Os05g43470	LOC_Os12g05690	LOC_Os02g37320	LOC_Os04g47420	LOC_Os03g58390	LOC_Os12g09280	LOC_Os08g30730	LOC_Os03g52280	LOC_Os01g59680	LOC_Os02g31220
LOC_Os02g58250	LOC_Os02g37320	LOC_Os02g26660	LOC_Os02g07780	LOC_Os02g33770	LOC_Os03g57420	LOC_Os04g34984	LOC_Os06g27680	LOC_Os03g52910	LOC_Os10g08580	LOC_Os01g35184	LOC_Os10g37640
LOC_Os12g32750	LOC_Os02g33770	LOC_Os02g52210	LOC_Os01g10880	LOC_Os03g47960	LOC_Os04g36720	LOC_Os12g34850	LOC_Os01g10640	LOC_Os02g31080	LOC_Os05g37800	LOC_Os03g59070	LOC_Os07g39820
LOC_Os02g01360	LOC_Os02g04730	LOC_Os01g15610	LOC_Os01g64370	LOC_Os02g27220	LOC_Os01g65230	LOC_Os01g08860	LOC_Os05g11510	LOC_Os02g22780	LOC_Os04g51796	LOC_Os04g28860	LOC_Os06g43020
LOC_Os02g32550	LOC_Os06g16880	LOC_Os01g48120	LOC_Os05g19910	LOC_Os06g49300	LOC_Os10g32550	LOC_Os12g40340	LOC_Os02g34570	Oryza_sativa_newGene_570	LOC_Os04g51794	LOC_Os04g55180	LOC_Os01g64730
LOC_Os08g33050	LOC_Os09g28760	LOC_Os12g27780	LOC_Os11g11340	LOC_Os04g53740	LOC_Os02g13800	LOC_Os03g25470	LOC_Os02g45110	LOC_Os01g13120	LOC_Os04g51792	LOC_Os09g28019	LOC_Os11g37230
LOC_Os06g36830	LOC_Os01g13490	LOC_Os01g49290	LOC_Os01g52170	LOC_Os02g04730	LOC_Os07g05040	LOC_Os02g14430	LOC_Os12g25090	LOC_Os07g42310	LOC_Os01g01780	LOC_Os03g56540	LOC_Os03g25869
LOC_Os06g44010	LOC_Os08g43430	LOC_Os07g03230	LOC_Os12g09590	LOC_Os02g39910	LOC_Os03g55800	LOC_Os06g06910	LOC_Os01g40640	LOC_Os02g25780	LOC_Os07g48420	LOC_Os11g24610	LOC_Os02g18390
LOC_Os01g09420	LOC_Os02g31867	LOC_Os03g21490	LOC_Os05g48340	LOC_Os06g16880	Oryza_sativa_newGene_4676	LOC_Os01g56810	LOC_Os03g62760	LOC_Os12g36590	LOC_Os01g41880	LOC_Os02g51110	LOC_Os01g66000
Oryza_sativa_newGene_3639	LOC_Os09g26650	LOC_Os03g52700	LOC_Os07g07030	LOC_Os09g28760	LOC_Os06g49860	LOC_Os01g36580	LOC_Os04g48830	LOC_Os01g19170	LOC_Os03g09930	LOC_Os01g59530	LOC_Os01g22630
LOC_Os02g55560	LOC_Os04g44530	LOC_Os03g46090	LOC_Os04g47180	LOC_Os01g13490	LOC_Os03g53070	LOC_Os08g29160	LOC_Os11g38260	LOC_Os02g15550	LOC_Os11g26890	LOC_Os06g22390	LOC_Os01g22980
LOC_Os03g05900	LOC_Os04g50770	LOC_Os07g02710	LOC_Os10g27450	LOC_Os02g46920	LOC_Os11g35980	LOC_Os05g22894	LOC_Os12g11830	LOC_Os05g49990	LOC_Os10g02760	LOC_Os04g53180	LOC_Os10g32840
LOC_Os11g05380	LOC_Os01g68120	LOC_Os04g55650	LOC_Os07g03890	LOC_Os02g31867	LOC_Os02g18080	LOC_Os04g58630	LOC_Os10g26050	LOC_Os02g50845	LOC_Os04g24220	LOC_Os08g37115	LOC_Os04g51130
LOC_Os12g03810	LOC_Os11g38480	LOC_Os06g50900	LOC_Os03g20440	LOC_Os05g28180	LOC_Os10g29670	LOC_Os11g05140	LOC_Os02g07840	LOC_Os04g42010	LOC_Os12g33120	LOC_Os04g16775	LOC_Os01g62800
LOC_Os06g09620	LOC_Os07g24230	LOC_Os02g24750	LOC_Os02g11859	Oryza_sativa_newGene_886	LOC_Os01g06660	LOC_Os11g41710	LOC_Os05g03050	LOC_Os04g02870	LOC_Os06g39912	Oryza_sativa_newGene_2505	LOC_Os04g51680
LOC_Os04g51970	LOC_Os03g52280	LOC_Os08g14720	LOC_Os09g18020	LOC_Os04g44530	LOC_Os02g39930	LOC_Os01g36630	LOC_Os02g45710	LOC_Os02g20490	LOC_Os06g09890	Oryza_sativa_newGene_2501	Oryza_sativa_newGene_333
LOC_Os07g39470	LOC_Os10g08580	LOC_Os07g36140	LOC_Os05g43470	LOC_Os11g38480	LOC_Os03g58790	LOC_Os02g52150	LOC_Os04g53530	LOC_Os12g36620	LOC_Os01g43650	LOC_Os03g26860	LOC_Os06g21030
LOC_Os10g07450	Oryza_sativa_newGene_777	LOC_Os09g11520	LOC_Os02g26660	LOC_Os07g24230	LOC_Os12g01580	LOC_Os04g01910	LOC_Os05g37820	LOC_Os03g54870	LOC_Os03g58150	LOC_Os09g36982	LOC_Os01g48790
LOC_Os08g42920	Oryza_sativa_newGene_771	LOC_Os05g48010	LOC_Os02g52210	LOC_Os04g48530	LOC_Os04g26360	LOC_Os03g63540	LOC_Os07g42180	LOC_Os09g29980	LOC_Os01g74520	LOC_Os07g42950	LOC_Os03g07450
LOC_Os03g49560	LOC_Os02g34120	LOC_Os04g53930	LOC_Os01g15610	Oryza_sativa_newGene_3676	LOC_Os03g33590	LOC_Os10g22570	LOC_Os05g08750	LOC_Os05g03460	LOC_Os04g34930	LOC_Os07g12510	LOC_Os05g07740
LOC_Os03g29410	LOC_Os04g51794	LOC_Os03g14000	LOC_Os01g49290	LOC_Os03g52280	LOC_Os06g06960	LOC_Os04g59580	LOC_Os05g09480	LOC_Os12g42590	LOC_Os02g13780	LOC_Os12g39080	LOC_Os04g52560
LOC_Os07g33050	LOC_Os10g14180	LOC_Os08g05880	LOC_Os07g03230	LOC_Os10g08580	Oryza_sativa_newGene_1656	LOC_Os09g05030	LOC_Os04g49170	LOC_Os01g61970	LOC_Os02g51830	LOC_Os03g63270	LOC_Os04g54240
LOC_Os01g64960	LOC_Os01g41880	LOC_Os02g37320	LOC_Os03g21490	LOC_Os04g51792	LOC_Os10g39780	LOC_Os03g21580	Oryza_sativa_newGene_5329	LOC_Os03g57750	LOC_Os08g40510	LOC_Os08g37010	LOC_Os05g09160
LOC_Os03g16140	LOC_Os04g12890	LOC_Os02g33770	LOC_Os03g46090	LOC_Os01g01780	LOC_Os11g05170	LOC_Os12g37770	LOC_Os02g01870	LOC_Os06g14670	LOC_Os09g37620	LOC_Os06g04800	Oryza_sativa_newGene_2648
LOC_Os11g05650	LOC_Os03g09930	LOC_Os02g27220	LOC_Os07g02710	LOC_Os07g48420	LOC_Os02g52620	LOC_Os03g51910	LOC_Os05g32380	LOC_Os03g20630	LOC_Os12g32380	LOC_Os03g10350	LOC_Os08g28170
LOC_Os11g04520	LOC_Os11g26890	LOC_Os06g49300	LOC_Os06g50900	LOC_Os01g06000	LOC_Os02g52140	LOC_Os01g63280	LOC_Os03g04340	LOC_Os06g50715	Oryza_sativa_newGene_3469	LOC_Os12g01430	LOC_Os01g03980
LOC_Os04g37650	LOC_Os01g19400	LOC_Os04g53740	LOC_Os01g12840	LOC_Os04g10940	LOC_Os03g60639	LOC_Os11g10770	LOC_Os03g48090	LOC_Os01g68700	LOC_Os01g42234	LOC_Os12g18760	LOC_Os03g06440
LOC_Os04g33060	LOC_Os02g07410	LOC_Os05g06690	LOC_Os08g14720	LOC_Os10g14180	LOC_Os05g42180	LOC_Os06g14050	LOC_Os01g05064	LOC_Os02g39080	LOC_Os08g33710	LOC_Os09g07900	LOC_Os02g02120
Oryza_sativa_newGene_2215	LOC_Os04g24220	LOC_Os03g01660	LOC_Os07g36140	LOC_Os01g41880	LOC_Os04g31340	LOC_Os06g39750	LOC_Os10g13914	LOC_Os07g37420	LOC_Os09g19570	LOC_Os12g10570	LOC_Os04g36910
Oryza_sativa_newGene_2216	LOC_Os12g38110	LOC_Os02g04730	LOC_Os09g11520	LOC_Os03g07360	LOC_Os01g11340	LOC_Os03g60780	Oryza_sativa_newGene_3548	LOC_Os10g35460	LOC_Os08g05690	LOC_Os06g38550	LOC_Os06g04250
LOC_Os05g23398	LOC_Os01g43650	LOC_Os02g39910	LOC_Os05g48010	LOC_Os03g09930	LOC_Os02g43170	LOC_Os09g39580	LOC_Os01g04920	LOC_Os09g37394	LOC_Os04g30890	LOC_Os01g72170	LOC_Os09g19810
LOC_Os06g46065	LOC_Os03g58150	LOC_Os06g16880	LOC_Os04g53930	LOC_Os11g26890	LOC_Os02g46980	LOC_Os04g02850	LOC_Os08g03430	LOC_Os02g05340	LOC_Os01g01920	LOC_Os03g44780	LOC_Os10g34520
LOC_Os06g46060	LOC_Os01g08520	LOC_Os09g28760	LOC_Os03g14000	LOC_Os04g24220	LOC_Os06g01350	LOC_Os11g45820	LOC_Os03g12236	LOC_Os01g53880	LOC_Os03g17000	LOC_Os01g51540	LOC_Os02g50350
LOC_Os07g08140	LOC_Os04g57480	LOC_Os02g46920	LOC_Os08g05880	LOC_Os12g33120	Oryza_sativa_newGene_2097	LOC_Os01g50350	Oryza_sativa_newGene_4537	LOC_Os06g05480	LOC_Os02g55480	LOC_Os06g39680	LOC_Os02g37000
LOC_Os09g24330	LOC_Os01g33420	LOC_Os08g43430	LOC_Os02g37320	LOC_Os06g39912	LOC_Os04g08060	LOC_Os08g33830	Oryza_sativa_newGene_1164	LOC_Os01g67590	LOC_Os11g06910	LOC_Os12g02200	LOC_Os11g01880
LOC_Os02g53510	LOC_Os05g05450	LOC_Os02g31867	LOC_Os02g33770	LOC_Os06g09890	LOC_Os07g06700	LOC_Os02g21230	Oryza_sativa_newGene_2588	LOC_Os03g04470	LOC_Os06g43190	LOC_Os04g38630	LOC_Os03g16874
LOC_Os10g41180	LOC_Os12g02950	LOC_Os05g28180	LOC_Os03g47960	LOC_Os05g33000	LOC_Os08g33720	LOC_Os08g42020	LOC_Os07g48980	LOC_Os05g47640	LOC_Os02g51300	LOC_Os03g63730	LOC_Os07g44900
LOC_Os06g45000	LOC_Os08g10290	LOC_Os09g26650	LOC_Os02g27220	LOC_Os01g43650	LOC_Os02g35090	LOC_Os11g45250	Oryza_sativa_newGene_2586	LOC_Os02g04560	LOC_Os03g63590	LOC_Os05g11810	LOC_Os08g26870
LOC_Os12g05715	LOC_Os08g44450	LOC_Os04g44530	LOC_Os06g49300	LOC_Os01g57946	LOC_Os08g38130	LOC_Os04g43550	Oryza_sativa_newGene_2580	LOC_Os01g43070	LOC_Os03g47800	LOC_Os08g39100	LOC_Os02g13190
LOC_Os06g01290	LOC_Os08g40510	LOC_Os04g50770	LOC_Os04g53740	LOC_Os01g08520	LOC_Os02g44940	LOC_Os07g06710	LOC_Os08g40850	Oryza_sativa_newGene_1334	LOC_Os04g30760	LOC_Os02g37580	LOC_Os01g34790
LOC_Os03g19260	LOC_Os06g20340	LOC_Os01g68120	LOC_Os03g01660	LOC_Os01g74520	LOC_Os08g32060	LOC_Os04g38530	LOC_Os03g63140	Oryza_sativa_newGene_1331	ChrUn.fgenesh.gene.18	LOC_Os01g66500	LOC_Os09g34330
LOC_Os01g14590	LOC_Os12g32380	LOC_Os10g11200	LOC_Os02g04730	LOC_Os04g34930	LOC_Os01g58530	LOC_Os11g44780	LOC_Os02g26370	LOC_Os04g49890	Oryza_sativa_newGene_5159	LOC_Os07g41360	LOC_Os03g15690
LOC_Os04g48370	Oryza_sativa_newGene_3461	LOC_Os07g24230	LOC_Os02g39910	LOC_Os08g45120	LOC_Os06g14190	LOC_Os08g32620	LOC_Os06g03670	LOC_Os04g42840	Oryza_sativa_newGene_5157	LOC_Os06g11130	LOC_Os03g15960
LOC_Os04g33390	LOC_Os08g33710	LOC_Os04g48530	LOC_Os06g16880	LOC_Os08g10290	LOC_Os05g50110	LOC_Os04g42600	LOC_Os01g19800	LOC_Os08g03310	Oryza_sativa_newGene_5152	LOC_Os03g30000	LOC_Os07g48260
LOC_Os03g49720	LOC_Os04g12560	LOC_Os03g52280	LOC_Os09g28760	LOC_Os08g40510	LOC_Os02g05686	LOC_Os02g45000	LOC_Os01g55500	LOC_Os05g33590	LOC_Os02g05880	LOC_Os01g08320	LOC_Os02g42850
LOC_Os07g30930	LOC_Os02g55330	LOC_Os10g08580	LOC_Os01g13490	LOC_Os09g37620	LOC_Os08g32930	LOC_Os04g42380	LOC_Os08g03290	LOC_Os11g19850	LOC_Os04g59550	LOC_Os07g08750	LOC_Os02g54730
LOC_Os07g41740	LOC_Os08g05690	Oryza_sativa_newGene_777	LOC_Os02g46920	LOC_Os12g32380	Oryza_sativa_newGene_4971	LOC_Os03g53640	LOC_Os05g24160	LOC_Os10g08930	LOC_Os11g26790	LOC_Os02g01710	LOC_Os02g42585
LOC_Os05g46040	LOC_Os04g30890	Oryza_sativa_newGene_771	LOC_Os02g31867	Oryza_sativa_newGene_3469	LOC_Os06g06900	LOC_Os01g58520	LOC_Os10g21418	LOC_Os06g28930	LOC_Os08g04120	LOC_Os11g35330	LOC_Os03g03034
LOC_Os02g55000	LOC_Os03g17000	LOC_Os02g34120	LOC_Os04g44530	Oryza_sativa_newGene_3461	LOC_Os09g33500	LOC_Os04g24160	LOC_Os02g46100	LOC_Os02g06584	LOC_Os04g54510	LOC_Os02g06720	LOC_Os01g02730
LOC_Os02g11070	LOC_Os02g55480	LOC_Os04g51796	LOC_Os04g50770	LOC_Os01g42234	LOC_Os07g48830	LOC_Os06g30470	LOC_Os08g23150	Oryza_sativa_newGene_5544	LOC_Os02g55530	LOC_Os08g44210	LOC_Os04g18090
LOC_Os03g12850	LOC_Os02g51300	LOC_Os04g51794	LOC_Os01g68120	LOC_Os08g33710	LOC_Os07g08160	LOC_Os08g35740	LOC_Os07g13460	LOC_Os09g08160	LOC_Os04g43160	LOC_Os07g36880	LOC_Os01g03060
LOC_Os03g51380	LOC_Os03g11500	LOC_Os04g51792	LOC_Os11g38480	LOC_Os09g19570	LOC_Os01g62770	LOC_Os01g07410	LOC_Os06g51350	LOC_Os06g33340	LOC_Os03g64100	LOC_Os03g26044	LOC_Os02g50110
LOC_Os04g44210	LOC_Os03g63590	LOC_Os07g48420	LOC_Os10g11200	LOC_Os08g05690	LOC_Os11g47980	LOC_Os01g49340	Oryza_sativa_newGene_5662	LOC_Os11g38670	LOC_Os05g43670	LOC_Os04g32160	LOC_Os02g57560
LOC_Os07g02960	LOC_Os03g47800	LOC_Os10g14180	LOC_Os04g48530	LOC_Os01g01920	LOC_Os03g28940	LOC_Os04g54340	LOC_Os06g47820	LOC_Os01g71540	LOC_Os10g37500	LOC_Os10g30580	LOC_Os02g33730
LOC_Os06g16250	LOC_Os07g14850	LOC_Os04g12890	LOC_Os03g52280	LOC_Os02g55480	LOC_Os06g45630	LOC_Os08g05480	LOC_Os01g66230	LOC_Os12g41380	LOC_Os03g48430	LOC_Os06g02940	LOC_Os01g65920
LOC_Os03g48060	ChrUn.fgenesh.gene.18	LOC_Os03g09930	LOC_Os10g08580	LOC_Os11g06910	LOC_Os01g31360	LOC_Os07g46570	LOC_Os07g42070	LOC_Os01g14100	LOC_Os03g45180	LOC_Os03g05630	LOC_Os02g45870
LOC_Os05g05560	Oryza_sativa_newGene_5159	LOC_Os11g26890	Oryza_sativa_newGene_777	LOC_Os06g43190	LOC_Os04g38320	LOC_Os03g01750	LOC_Os02g53860	LOC_Os12g41930	LOC_Os04g39570	LOC_Os11g10480	LOC_Os07g43800
LOC_Os07g16150	Oryza_sativa_newGene_5157	LOC_Os01g19400	Oryza_sativa_newGene_771	LOC_Os03g63590	LOC_Os05g02040	LOC_Os01g68200	LOC_Os11g09180	LOC_Os02g09780	LOC_Os09g32700	LOC_Os01g53220	LOC_Os07g07480
LOC_Os01g69220	Oryza_sativa_newGene_5196	LOC_Os10g02760	LOC_Os02g34120	LOC_Os03g47800	LOC_Os02g01540	LOC_Os02g51750	LOC_Os02g45450	LOC_Os10g35520	LOC_Os06g32580	LOC_Os02g55134	LOC_Os09g15389
LOC_Os05g49240	Oryza_sativa_newGene_5152	LOC_Os02g07410	LOC_Os04g51796	LOC_Os04g30760	LOC_Os05g50700	LOC_Os05g08370	LOC_Os12g41760	LOC_Os09g32270	LOC_Os08g19140	LOC_Os02g55130	LOC_Os02g39590
LOC_Os01g65730	LOC_Os03g49400	LOC_Os04g24220	LOC_Os04g51794	ChrUn.fgenesh.gene.18	LOC_Os01g49110	LOC_Os06g08570	LOC_Os06g39600	LOC_Os12g41680	LOC_Os02g37290	LOC_Os09g08430	LOC_Os01g67430
LOC_Os05g44770	LOC_Os03g29350	LOC_Os12g38110	LOC_Os10g14180	ChrUn.fgenesh.gene.17	LOC_Os03g20380	LOC_Os12g32190	LOC_Os07g12330	LOC_Os06g28060	LOC_Os08g09250	LOC_Os02g21080	LOC_Os10g30070
LOC_Os04g39170	LOC_Os02g05880	LOC_Os06g39912	LOC_Os01g41880	Oryza_sativa_newGene_5157	LOC_Os07g32630	LOC_Os02g46962	LOC_Os10g22460	LOC_Os08g42530	LOC_Os06g10140	LOC_Os02g07780	LOC_Os07g42380
LOC_Os04g07260	LOC_Os07g33660	LOC_Os05g33000	LOC_Os03g09930	Oryza_sativa_newGene_5196	LOC_Os03g60090	LOC_Os12g01490	LOC_Os11g43520	Oryza_sativa_newGene_2016	LOC_Os05g07950	LOC_Os03g18910	LOC_Os09g27040
LOC_Os05g14980	LOC_Os11g26790	LOC_Os03g58150	LOC_Os11g26890	Oryza_sativa_newGene_5152	LOC_Os07g36390	LOC_Os11g33050	LOC_Os01g67180	Oryza_sativa_newGene_2013	LOC_Os02g13965	LOC_Os08g31690	LOC_Os02g20170
LOC_Os01g58150	LOC_Os04g54510	LOC_Os01g08520	LOC_Os01g19400	LOC_Os02g05880	LOC_Os03g08900	Oryza_sativa_newGene_2296	LOC_Os06g04220	Oryza_sativa_newGene_2011	LOC_Os06g04610	LOC_Os01g10880	LOC_Os07g47490
LOC_Os05g03630	LOC_Os02g55530	LOC_Os01g33420	LOC_Os10g02760	LOC_Os04g59550	LOC_Os03g31150	Oryza_sativa_newGene_1018	LOC_Os07g14650	Oryza_sativa_newGene_2010	LOC_Os06g40640	LOC_Os01g64370	LOC_Os01g57004
LOC_Os05g37930	LOC_Os04g43160	LOC_Os05g05450	LOC_Os02g07410	LOC_Os08g04120	LOC_Os03g01900	Oryza_sativa_newGene_1014	LOC_Os04g14410	LOC_Os10g42820	LOC_Os11g06130	LOC_Os05g19910	LOC_Os01g24980
LOC_Os01g42370	LOC_Os03g64100	LOC_Os12g02950	LOC_Os04g24220	LOC_Os04g54510	LOC_Os02g27960	LOC_Os03g26910	LOC_Os06g35030	LOC_Os08g12430	LOC_Os02g02340	LOC_Os11g11340	LOC_Os09g03190
LOC_Os08g37580	LOC_Os03g13690	LOC_Os08g10290	LOC_Os12g33120	LOC_Os02g55530	LOC_Os07g47840	LOC_Os02g07150	LOC_Os06g40210	LOC_Os01g02590	LOC_Os01g72320	LOC_Os01g52170	LOC_Os11g13930
LOC_Os02g33110	LOC_Os03g63330	LOC_Os08g40510	LOC_Os06g39912	LOC_Os05g43670	LOC_Os03g34310	Oryza_sativa_newGene_4626	LOC_Os03g25620	LOC_Os06g08830	LOC_Os04g02050	LOC_Os12g09590	LOC_Os06g51070
LOC_Os01g47080	LOC_Os06g07969	LOC_Os06g20340	LOC_Os03g58150	LOC_Os10g37500	LOC_Os01g73470	LOC_Os07g48820	LOC_Os07g36800	LOC_Os02g46600	LOC_Os01g08470	LOC_Os05g48340	LOC_Os09g28690
LOC_Os03g04690	LOC_Os06g47470	LOC_Os12g32380	LOC_Os01g57946	LOC_Os06g34400	LOC_Os01g02750	LOC_Os09g24440	LOC_Os06g01760	LOC_Os04g49560	LOC_Os08g05810	LOC_Os01g64310	LOC_Os09g01680
LOC_Os10g28120	LOC_Os03g48430	Oryza_sativa_newGene_3461	LOC_Os01g74520	LOC_Os06g07960	LOC_Os03g58090	LOC_Os05g15890	LOC_Os02g02840	LOC_Os03g41390	LOC_Os12g41660	LOC_Os03g20440	LOC_Os04g27810
LOC_Os05g05950	LOC_Os10g42750	LOC_Os08g33710	LOC_Os04g34930	LOC_Os03g48430	LOC_Os11g11020	LOC_Os04g41400	LOC_Os01g04020	LOC_Os04g52000	LOC_Os09g38620	LOC_Os02g11859	LOC_Os03g55164
LOC_Os05g41380	LOC_Os06g45830	LOC_Os04g12560	LOC_Os08g45120	LOC_Os04g46079	LOC_Os01g13080	LOC_Os05g24580	LOC_Os05g24900	LOC_Os04g59330	LOC_Os02g10730	LOC_Os09g18020	LOC_Os01g48000
LOC_Os03g55540	LOC_Os04g39570	LOC_Os08g05690	LOC_Os05g05450	LOC_Os03g45180	LOC_Os10g25130	LOC_Os07g44740	LOC_Os05g10620	LOC_Os11g04880	LOC_Os01g50940	LOC_Os05g50460	LOC_Os01g02500
LOC_Os06g08110	LOC_Os09g32700	LOC_Os04g30890	LOC_Os12g02950	LOC_Os04g39570	LOC_Os05g08970	LOC_Os07g44744	LOC_Os11g45200	LOC_Os01g50860	LOC_Os06g01934	LOC_Os05g03740	LOC_Os02g45320
LOC_Os02g13300	LOC_Os02g37290	LOC_Os01g01920	LOC_Os08g10290	LOC_Os09g32700	LOC_Os01g02420	LOC_Os04g33640	LOC_Os08g44290	LOC_Os11g44940	LOC_Os09g16950	LOC_Os09g02130	LOC_Os04g55600
LOC_Os03g14710	LOC_Os08g09250	LOC_Os02g55480	LOC_Os08g44450	LOC_Os06g32580	LOC_Os02g32469	LOC_Os03g59770	LOC_Os12g34796	LOC_Os04g37990	LOC_Os03g48260	LOC_Os05g43470	LOC_Os09g14670
LOC_Os02g03950	LOC_Os02g50940	LOC_Os06g43190	LOC_Os02g51830	LOC_Os03g15080	LOC_Os12g41560	LOC_Os06g04790	LOC_Os05g02450	LOC_Os03g25050	LOC_Os07g41660	LOC_Os02g52210	LOC_Os03g11650
LOC_Os05g39790	LOC_Os11g29950	LOC_Os02g51300	LOC_Os08g40510	LOC_Os08g19140	LOC_Os02g41580	LOC_Os02g17500	LOC_Os02g56990	LOC_Os10g38780	LOC_Os11g17490	LOC_Os01g15610	LOC_Os06g06180
LOC_Os01g44200	LOC_Os08g25590	LOC_Os03g12238	LOC_Os09g37620	LOC_Os02g37290	LOC_Os01g65780	LOC_Os01g07350	LOC_Os02g55710	LOC_Os03g54130	LOC_Os05g18660	LOC_Os01g48120	LOC_Os02g32580
Oryza_sativa_newGene_1477	LOC_Os02g13965	LOC_Os03g11500	LOC_Os12g32380	LOC_Os08g09250	LOC_Os03g56500	LOC_Os07g09670	LOC_Os06g06810	LOC_Os03g33580	LOC_Os12g44390	LOC_Os04g44300	LOC_Os12g01570
Oryza_sativa_newGene_3906	LOC_Os06g04610	LOC_Os03g47800	Oryza_sativa_newGene_3469	LOC_Os04g40100	LOC_Os11g03900	LOC_Os04g58055	LOC_Os10g36950	Oryza_sativa_newGene_2904	LOC_Os08g30730	LOC_Os07g02140	LOC_Os05g01290
Oryza_sativa_newGene_3902	LOC_Os03g49520	LOC_Os07g14850	Oryza_sativa_newGene_3461	LOC_Os02g50940	LOC_Os04g39300	LOC_Os01g59780	LOC_Os01g70210	Oryza_sativa_newGene_4243	LOC_Os04g05050	LOC_Os01g49290	LOC_Os06g40730
LOC_Os02g40040	LOC_Os11g06130	ChrUn.fgenesh.gene.18	LOC_Os01g42234	LOC_Os05g07950	LOC_Os09g32550	LOC_Os05g50090	LOC_Os12g35670	Oryza_sativa_newGene_3056	LOC_Os03g52910	LOC_Os07g03230	LOC_Os05g23720
LOC_Os05g40920	LOC_Os02g53410	LOC_Os04g21660	LOC_Os08g33710	LOC_Os02g13965	LOC_Os04g55640	LOC_Os04g57550	LOC_Os05g19040	Oryza_sativa_newGene_3052	LOC_Os02g22780	LOC_Os03g21490	LOC_Os09g25740
LOC_Os01g55270	LOC_Os02g02340	Oryza_sativa_newGene_5159	LOC_Os07g10390	LOC_Os06g04610	LOC_Os08g35630	LOC_Os02g01080	LOC_Os06g48800	LOC_Os10g37630	Oryza_sativa_newGene_570	LOC_Os03g52700	LOC_Os03g53910
LOC_Os03g22770	Oryza_sativa_newGene_2780	Oryza_sativa_newGene_5196	LOC_Os08g05690	LOC_Os06g40640	LOC_Os03g21850	LOC_Os06g30130	LOC_Os01g26300	LOC_Os06g44540	LOC_Os01g13120	LOC_Os03g46090	LOC_Os09g26210
LOC_Os01g73970	LOC_Os05g19280	Oryza_sativa_newGene_5152	LOC_Os04g30890	LOC_Os02g02340	LOC_Os12g07030	LOC_Os10g34390	LOC_Os07g32730	LOC_Os09g19300	LOC_Os07g42310	LOC_Os06g50900	LOC_Os02g48140
LOC_Os01g57540	LOC_Os01g72320	LOC_Os03g49400	LOC_Os01g01920	Oryza_sativa_newGene_2780	LOC_Os03g02190	LOC_Os06g45620	LOC_Os06g47580	LOC_Os09g15480	LOC_Os08g33430	LOC_Os08g25820	LOC_Os04g44200
LOC_Os10g04170	LOC_Os11g10850	LOC_Os03g29350	LOC_Os03g17000	LOC_Os11g10850	LOC_Os08g26880	LOC_Os03g22620	LOC_Os08g20400	Oryza_sativa_newGene_3034	LOC_Os12g36590	LOC_Os08g37345	LOC_Os06g19970
LOC_Os10g40640	LOC_Os06g01390	LOC_Os02g05880	LOC_Os02g55480	LOC_Os12g33240	LOC_Os04g53310	LOC_Os01g09740	LOC_Os03g16334	LOC_Os01g71300	LOC_Os01g19170	LOC_Os03g16950	LOC_Os01g10320
LOC_Os02g43350	LOC_Os08g05810	LOC_Os04g59550	LOC_Os06g43190	LOC_Os04g02050	LOC_Os02g23960	LOC_Os04g59010	LOC_Os01g03020	LOC_Os04g55690	LOC_Os02g15550	LOC_Os01g12840	LOC_Os02g11680
LOC_Os07g45100	LOC_Os12g41660	LOC_Os07g33660	LOC_Os02g51300	LOC_Os01g08470	LOC_Os01g70310	LOC_Os10g38730	LOC_Os01g27730	LOC_Os08g10480	LOC_Os01g65670	LOC_Os04g53930	LOC_Os01g61044
LOC_Os01g56630	LOC_Os09g38620	LOC_Os11g26790	LOC_Os03g12238	LOC_Os12g41660	LOC_Os01g67054	LOC_Os07g35290	LOC_Os06g05890	LOC_Os12g03230	LOC_Os02g50845	LOC_Os03g14000	LOC_Os06g49450
LOC_Os04g12960	LOC_Os02g10730	LOC_Os04g54510	LOC_Os03g11500	LOC_Os02g10730	LOC_Os10g33900	LOC_Os08g37660	LOC_Os05g51420	LOC_Os08g15050	LOC_Os04g42010	LOC_Os08g05880	LOC_Os08g41820
LOC_Os02g46720	LOC_Os01g50940	LOC_Os02g55530	LOC_Os03g63590	LOC_Os01g50940	LOC_Os02g32110	LOC_Os08g20680	LOC_Os03g15020	LOC_Os05g32140	LOC_Os04g02870	LOC_Os02g37320	LOC_Os01g22370
LOC_Os11g43610	LOC_Os06g01934	LOC_Os04g43160	LOC_Os07g14850	LOC_Os06g01934	LOC_Os04g23550	LOC_Os06g40818	LOC_Os10g35630	LOC_Os10g37180	LOC_Os02g20490	LOC_Os02g33770	LOC_Os08g37595
LOC_Os02g42406	LOC_Os09g16950	LOC_Os03g64100	LOC_Os04g30760	LOC_Os09g16950	LOC_Os03g04410	LOC_Os06g21530	LOC_Os04g31270	LOC_Os08g16880	LOC_Os07g03910	LOC_Os03g47960	ChrSy.fgenesh.gene.85
LOC_Os11g45750	LOC_Os03g48260	LOC_Os03g13690	ChrUn.fgenesh.gene.18	LOC_Os03g48260	LOC_Os10g28360	LOC_Os07g39730	LOC_Os01g49210	LOC_Os05g25974	LOC_Os02g35500	LOC_Os11g39990	LOC_Os11g31060
ChrSy.fgenesh.gene.74	LOC_Os07g41660	LOC_Os03g63330	LOC_Os04g21660	LOC_Os07g41660	LOC_Os01g50470	LOC_Os02g57620	LOC_Os12g33956	LOC_Os03g29190	LOC_Os03g54980	LOC_Os02g27220	LOC_Os06g08120
Oryza_sativa_newGene_4337	LOC_Os10g39140	LOC_Os05g43670	Oryza_sativa_newGene_5159	LOC_Os10g39140	LOC_Os05g41100	LOC_Os05g49420	LOC_Os07g23790	LOC_Os09g14680	LOC_Os05g03460	LOC_Os06g49300	LOC_Os01g73960
LOC_Os06g44190	LOC_Os04g56530	LOC_Os10g37500	Oryza_sativa_newGene_5157	LOC_Os05g18660	LOC_Os03g14040	LOC_Os04g58860	LOC_Os03g11300	Oryza_sativa_newGene_4438	LOC_Os12g42590	LOC_Os04g53740	LOC_Os05g25600
LOC_Os11g27370	LOC_Os08g30730	LOC_Os06g07969	Oryza_sativa_newGene_5196	LOC_Os12g44390	LOC_Os11g19800	LOC_Os01g22070	LOC_Os03g04100	LOC_Os06g36700	LOC_Os04g24140	LOC_Os03g01660	LOC_Os12g39320
LOC_Os09g04800	LOC_Os04g43360	LOC_Os06g47470	Oryza_sativa_newGene_5152	LOC_Os08g30730	LOC_Os05g32460	LOC_Os10g33700	LOC_Os03g14370	LOC_Os12g31640	LOC_Os01g61970	LOC_Os06g08390	LOC_Os07g12340
LOC_Os04g57790	LOC_Os08g37960	LOC_Os03g48430	LOC_Os04g59550	LOC_Os03g52910	LOC_Os03g01365	LOC_Os09g28390	LOC_Os10g34940	LOC_Os03g12370	LOC_Os03g57750	LOC_Os11g40120	LOC_Os02g47450
LOC_Os01g13070	LOC_Os12g37970	LOC_Os11g04409	LOC_Os07g33660	LOC_Os04g43360	LOC_Os03g56270	LOC_Os07g08880	LOC_Os05g43060	LOC_Os10g36580	LOC_Os06g14670	LOC_Os02g04730	LOC_Os07g26560
LOC_Os05g08410	LOC_Os01g13120	LOC_Os11g04400	LOC_Os11g26790	LOC_Os02g22780	LOC_Os01g08560	LOC_Os03g10890	LOC_Os07g18050	LOC_Os09g34980	LOC_Os06g50715	LOC_Os06g16880	LOC_Os04g49370
LOC_Os05g08414	LOC_Os12g31480	LOC_Os03g45180	LOC_Os04g54510	Oryza_sativa_newGene_571	LOC_Os02g50470	LOC_Os03g21620	LOC_Os02g47744	LOC_Os02g57390	LOC_Os01g68700	LOC_Os01g13490	LOC_Os01g07070
ChrUn.fgenesh.gene.68	LOC_Os07g40224	LOC_Os04g39570	LOC_Os02g55530	Oryza_sativa_newGene_570	LOC_Os01g74410	LOC_Os03g60080	LOC_Os03g55250	LOC_Os02g01110	LOC_Os04g52940	LOC_Os02g46920	LOC_Os02g45420
LOC_Os01g71220	LOC_Os02g25780	LOC_Os09g32700	LOC_Os04g43160	LOC_Os12g37970	LOC_Os04g29580	LOC_Os06g46740	LOC_Os11g14050	LOC_Os06g01850	LOC_Os02g58440	LOC_Os02g31867	LOC_Os08g08120
LOC_Os02g56910	LOC_Os02g36850	LOC_Os08g19140	LOC_Os03g64100	Oryza_sativa_newGene_575	LOC_Os06g43150	LOC_Os06g41770	LOC_Os06g48030	LOC_Os01g16450	LOC_Os07g37420	LOC_Os04g44530	LOC_Os07g15370
LOC_Os08g40420	LOC_Os02g12600	LOC_Os02g37290	LOC_Os03g63330	LOC_Os01g13120	LOC_Os07g02340	LOC_Os07g38950	LOC_Os01g56150	LOC_Os05g51670	LOC_Os10g35460	LOC_Os04g50770	LOC_Os06g08090
LOC_Os02g41840	LOC_Os06g45380	LOC_Os08g09250	LOC_Os05g43670	LOC_Os07g42310	LOC_Os08g42840	LOC_Os01g23380	LOC_Os01g06550	LOC_Os04g31020	LOC_Os01g42030	LOC_Os07g24230	LOC_Os09g10201
LOC_Os05g50310	LOC_Os01g19170	LOC_Os04g40100	LOC_Os10g37500	LOC_Os06g12630	LOC_Os09g38320	LOC_Os03g52690	LOC_Os03g02390	LOC_Os04g34050	LOC_Os05g32220	Oryza_sativa_newGene_3676	LOC_Os10g09990
LOC_Os07g39680	LOC_Os02g15550	LOC_Os02g50940	LOC_Os06g07969	LOC_Os08g33430	LOC_Os12g34340	LOC_Os01g25760	LOC_Os04g51710	LOC_Os06g46799	LOC_Os10g26390	LOC_Os03g52280	LOC_Os08g43980
LOC_Os10g40880	LOC_Os05g49990	LOC_Os02g13965	LOC_Os10g42750	LOC_Os02g36850	LOC_Os12g37100	LOC_Os02g48990	LOC_Os05g49890	LOC_Os12g34460	LOC_Os09g37394	LOC_Os10g08580	LOC_Os10g39460
LOC_Os10g39450	LOC_Os02g50845	LOC_Os06g04610	LOC_Os11g04409	LOC_Os02g12600	LOC_Os02g18000	LOC_Os06g50030	LOC_Os05g38280	Oryza_sativa_newGene_422	LOC_Os10g28200	LOC_Os05g37800	LOC_Os10g04620
LOC_Os12g03990	LOC_Os04g42010	LOC_Os03g49520	LOC_Os11g04400	LOC_Os01g19170	LOC_Os05g51190	LOC_Os04g26240	LOC_Os09g25960	LOC_Os02g38840	LOC_Os03g02430	LOC_Os04g51794	LOC_Os07g34006
LOC_Os01g10530	LOC_Os07g03910	LOC_Os06g40640	LOC_Os12g21720	LOC_Os01g32710	LOC_Os03g24160	LOC_Os07g37920	LOC_Os01g62370	LOC_Os04g33880	LOC_Os06g05480	LOC_Os04g51792	LOC_Os03g12530
LOC_Os03g17170	LOC_Os02g35500	LOC_Os11g06130	LOC_Os03g45180	LOC_Os01g65670	LOC_Os06g40609	LOC_Os03g61060	LOC_Os10g21250	LOC_Os08g38910	LOC_Os01g67590	LOC_Os01g01780	LOC_Os04g47420
LOC_Os01g25530	LOC_Os03g54870	LOC_Os02g53410	LOC_Os04g39570	LOC_Os04g42010	LOC_Os07g49360	LOC_Os02g04680	LOC_Os05g46490	LOC_Os09g32130	LOC_Os03g04470	LOC_Os01g06000	LOC_Os03g57420
LOC_Os10g41820	LOC_Os09g29980	LOC_Os02g02340	LOC_Os09g32700	LOC_Os04g02870	LOC_Os04g40670	LOC_Os12g27440	Oryza_sativa_newGene_801	LOC_Os06g05440	LOC_Os05g31750	LOC_Os01g41880	LOC_Os04g36720
LOC_Os08g27170	LOC_Os05g03460	Oryza_sativa_newGene_2780	LOC_Os03g15080	LOC_Os02g20490	LOC_Os05g44060	LOC_Os01g10070	Oryza_sativa_newGene_802	LOC_Os06g49640	LOC_Os02g04560	LOC_Os03g07360	LOC_Os01g16000
LOC_Os04g31330	LOC_Os05g06490	LOC_Os01g72320	LOC_Os08g19140	LOC_Os07g03910	LOC_Os05g02754	LOC_Os04g48330	LOC_Os02g43194	LOC_Os09g23640	LOC_Os03g41438	LOC_Os04g12890	LOC_Os10g32550
LOC_Os02g57790	LOC_Os03g53660	LOC_Os11g10850	LOC_Os02g37290	LOC_Os02g35500	LOC_Os01g47050	LOC_Os05g38730	LOC_Os01g41800	LOC_Os07g29750	Oryza_sativa_newGene_1333	LOC_Os03g09930	LOC_Os05g07810
LOC_Os07g33790	LOC_Os01g52450	LOC_Os04g02050	LOC_Os08g09250	LOC_Os03g54870	LOC_Os02g43020	LOC_Os03g18470	LOC_Os11g11100	LOC_Os07g13660	Oryza_sativa_newGene_1331	LOC_Os11g26890	LOC_Os11g27170
LOC_Os07g44820	LOC_Os01g61970	LOC_Os06g01390	LOC_Os02g13965	LOC_Os05g03460	LOC_Os02g43790	LOC_Os11g02530	LOC_Os02g49760	LOC_Os07g37620	LOC_Os04g49890	LOC_Os10g02760	LOC_Os03g10010
LOC_Os09g32670	LOC_Os03g57750	LOC_Os08g05810	LOC_Os06g04610	LOC_Os12g42590	LOC_Os03g24930	LOC_Os03g02150	LOC_Os01g24090	LOC_Os01g63040	LOC_Os08g03310	LOC_Os07g44710	LOC_Os11g23210
LOC_Os03g64210	LOC_Os04g11524	LOC_Os02g37030	LOC_Os03g49520	LOC_Os04g24140	LOC_Os06g21140	LOC_Os03g55320	LOC_Os05g37880	LOC_Os01g66030	LOC_Os05g33590	LOC_Os04g24220	Oryza_sativa_newGene_4676
LOC_Os06g38294	LOC_Os06g14670	LOC_Os12g41660	LOC_Os06g40640	LOC_Os03g57750	LOC_Os05g05346	LOC_Os08g42189	LOC_Os07g05580	LOC_Os01g63444	LOC_Os11g19850	LOC_Os12g33120	LOC_Os02g48480
LOC_Os02g52560	LOC_Os03g20630	LOC_Os09g38620	LOC_Os11g06130	LOC_Os06g14670	LOC_Os02g38392	LOC_Os01g73460	LOC_Os05g37884	LOC_Os03g61360	LOC_Os05g35500	LOC_Os06g39912	LOC_Os05g19970
LOC_Os06g50154	LOC_Os06g50715	LOC_Os02g10730	LOC_Os02g53410	LOC_Os01g68700	LOC_Os08g01170	LOC_Os01g10690	LOC_Os06g25010	LOC_Os02g54640	Oryza_sativa_newGene_3868	LOC_Os06g09890	LOC_Os08g05510
LOC_Os03g11380	LOC_Os01g68700	LOC_Os01g50940	LOC_Os02g02340	LOC_Os04g52940	LOC_Os02g04380	LOC_Os02g49560	LOC_Os02g35210	LOC_Os09g36830	LOC_Os10g08930	LOC_Os01g43650	LOC_Os04g49950
LOC_Os06g45900	LOC_Os02g39080	LOC_Os06g01934	Oryza_sativa_newGene_2780	LOC_Os02g58440	LOC_Os06g30970	LOC_Os09g27450	LOC_Os06g12120	LOC_Os03g45370	LOC_Os06g28930	LOC_Os03g58150	LOC_Os01g06660
LOC_Os09g36976	LOC_Os07g37420	LOC_Os09g16950	LOC_Os05g19280	LOC_Os07g37420	Oryza_sativa_newGene_1088	LOC_Os03g09880	LOC_Os01g63930	LOC_Os03g15720	LOC_Os04g36040	LOC_Os01g74520	LOC_Os02g39930
LOC_Os07g04810	LOC_Os10g35460	LOC_Os03g48260	LOC_Os11g10850	LOC_Os03g15250	LOC_Os01g36080	LOC_Os01g62260	LOC_Os06g12129	LOC_Os02g48380	LOC_Os04g56670	LOC_Os04g34930	LOC_Os07g11000
LOC_Os11g02110	LOC_Os02g48810	LOC_Os07g41660	LOC_Os12g33240	LOC_Os08g41910	LOC_Os12g44030	LOC_Os03g13050	Oryza_sativa_newGene_112	LOC_Os09g28110	LOC_Os05g46200	LOC_Os02g13780	LOC_Os10g42900
LOC_Os04g18570	LOC_Os09g37394	LOC_Os04g56530	LOC_Os04g02050	LOC_Os10g35460	LOC_Os01g71690	LOC_Os07g01114	LOC_Os02g45690	LOC_Os03g18710	LOC_Os11g38670	LOC_Os08g45120	LOC_Os04g26360
LOC_Os07g09190	LOC_Os10g28200	LOC_Os05g18660	LOC_Os01g08470	LOC_Os01g42030	LOC_Os03g14915	LOC_Os02g34850	LOC_Os02g12380	LOC_Os06g35540	LOC_Os01g71540	LOC_Os08g44450	LOC_Os03g33590
LOC_Os06g48300	LOC_Os01g53880	LOC_Os01g47530	LOC_Os06g01390	LOC_Os09g17280	LOC_Os03g14910	LOC_Os08g38060	LOC_Os08g45210	LOC_Os02g40940	LOC_Os12g41380	LOC_Os08g40510	LOC_Os06g35814
LOC_Os07g37890	LOC_Os03g02430	LOC_Os12g44390	LOC_Os03g19340	LOC_Os09g37394	LOC_Os12g02540	LOC_Os07g06890	LOC_Os01g02700	LOC_Os03g08490	LOC_Os11g05820	LOC_Os09g37620	LOC_Os08g31090
LOC_Os03g15600	LOC_Os01g67590	LOC_Os08g30730	LOC_Os07g43890	LOC_Os10g28200	LOC_Os08g20636	LOC_Os09g04880	LOC_Os01g16930	LOC_Os03g24040	LOC_Os07g13890	LOC_Os12g32380	LOC_Os12g09640
LOC_Os05g41630	LOC_Os05g47640	LOC_Os03g52910	LOC_Os08g05810	LOC_Os01g67590	LOC_Os07g47510	LOC_Os08g33154	LOC_Os04g57400	LOC_Os06g50080	LOC_Os12g41930	Oryza_sativa_newGene_3469	LOC_Os02g55440
LOC_Os09g25470	LOC_Os05g31750	LOC_Os04g43360	LOC_Os02g37030	LOC_Os03g04470	LOC_Os08g14940	LOC_Os04g55710	LOC_Os04g48800	LOC_Os02g36550	LOC_Os02g09780	LOC_Os01g42234	LOC_Os08g24400
LOC_Os09g20480	LOC_Os03g48110	LOC_Os02g31080	LOC_Os12g41660	LOC_Os05g47640	LOC_Os10g40550	LOC_Os01g70170	LOC_Os08g06640	LOC_Os04g28300	LOC_Os10g35520	LOC_Os08g33710	LOC_Os10g41330
LOC_Os09g29760	LOC_Os09g38768	LOC_Os08g37960	LOC_Os09g38620	LOC_Os05g31750	LOC_Os04g41910	LOC_Os01g54560	LOC_Os02g44870	LOC_Os06g10750	LOC_Os09g32274	LOC_Os02g55330	LOC_Os06g06960
LOC_Os03g13600	LOC_Os02g04560	Oryza_sativa_newGene_570	LOC_Os01g50940	LOC_Os09g38768	LOC_Os06g50040	LOC_Os04g44340	LOC_Os12g17090	LOC_Os09g39740	LOC_Os08g06230	LOC_Os09g19570	Oryza_sativa_newGene_1656
LOC_Os01g27210	LOC_Os02g03690	LOC_Os12g37970	LOC_Os06g01934	LOC_Os03g49640	LOC_Os05g46620	LOC_Os03g43360	LOC_Os08g01910	LOC_Os07g08410	LOC_Os01g44310	LOC_Os08g05690	LOC_Os11g05170
LOC_Os12g07550	LOC_Os01g43070	LOC_Os01g13120	LOC_Os06g19170	LOC_Os04g51320	LOC_Os03g08320	Oryza_sativa_newGene_5398	LOC_Os01g45274	LOC_Os09g10840	LOC_Os06g28060	LOC_Os04g30890	LOC_Os03g63554
LOC_Os05g19620	Oryza_sativa_newGene_1331	LOC_Os07g42310	LOC_Os09g16950	LOC_Os03g41438	LOC_Os06g49520	LOC_Os02g41650	LOC_Os01g42720	LOC_Os06g01210	LOC_Os02g09250	LOC_Os01g01920	LOC_Os04g31340
LOC_Os07g25450	LOC_Os04g49890	LOC_Os12g31480	LOC_Os03g48260	Oryza_sativa_newGene_1334	LOC_Os04g40880	LOC_Os08g29530	LOC_Os01g67490	LOC_Os07g46320	LOC_Os08g42530	LOC_Os03g17000	LOC_Os02g46980
LOC_Os02g49450	LOC_Os10g32930	LOC_Os07g40224	LOC_Os07g41660	Oryza_sativa_newGene_1333	LOC_Os08g31410	LOC_Os09g36460	LOC_Os02g32290	LOC_Os07g49510	Oryza_sativa_newGene_2013	LOC_Os02g55480	LOC_Os06g01350
LOC_Os07g05050	LOC_Os05g33590	LOC_Os08g33430	LOC_Os04g56530	LOC_Os04g49890	LOC_Os08g07690	LOC_Os09g33490	LOC_Os01g03070	LOC_Os07g31599	Oryza_sativa_newGene_2011	LOC_Os11g06910	LOC_Os01g06460
LOC_Os02g31860	LOC_Os11g19850	LOC_Os02g25780	LOC_Os05g18660	LOC_Os04g42840	LOC_Os03g36530	LOC_Os03g31510	LOC_Os04g22390	LOC_Os02g49260	Oryza_sativa_newGene_2010	LOC_Os06g43190	LOC_Os04g08060
LOC_Os09g12730	LOC_Os10g08930	LOC_Os02g36850	LOC_Os12g44390	LOC_Os07g17390	LOC_Os04g22120	LOC_Os07g42960	LOC_Os02g06980	LOC_Os04g33310	LOC_Os10g42820	LOC_Os03g63590	LOC_Os04g51590
LOC_Os04g31910	LOC_Os02g06584	LOC_Os06g45380	LOC_Os08g30730	LOC_Os08g03310	LOC_Os10g04110	LOC_Os08g34500	LOC_Os04g50870	LOC_Os04g02620	LOC_Os08g12430	LOC_Os03g47800	LOC_Os07g06700
LOC_Os07g41460	LOC_Os09g07020	LOC_Os02g15550	LOC_Os03g52910	LOC_Os05g33590	LOC_Os01g36610	LOC_Os03g57640	LOC_Os02g58350	LOC_Os12g02620	LOC_Os01g02590	LOC_Os04g30760	LOC_Os01g43270
LOC_Os06g11210	LOC_Os09g08160	LOC_Os05g49990	LOC_Os04g43360	LOC_Os11g19850	LOC_Os08g01030	LOC_Os11g08820	LOC_Os08g41460	LOC_Os07g05390	LOC_Os06g08830	ChrUn.fgenesh.gene.18	LOC_Os02g44940
LOC_Os03g10070	LOC_Os06g33340	LOC_Os02g50845	LOC_Os02g22780	LOC_Os05g35500	LOC_Os04g16872	LOC_Os01g23630	LOC_Os06g31190	LOC_Os05g04610	LOC_Os02g46600	ChrUn.fgenesh.gene.17	LOC_Os05g50110
LOC_Os03g58970	LOC_Os05g46200	LOC_Os04g42010	Oryza_sativa_newGene_575	Oryza_sativa_newGene_3868	LOC_Os01g04340	LOC_Os11g34270	LOC_Os01g43895	LOC_Os08g36480	LOC_Os04g49560	Oryza_sativa_newGene_5159	LOC_Os02g05686
LOC_Os04g03980	LOC_Os11g38670	LOC_Os02g20490	LOC_Os01g13120	LOC_Os10g08930	LOC_Os02g27060	LOC_Os11g01420	LOC_Os01g43890	LOC_Os04g56470	LOC_Os02g14120	Oryza_sativa_newGene_5157	Oryza_sativa_newGene_3519
LOC_Os08g38370	LOC_Os01g14100	LOC_Os07g03910	LOC_Os07g42310	LOC_Os02g06584	LOC_Os05g25480	LOC_Os12g44250	LOC_Os04g35530	LOC_Os01g47190	LOC_Os04g59330	Oryza_sativa_newGene_5152	LOC_Os08g32930
LOC_Os05g16824	LOC_Os12g41930	LOC_Os02g35500	LOC_Os09g08660	LOC_Os09g08160	Oryza_sativa_newGene_3295	LOC_Os10g41730	LOC_Os01g31770	LOC_Os06g27680	LOC_Os01g50860	LOC_Os03g29350	LOC_Os05g01570
LOC_Os01g38100	LOC_Os10g35520	LOC_Os12g36620	LOC_Os08g33430	LOC_Os04g36040	LOC_Os02g46140	LOC_Os03g53800	LOC_Os12g42130	LOC_Os01g10640	LOC_Os11g44940	LOC_Os02g05880	LOC_Os08g37810
LOC_Os01g17000	LOC_Os09g32270	LOC_Os03g54870	LOC_Os02g25780	LOC_Os04g56670	LOC_Os06g05130	LOC_Os07g36630	LOC_Os01g57490	LOC_Os05g14740	LOC_Os04g37990	LOC_Os04g59550	LOC_Os02g12750
LOC_Os01g64650	LOC_Os09g32274	LOC_Os09g29980	LOC_Os02g36850	LOC_Os10g32990	LOC_Os01g07080	LOC_Os06g10650	LOC_Os08g34220	LOC_Os05g11510	LOC_Os03g25050	LOC_Os11g26790	LOC_Os03g59320
LOC_Os08g06170	LOC_Os06g28060	LOC_Os05g03460	LOC_Os02g12600	LOC_Os12g41380	LOC_Os06g01720	LOC_Os05g11140	LOC_Os05g01440	LOC_Os02g45110	LOC_Os10g38780	LOC_Os08g04120	LOC_Os09g33500
LOC_Os03g01216	LOC_Os04g40930	LOC_Os05g06490	LOC_Os01g19170	LOC_Os01g14100	LOC_Os06g45570	LOC_Os07g46280	LOC_Os08g04430	LOC_Os12g25090	LOC_Os03g54130	LOC_Os04g54510	LOC_Os02g03230
LOC_Os01g53520	LOC_Os02g17000	LOC_Os03g53660	LOC_Os01g32710	LOC_Os07g13890	LOC_Os04g40470	LOC_Os02g30190	LOC_Os09g37006	LOC_Os01g40640	LOC_Os08g08700	LOC_Os02g55530	LOC_Os07g48830
LOC_Os06g21340	LOC_Os08g42530	LOC_Os01g52450	LOC_Os02g15550	LOC_Os10g35520	LOC_Os11g04960	LOC_Os01g61720	LOC_Os08g43170	LOC_Os12g03420	LOC_Os03g33580	LOC_Os04g43160	LOC_Os10g21268
LOC_Os08g34790	Oryza_sativa_newGene_2016	LOC_Os01g49640	LOC_Os01g65670	LOC_Os09g32274	LOC_Os06g03840	LOC_Os05g08890	LOC_Os05g34770	LOC_Os03g62760	Oryza_sativa_newGene_2904	LOC_Os03g64100	LOC_Os01g62770
LOC_Os01g12180	Oryza_sativa_newGene_2013	LOC_Os01g61970	LOC_Os02g50845	LOC_Os06g28060	LOC_Os02g57750	LOC_Os07g02800	LOC_Os10g39920	LOC_Os04g48830	Oryza_sativa_newGene_4243	LOC_Os03g63330	LOC_Os11g47980
LOC_Os01g59550	Oryza_sativa_newGene_2011	LOC_Os03g57750	LOC_Os04g42010	LOC_Os02g09250	LOC_Os07g03270	LOC_Os03g12820	LOC_Os03g49480	LOC_Os11g38260	LOC_Os06g44540	LOC_Os05g43670	LOC_Os05g25194
LOC_Os06g13215	Oryza_sativa_newGene_2010	LOC_Os04g11524	LOC_Os04g02870	Oryza_sativa_newGene_2013	LOC_Os03g02840	LOC_Os03g20460	LOC_Os03g49485	LOC_Os12g11830	LOC_Os09g19300	LOC_Os10g37500	LOC_Os10g33990
LOC_Os06g13210	LOC_Os03g07110	LOC_Os06g14670	LOC_Os02g20490	LOC_Os10g42820	LOC_Os09g26980	Oryza_sativa_newGene_265	LOC_Os09g28354	LOC_Os10g26050	LOC_Os01g71300	LOC_Os03g48430	LOC_Os06g45630
LOC_Os02g34790	LOC_Os10g42820	LOC_Os03g20630	LOC_Os07g03910	LOC_Os01g02590	LOC_Os03g61150	LOC_Os01g64300	LOC_Os03g59470	LOC_Os05g03050	LOC_Os04g55690	LOC_Os10g42750	LOC_Os04g38320
LOC_Os07g48050	LOC_Os01g02590	LOC_Os06g50715	LOC_Os12g36620	LOC_Os11g35090	LOC_Os01g10100	LOC_Os05g42350	LOC_Os06g28880	LOC_Os02g45710	LOC_Os08g10480	LOC_Os11g04409	LOC_Os03g53200
LOC_Os01g16350	LOC_Os06g08830	LOC_Os01g68700	LOC_Os03g54870	LOC_Os04g49560	LOC_Os11g33320	LOC_Os04g42250	LOC_Os07g32530	LOC_Os05g07730	LOC_Os12g03230	LOC_Os08g09780	LOC_Os05g02040
LOC_Os01g32660	LOC_Os04g49560	LOC_Os02g39080	LOC_Os09g29980	LOC_Os03g41390	LOC_Os05g11250	LOC_Os05g41910	LOC_Os01g18100	LOC_Os04g53530	LOC_Os08g15050	LOC_Os03g45180	LOC_Os04g43070
LOC_Os02g40690	LOC_Os05g23410	LOC_Os07g37420	LOC_Os05g03460	LOC_Os02g14120	LOC_Os01g10810	LOC_Os11g16550	LOC_Os01g56450	LOC_Os09g33970	LOC_Os10g37180	LOC_Os04g39570	LOC_Os03g20380
LOC_Os07g03860	LOC_Os03g41390	LOC_Os08g41910	LOC_Os12g42590	LOC_Os04g59330	LOC_Os04g51460	LOC_Os08g37104	LOC_Os09g10690	LOC_Os05g37820	LOC_Os05g25974	LOC_Os09g32700	LOC_Os07g32630
LOC_Os08g01330	LOC_Os04g52000	LOC_Os10g35460	LOC_Os04g24140	LOC_Os01g50860	LOC_Os02g08330	LOC_Os08g24380	LOC_Os10g42420	LOC_Os02g42290	LOC_Os08g28980	LOC_Os06g32580	LOC_Os03g60090
LOC_Os02g28200	LOC_Os02g14120	LOC_Os03g62770	LOC_Os01g52450	LOC_Os04g37990	LOC_Os01g59350	LOC_Os05g50440	LOC_Os02g15930	LOC_Os05g08750	LOC_Os04g25800	LOC_Os03g15080	LOC_Os06g05470
LOC_Os01g46820	LOC_Os04g59330	LOC_Os02g48810	LOC_Os01g61970	LOC_Os03g25050	LOC_Os10g37660	LOC_Os07g33450	LOC_Os03g60740	LOC_Os05g09480	LOC_Os03g29190	LOC_Os08g19140	LOC_Os01g47400
LOC_Os04g55220	LOC_Os11g04880	LOC_Os09g17280	LOC_Os03g57750	LOC_Os11g34940	LOC_Os09g31482	LOC_Os02g35470	LOC_Os02g03720	LOC_Os04g49170	LOC_Os02g40030	LOC_Os02g37290	LOC_Os07g47840
LOC_Os02g58530	LOC_Os11g44940	LOC_Os09g37394	LOC_Os04g11524	LOC_Os10g38780	LOC_Os06g36930	LOC_Os03g12910	LOC_Os06g04920	Oryza_sativa_newGene_5329	Oryza_sativa_newGene_4438	LOC_Os08g09250	LOC_Os03g34310
LOC_Os05g40220	LOC_Os04g37990	LOC_Os01g53880	LOC_Os06g14670	LOC_Os03g54130	LOC_Os01g56960	LOC_Os01g12100	LOC_Os03g10410	LOC_Os02g01870	LOC_Os06g36700	LOC_Os06g10140	LOC_Os01g73470
LOC_Os12g12880	LOC_Os03g25050	LOC_Os03g02430	LOC_Os03g20630	LOC_Os08g08700	LOC_Os02g41710	LOC_Os08g14450	LOC_Os06g02370	LOC_Os05g32380	LOC_Os03g22050	LOC_Os02g13965	LOC_Os05g13360
LOC_Os01g48950	LOC_Os11g34940	LOC_Os05g05850	LOC_Os06g50715	Oryza_sativa_newGene_2904	LOC_Os06g33710	LOC_Os09g28210	LOC_Os01g16290	LOC_Os03g04340	LOC_Os12g31640	LOC_Os06g04610	LOC_Os03g58090
LOC_Os05g39610	LOC_Os10g06720	LOC_Os01g67590	LOC_Os01g68700	Oryza_sativa_newGene_4243	LOC_Os06g29790	LOC_Os12g17320	LOC_Os06g46340	LOC_Os03g48090	LOC_Os09g34985	LOC_Os06g40640	LOC_Os11g11020
LOC_Os09g37080	LOC_Os10g38780	LOC_Os03g04470	LOC_Os04g52940	LOC_Os04g57690	LOC_Os03g59430	LOC_Os06g47620	LOC_Os07g03030	LOC_Os01g05064	LOC_Os10g36580	LOC_Os02g02340	LOC_Os01g13080
LOC_Os05g30970	LOC_Os03g54130	LOC_Os05g47640	LOC_Os02g39080	LOC_Os10g37630	Oryza_sativa_newGene_2467	LOC_Os10g33910	LOC_Os11g04480	LOC_Os10g13914	LOC_Os10g38234	Oryza_sativa_newGene_2780	LOC_Os05g08970
LOC_Os01g57410	LOC_Os03g33580	LOC_Os05g31750	LOC_Os02g58440	LOC_Os06g44540	LOC_Os08g09290	LOC_Os05g37050	LOC_Os01g36860	LOC_Os12g01480	LOC_Os03g58620	LOC_Os04g02050	LOC_Os05g03540
LOC_Os01g54850	Oryza_sativa_newGene_2904	LOC_Os03g48110	LOC_Os07g37420	LOC_Os09g19300	LOC_Os01g64100	LOC_Os01g20930	LOC_Os04g36880	Oryza_sativa_newGene_3548	LOC_Os02g57390	LOC_Os01g08470	LOC_Os04g57720
LOC_Os03g06080	LOC_Os04g57690	LOC_Os09g38768	LOC_Os10g35460	LOC_Os01g71300	LOC_Os12g01530	LOC_Os01g55340	LOC_Os10g02480	LOC_Os01g04920	LOC_Os06g01850	LOC_Os09g38620	LOC_Os02g32469
LOC_Os06g06560	Oryza_sativa_newGene_3052	LOC_Os02g04560	LOC_Os02g48810	LOC_Os02g58160	LOC_Os02g50900	LOC_Os07g38560	LOC_Os04g35680	LOC_Os08g03430	LOC_Os09g22510	LOC_Os02g10730	LOC_Os04g43650
LOC_Os10g30951	LOC_Os01g37850	LOC_Os01g43070	LOC_Os01g42030	LOC_Os08g14900	LOC_Os05g10590	LOC_Os02g32120	LOC_Os05g14180	LOC_Os06g36090	LOC_Os01g16450	LOC_Os01g50940	LOC_Os11g03900
LOC_Os02g07690	LOC_Os10g37630	Oryza_sativa_newGene_1331	LOC_Os05g32220	LOC_Os08g15050	LOC_Os01g27360	LOC_Os01g42140	LOC_Os03g62910	Oryza_sativa_newGene_4537	LOC_Os05g51670	LOC_Os06g01934	LOC_Os04g55640
LOC_Os04g40370	LOC_Os09g19300	LOC_Os04g49890	LOC_Os10g26390	LOC_Os08g40700	LOC_Os07g10960	LOC_Os08g33420	LOC_Os09g28610	LOC_Os06g06330	LOC_Os09g24910	LOC_Os09g16950	LOC_Os05g51380
LOC_Os09g28600	Oryza_sativa_newGene_3034	LOC_Os04g42840	LOC_Os09g17280	LOC_Os05g32140	LOC_Os06g16390	LOC_Os01g12810	LOC_Os11g08950	Oryza_sativa_newGene_1164	LOC_Os03g16270	LOC_Os03g48260	LOC_Os03g60520
Oryza_sativa_newGene_1200	LOC_Os01g71300	LOC_Os10g32930	LOC_Os09g37394	LOC_Os10g37180	LOC_Os10g34700	LOC_Os05g01730	LOC_Os06g40020	Oryza_sativa_newGene_2588	LOC_Os04g31020	LOC_Os07g41660	LOC_Os12g06740
Oryza_sativa_newGene_1205	LOC_Os10g41030	LOC_Os08g03310	LOC_Os10g28200	LOC_Os08g16880	LOC_Os09g27010	LOC_Os07g36170	LOC_Os03g21999	LOC_Os07g48980	LOC_Os04g34050	LOC_Os11g17490	LOC_Os11g47820
LOC_Os05g09728	LOC_Os08g10480	LOC_Os05g33590	LOC_Os03g02430	LOC_Os05g25974	LOC_Os03g11440	LOC_Os02g39950	LOC_Os08g26230	Oryza_sativa_newGene_2586	Oryza_sativa_newGene_422	LOC_Os04g56530	LOC_Os03g21850
LOC_Os04g30570	LOC_Os05g32140	LOC_Os05g38360	LOC_Os01g67590	LOC_Os08g28980	LOC_Os01g68740	LOC_Os03g14050	LOC_Os02g54140	Oryza_sativa_newGene_2580	LOC_Os04g33880	LOC_Os07g35310	LOC_Os12g07030
LOC_Os03g42010	LOC_Os10g37180	LOC_Os07g44040	LOC_Os03g04470	LOC_Os04g25800	LOC_Os04g43820	LOC_Os09g25330	LOC_Os11g02424	LOC_Os03g63140	LOC_Os08g38910	LOC_Os05g18660	LOC_Os07g05620
LOC_Os11g26130	LOC_Os05g25974	LOC_Os11g19850	LOC_Os05g31750	LOC_Os03g29190	LOC_Os05g36290	LOC_Os05g01190	LOC_Os11g07450	LOC_Os02g26370	LOC_Os09g03610	LOC_Os12g44390	LOC_Os02g48770
LOC_Os04g21320	LOC_Os08g28980	LOC_Os10g08930	LOC_Os03g48110	Oryza_sativa_newGene_4438	LOC_Os05g32970	LOC_Os05g36010	LOC_Os08g44310	LOC_Os06g03670	LOC_Os06g49640	LOC_Os08g30730	LOC_Os07g02810
LOC_Os03g27960	LOC_Os04g25800	LOC_Os02g06584	LOC_Os02g04560	LOC_Os06g36700	LOC_Os01g73580	LOC_Os05g39690	LOC_Os07g46520	LOC_Os01g19800	LOC_Os09g23640	LOC_Os03g52910	LOC_Os05g23740
LOC_Os03g06330	LOC_Os03g29190	LOC_Os09g08160	LOC_Os04g51320	LOC_Os03g22050	LOC_Os03g56860	LOC_Os01g60250	LOC_Os03g18070	LOC_Os01g55500	LOC_Os07g29750	LOC_Os02g22780	LOC_Os04g47140
LOC_Os03g31110	LOC_Os09g14680	LOC_Os06g33340	LOC_Os02g03690	LOC_Os04g29424	Oryza_sativa_newGene_1754	LOC_Os03g03980	LOC_Os07g48510	LOC_Os08g16570	LOC_Os07g13660	Oryza_sativa_newGene_570	LOC_Os03g02190
LOC_Os12g35340	LOC_Os02g21110	LOC_Os05g46200	Oryza_sativa_newGene_1331	LOC_Os03g12370	LOC_Os01g69060	LOC_Os03g58250	LOC_Os04g32330	LOC_Os01g09830	LOC_Os02g16010	LOC_Os12g37970	LOC_Os08g26880
LOC_Os09g31031	Oryza_sativa_newGene_4438	LOC_Os11g38670	LOC_Os04g49890	LOC_Os10g36580	LOC_Os04g42310	LOC_Os02g06430	LOC_Os03g22740	LOC_Os08g03290	LOC_Os01g63040	LOC_Os01g13120	LOC_Os03g57900
LOC_Os12g38630	LOC_Os06g36700	LOC_Os12g41380	LOC_Os10g32930	LOC_Os09g34980	LOC_Os02g02670	LOC_Os09g04290	LOC_Os12g04440	LOC_Os10g21418	LOC_Os07g09890	LOC_Os08g33430	LOC_Os01g67054
LOC_Os12g44140	LOC_Os03g22050	LOC_Os01g14100	LOC_Os08g03310	LOC_Os10g38234	LOC_Os02g01326	LOC_Os03g06000	LOC_Os02g50240	LOC_Os02g46100	LOC_Os01g66030	LOC_Os02g25780	LOC_Os07g37230
LOC_Os02g17710	LOC_Os12g31640	LOC_Os12g41930	LOC_Os05g33590	LOC_Os11g36400	LOC_Os01g71340	LOC_Os01g18410	LOC_Os01g60790	LOC_Os11g06780	LOC_Os01g63444	LOC_Os02g12600	LOC_Os01g22230
Oryza_sativa_newGene_2384	LOC_Os03g12370	LOC_Os02g09780	LOC_Os11g19850	LOC_Os06g18960	LOC_Os02g51060	LOC_Os10g05780	LOC_Os07g40730	LOC_Os09g32330	LOC_Os02g54640	LOC_Os12g36590	LOC_Os10g33900
LOC_Os01g08280	LOC_Os09g34985	LOC_Os10g35520	LOC_Os05g35500	LOC_Os01g64700	LOC_Os03g17670	Oryza_sativa_newGene_704	LOC_Os01g70540	LOC_Os08g23150	LOC_Os07g04910	LOC_Os01g19170	LOC_Os05g37060
LOC_Os01g72490	LOC_Os09g34980	LOC_Os09g32270	Oryza_sativa_newGene_3868	LOC_Os07g35480	LOC_Os08g42960	LOC_Os01g56180	LOC_Os10g34740	LOC_Os06g05680	LOC_Os03g45370	LOC_Os01g65670	LOC_Os02g32110
LOC_Os10g02220	LOC_Os11g36400	LOC_Os08g06230	LOC_Os10g08930	LOC_Os06g01850	LOC_Os11g40570	LOC_Os10g04780	LOC_Os07g42395	LOC_Os07g13460	LOC_Os03g15720	LOC_Os02g50845	LOC_Os03g04410
LOC_Os02g02920	LOC_Os06g18960	LOC_Os12g41680	LOC_Os02g06584	LOC_Os09g22510	LOC_Os09g36120	LOC_Os06g22810	LOC_Os06g03810	LOC_Os06g51350	LOC_Os07g15670	LOC_Os04g42010	LOC_Os10g28360
LOC_Os04g54630	LOC_Os01g64700	LOC_Os01g44310	LOC_Os09g07020	LOC_Os01g16450	Oryza_sativa_newGene_5705	LOC_Os09g02710	LOC_Os03g12020	Oryza_sativa_newGene_5662	LOC_Os06g48590	LOC_Os04g02870	LOC_Os01g50470
LOC_Os04g45090	LOC_Os07g35480	LOC_Os06g28060	LOC_Os09g08160	LOC_Os05g51670	LOC_Os12g30555	LOC_Os01g39100	LOC_Os09g27050	LOC_Os06g47820	LOC_Os06g35540	LOC_Os02g20490	LOC_Os01g15000
LOC_Os09g30340	LOC_Os04g47260	LOC_Os06g04450	LOC_Os04g36040	LOC_Os09g24910	LOC_Os10g42610	LOC_Os12g06510	LOC_Os06g46920	LOC_Os01g66230	LOC_Os02g40940	LOC_Os07g03910	LOC_Os03g55290
LOC_Os01g66600	LOC_Os01g16450	LOC_Os11g26910	LOC_Os06g33340	LOC_Os12g30510	LOC_Os11g07100	Oryza_sativa_newGene_2168	LOC_Os12g42860	LOC_Os02g34490	LOC_Os03g08490	LOC_Os02g35500	LOC_Os11g19800
LOC_Os04g34984	LOC_Os05g51670	LOC_Os02g17000	LOC_Os02g06630	LOC_Os04g31020	LOC_Os07g38430	LOC_Os01g07120	LOC_Os03g13800	LOC_Os07g42070	LOC_Os03g24040	LOC_Os03g54870	LOC_Os02g03280
LOC_Os12g32590	LOC_Os09g24910	LOC_Os08g42530	LOC_Os05g46200	LOC_Os04g34050	LOC_Os05g51630	LOC_Os01g43590	LOC_Os10g37210	LOC_Os02g53860	LOC_Os06g50080	LOC_Os09g29980	LOC_Os01g18400
LOC_Os12g34850	LOC_Os12g30510	Oryza_sativa_newGene_2016	LOC_Os11g38670	LOC_Os06g46799	Oryza_sativa_newGene_1994	LOC_Os05g33030	LOC_Os08g38460	LOC_Os11g09180	LOC_Os02g36550	LOC_Os12g42590	LOC_Os05g32460
LOC_Os09g35830	LOC_Os04g31020	Oryza_sativa_newGene_2013	LOC_Os12g41380	Oryza_sativa_newGene_422	LOC_Os06g39370	LOC_Os11g34700	LOC_Os10g25040	LOC_Os02g45450	LOC_Os04g28300	LOC_Os05g06490	LOC_Os03g01365
LOC_Os01g08860	LOC_Os04g34050	Oryza_sativa_newGene_2011	LOC_Os12g41930	LOC_Os04g33880	LOC_Os04g43390	LOC_Os07g49410	LOC_Os01g66890	LOC_Os12g41760	LOC_Os03g50885	LOC_Os03g53660	LOC_Os04g48880
LOC_Os12g40340	LOC_Os12g34460	Oryza_sativa_newGene_2010	LOC_Os10g35520	LOC_Os07g32900	LOC_Os03g21890	LOC_Os06g45470	LOC_Os09g23370	LOC_Os11g45930	LOC_Os06g10750	LOC_Os04g24140	LOC_Os11g26850
LOC_Os03g25470	Oryza_sativa_newGene_422	LOC_Os03g07110	LOC_Os09g32270	LOC_Os01g60060	LOC_Os09g29600	LOC_Os01g54340	LOC_Os01g67730	LOC_Os06g39600	LOC_Os09g39740	LOC_Os01g61970	LOC_Os01g08560
LOC_Os05g02240	LOC_Os02g38840	LOC_Os10g42820	LOC_Os09g32274	LOC_Os09g32130	LOC_Os05g04380	LOC_Os02g58670	LOC_Os01g51520	LOC_Os07g12330	LOC_Os07g08410	LOC_Os03g57750	LOC_Os08g15204
LOC_Os02g14430	LOC_Os08g38910	LOC_Os08g12430	LOC_Os08g06230	LOC_Os09g03610	LOC_Os03g16860	Oryza_sativa_newGene_4234	LOC_Os01g25560	LOC_Os10g22460	LOC_Os06g01210	LOC_Os06g50715	LOC_Os02g50470
LOC_Os06g06910	LOC_Os06g13870	LOC_Os01g02590	LOC_Os06g28060	LOC_Os06g13870	LOC_Os02g35660	Oryza_sativa_newGene_4231	LOC_Os04g46330	LOC_Os07g14650	LOC_Os07g46320	LOC_Os01g68700	LOC_Os01g74410
LOC_Os01g56810	LOC_Os06g49640	LOC_Os06g08830	LOC_Os06g04450	LOC_Os07g29750	LOC_Os01g45640	LOC_Os08g05640	LOC_Os03g57280	LOC_Os04g14410	LOC_Os07g49510	LOC_Os04g52940	LOC_Os02g14440
LOC_Os01g36580	LOC_Os09g23640	LOC_Os04g49560	LOC_Os11g26910	LOC_Os01g16750	LOC_Os01g03914	LOC_Os03g26460	LOC_Os06g10880	LOC_Os06g35030	LOC_Os07g31599	LOC_Os02g58440	LOC_Os03g17040
LOC_Os08g29160	LOC_Os07g29750	LOC_Os05g23410	LOC_Os02g09250	LOC_Os05g04120	LOC_Os03g05470	LOC_Os08g39460	LOC_Os04g38920	LOC_Os06g40210	LOC_Os02g49260	LOC_Os07g37420	LOC_Os02g57840
LOC_Os03g17700	LOC_Os01g16750	LOC_Os03g41390	LOC_Os08g42530	LOC_Os07g37620	Oryza_sativa_newGene_3948	LOC_Os10g38040	LOC_Os06g04070	LOC_Os07g07250	LOC_Os03g13760	LOC_Os03g15250	LOC_Os01g21320
LOC_Os05g22894	LOC_Os03g30934	LOC_Os04g52000	Oryza_sativa_newGene_2013	LOC_Os01g63040	LOC_Os03g39010	LOC_Os04g42290	LOC_Os06g48610	LOC_Os03g25620	LOC_Os04g33310	LOC_Os08g41910	LOC_Os08g14660
LOC_Os05g50500	LOC_Os07g37620	LOC_Os02g14120	Oryza_sativa_newGene_2011	LOC_Os05g50980	LOC_Os09g34230	LOC_Os04g51280	LOC_Os10g40360	LOC_Os07g36800	LOC_Os04g02620	LOC_Os10g35460	LOC_Os06g40609
LOC_Os04g58630	LOC_Os01g66030	LOC_Os04g59330	Oryza_sativa_newGene_2010	LOC_Os01g63444	LOC_Os04g15920	LOC_Os04g36670	LOC_Os03g10750	LOC_Os06g01760	LOC_Os09g26420	LOC_Os09g37394	LOC_Os07g49360
LOC_Os11g05140	LOC_Os05g50980	LOC_Os11g04880	LOC_Os10g42820	LOC_Os03g61360	Oryza_sativa_newGene_3118	LOC_Os06g46120	LOC_Os06g42560	LOC_Os12g02420	LOC_Os12g02620	LOC_Os10g28200	LOC_Os04g40670
LOC_Os01g08020	LOC_Os01g63444	LOC_Os11g44940	LOC_Os08g12430	LOC_Os09g36830	LOC_Os05g50350	LOC_Os03g64150	LOC_Os03g04710	LOC_Os01g04020	LOC_Os07g05390	LOC_Os05g05850	LOC_Os05g44060
LOC_Os11g41710	LOC_Os03g61360	LOC_Os04g37990	LOC_Os01g02590	LOC_Os07g04910	LOC_Os10g39410	LOC_Os02g29960	LOC_Os01g67850	LOC_Os10g40559	LOC_Os05g04610	LOC_Os06g05480	LOC_Os06g11320
LOC_Os01g36630	LOC_Os02g54640	LOC_Os03g25050	LOC_Os04g49560	LOC_Os03g45370	LOC_Os02g50799	LOC_Os02g57270	LOC_Os03g50280	LOC_Os05g10620	LOC_Os08g36480	LOC_Os01g67590	LOC_Os11g10100
LOC_Os03g29960	LOC_Os09g36830	LOC_Os11g34940	LOC_Os04g52000	LOC_Os03g15720	LOC_Os06g49890	LOC_Os02g13220	LOC_Os07g39350	LOC_Os08g44290	LOC_Os07g34598	LOC_Os02g30150	LOC_Os01g47050
LOC_Os02g52150	LOC_Os07g04910	LOC_Os10g38780	LOC_Os02g14120	LOC_Os07g15670	LOC_Os06g49030	LOC_Os02g52730	LOC_Os09g03180	LOC_Os12g34796	LOC_Os04g56470	LOC_Os03g04470	LOC_Os02g43020
LOC_Os04g01910	LOC_Os04g41950	LOC_Os03g54130	LOC_Os04g59330	LOC_Os06g38930	Oryza_sativa_newGene_1087	LOC_Os01g71930	LOC_Os12g16690	LOC_Os05g02450	LOC_Os10g25110	LOC_Os05g47640	LOC_Os04g05010
LOC_Os09g36580	LOC_Os03g15720	LOC_Os03g33580	LOC_Os11g04880	LOC_Os06g48590	LOC_Os01g56560	LOC_Os05g50830	LOC_Os07g02590	LOC_Os02g56990	LOC_Os01g47190	LOC_Os05g31750	LOC_Os01g33000
LOC_Os07g46430	LOC_Os03g18710	Oryza_sativa_newGene_4243	LOC_Os01g50860	LOC_Os03g08490	Oryza_sativa_newGene_3696	LOC_Os01g13420	LOC_Os03g56420	LOC_Os02g55710	LOC_Os05g47930	LOC_Os02g04560	LOC_Os02g38392
LOC_Os04g59580	LOC_Os01g26280	LOC_Os01g37850	LOC_Os11g44940	LOC_Os06g50080	LOC_Os06g50330	LOC_Os12g37110	LOC_Os03g02920	LOC_Os10g41200	LOC_Os05g11510	LOC_Os04g51320	LOC_Os09g29940
LOC_Os09g05030	LOC_Os06g35540	LOC_Os10g37630	LOC_Os04g37990	LOC_Os02g36550	LOC_Os12g08320	LOC_Os03g21270	LOC_Os03g05049	LOC_Os06g05950	Oryza_sativa_newGene_301	LOC_Os03g41438	LOC_Os08g01170
LOC_Os05g45875	LOC_Os02g40940	LOC_Os09g19300	LOC_Os03g25050	LOC_Os04g28300	LOC_Os04g38720	LOC_Os08g39950	LOC_Os01g53800	LOC_Os06g06810	LOC_Os04g44290	Oryza_sativa_newGene_1334	LOC_Os06g30970
LOC_Os12g37770	LOC_Os03g08490	Oryza_sativa_newGene_3034	LOC_Os10g06720	LOC_Os03g50885	LOC_Os04g46860	LOC_Os02g13910	LOC_Os03g39220	LOC_Os03g62370	LOC_Os02g34570	Oryza_sativa_newGene_1333	Oryza_sativa_newGene_2779
LOC_Os03g51910	LOC_Os03g24040	LOC_Os01g71300	LOC_Os10g38780	LOC_Os06g10750	LOC_Os03g05640	LOC_Os11g08670	LOC_Os08g43370	LOC_Os10g36950	LOC_Os12g14930	LOC_Os04g49890	LOC_Os01g41240
LOC_Os01g63280	LOC_Os06g50080	LOC_Os04g55690	LOC_Os03g54130	LOC_Os09g39740	LOC_Os07g36500	LOC_Os09g38720	LOC_Os01g17150	LOC_Os01g70330	LOC_Os02g45110	LOC_Os04g42840	LOC_Os04g49850
LOC_Os11g10770	LOC_Os02g36550	LOC_Os08g10480	LOC_Os08g08700	LOC_Os07g08410	LOC_Os01g62430	LOC_Os01g24750	LOC_Os04g48270	LOC_Os01g70210	LOC_Os12g25090	LOC_Os10g32930	LOC_Os04g42800
LOC_Os05g43310	LOC_Os04g28300	LOC_Os08g40700	LOC_Os03g33580	LOC_Os06g01210	LOC_Os11g05550	LOC_Os03g19310	LOC_Os12g42190	LOC_Os12g35670	LOC_Os01g40640	LOC_Os08g03310	Oryza_sativa_newGene_1088
LOC_Os06g14050	LOC_Os03g50885	LOC_Os05g32140	Oryza_sativa_newGene_2904	LOC_Os07g49510	LOC_Os03g42520	LOC_Os08g14600	LOC_Os05g41480	LOC_Os06g48800	LOC_Os12g03420	LOC_Os05g33590	LOC_Os08g43620
LOC_Os03g04020	LOC_Os07g28930	LOC_Os10g37180	Oryza_sativa_newGene_4243	LOC_Os07g31599	LOC_Os04g50204	LOC_Os01g20830	LOC_Os06g22960	LOC_Os01g26300	Oryza_sativa_newGene_3227	LOC_Os11g19850	LOC_Os12g44030
LOC_Os06g39750	LOC_Os06g10750	LOC_Os05g25974	Oryza_sativa_newGene_3052	LOC_Os02g49260	LOC_Os06g36310	LOC_Os11g02964	LOC_Os01g73540	LOC_Os06g47580	LOC_Os04g48830	LOC_Os05g35500	LOC_Os11g44810
LOC_Os03g60780	LOC_Os04g46180	LOC_Os08g28980	LOC_Os10g37630	LOC_Os03g13760	LOC_Os02g26470	LOC_Os01g62980	LOC_Os05g47880	LOC_Os08g20400	LOC_Os11g38260	Oryza_sativa_newGene_3868	LOC_Os06g04140
LOC_Os07g36260	LOC_Os07g08410	LOC_Os04g25800	LOC_Os09g19300	LOC_Os01g27150	LOC_Os11g29990	LOC_Os09g38670	LOC_Os01g10950	LOC_Os03g16334	LOC_Os01g62584	LOC_Os10g08930	LOC_Os03g14915
LOC_Os08g08160	LOC_Os07g49510	LOC_Os03g29190	Oryza_sativa_newGene_3034	LOC_Os04g02620	LOC_Os10g33940	LOC_Os02g56840	LOC_Os06g12370	LOC_Os01g03020	LOC_Os12g11830	LOC_Os06g28930	LOC_Os01g04630
LOC_Os04g01280	LOC_Os07g29760	LOC_Os09g14680	LOC_Os01g71300	LOC_Os09g26420	LOC_Os02g02380	LOC_Os01g64110	LOC_Os02g43760	LOC_Os01g27730	LOC_Os02g45710	LOC_Os02g06584	LOC_Os03g14910
LOC_Os09g39580	LOC_Os07g31599	Oryza_sativa_newGene_4438	LOC_Os04g55690	LOC_Os12g02620	LOC_Os04g45210	LOC_Os01g50820	LOC_Os07g06860	LOC_Os01g25386	LOC_Os04g53530	LOC_Os09g07020	LOC_Os10g40700
LOC_Os04g02850	LOC_Os02g49260	LOC_Os06g36700	LOC_Os02g58160	LOC_Os02g38060	LOC_Os04g53195	LOC_Os06g24404	LOC_Os10g18490	LOC_Os06g05890	LOC_Os05g37820	LOC_Os09g08160	LOC_Os12g02540
LOC_Os04g01130	LOC_Os03g13760	LOC_Os03g22050	LOC_Os10g41030	LOC_Os07g05390	LOC_Os02g37700	LOC_Os05g42250	LOC_Os02g07750	LOC_Os03g10650	LOC_Os07g42180	LOC_Os04g36040	LOC_Os10g07270
LOC_Os01g50350	LOC_Os04g33310	LOC_Os12g31640	LOC_Os08g14900	LOC_Os05g04610	LOC_Os01g62290	LOC_Os02g49880	LOC_Os03g07190	LOC_Os03g15020	LOC_Os11g38880	LOC_Os04g56670	LOC_Os12g42520
LOC_Os01g25880	LOC_Os04g02620	LOC_Os03g12370	LOC_Os08g10480	LOC_Os08g36480	LOC_Os01g60860	LOC_Os02g54560	LOC_Os01g41610	LOC_Os04g31270	LOC_Os11g37960	LOC_Os10g32990	LOC_Os08g20636
LOC_Os02g21230	LOC_Os12g02620	LOC_Os09g34985	LOC_Os08g15050	LOC_Os07g34598	LOC_Os07g46730	LOC_Os02g07930	LOC_Os02g46680	LOC_Os01g49210	LOC_Os12g36920	LOC_Os11g38670	LOC_Os08g14940
LOC_Os01g60040	LOC_Os04g51690	LOC_Os10g36580	LOC_Os10g37180	LOC_Os10g25110	LOC_Os03g17110	LOC_Os11g11990	LOC_Os08g01890	LOC_Os12g33958	LOC_Os05g08750	LOC_Os01g71540	LOC_Os08g30930
LOC_Os08g42020	LOC_Os09g29390	LOC_Os09g34980	LOC_Os05g25974	LOC_Os01g47190	LOC_Os01g63620	LOC_Os01g52790	LOC_Os06g29950	LOC_Os12g33956	LOC_Os06g33520	LOC_Os12g41380	LOC_Os04g41910
LOC_Os11g45250	LOC_Os07g05390	LOC_Os11g36400	LOC_Os04g25800	LOC_Os06g27680	LOC_Os03g62270	LOC_Os03g57890	LOC_Os08g01760	LOC_Os07g23790	LOC_Os03g45340	LOC_Os12g41930	LOC_Os03g19400
LOC_Os04g43550	LOC_Os05g04610	LOC_Os03g58620	LOC_Os03g29190	LOC_Os05g47930	LOC_Os03g13840	LOC_Os01g49614	LOC_Os01g48030	LOC_Os08g39850	LOC_Os07g23550	LOC_Os10g35520	LOC_Os01g58020
LOC_Os07g06710	LOC_Os11g39650	LOC_Os06g18960	LOC_Os09g14680	LOC_Os01g10640	LOC_Os06g11440	LOC_Os03g57760	Oryza_sativa_newGene_5016	LOC_Os03g11300	LOC_Os04g49170	LOC_Os09g32274	LOC_Os06g07923
LOC_Os04g38530	LOC_Os08g36480	LOC_Os01g64700	LOC_Os02g40030	LOC_Os05g14740	LOC_Os02g32350	LOC_Os08g33320	LOC_Os06g44140	LOC_Os11g16560	Oryza_sativa_newGene_5329	LOC_Os12g41680	LOC_Os11g09474
LOC_Os06g27770	LOC_Os07g34598	LOC_Os07g35480	Oryza_sativa_newGene_4438	LOC_Os05g11510	LOC_Os06g42030	LOC_Os05g43040	LOC_Os02g30460	LOC_Os01g58400	LOC_Os01g18070	LOC_Os01g44310	LOC_Os04g51160
LOC_Os07g33350	LOC_Os12g09280	LOC_Os02g01110	LOC_Os06g36700	Oryza_sativa_newGene_301	LOC_Os05g45830	LOC_Os06g50724	LOC_Os02g44930	LOC_Os03g14370	LOC_Os02g01870	LOC_Os06g28060	LOC_Os11g14110
LOC_Os03g16910	LOC_Os06g27680	LOC_Os06g01850	LOC_Os03g22050	LOC_Os04g44290	LOC_Os01g21420	LOC_Os05g03920	LOC_Os01g08770	LOC_Os10g34940	LOC_Os05g32380	LOC_Os02g09250	LOC_Os03g08320
LOC_Os08g32620	LOC_Os01g10640	LOC_Os04g47260	LOC_Os12g31640	LOC_Os06g12280	LOC_Os09g38020	LOC_Os04g44550	LOC_Os02g09590	LOC_Os07g18050	LOC_Os03g04340	LOC_Os08g42530	LOC_Os06g49520
LOC_Os04g42600	LOC_Os05g11510	LOC_Os01g16450	LOC_Os03g12370	LOC_Os01g63870	LOC_Os01g51440	LOC_Os05g02530	LOC_Os02g58250	LOC_Os09g25380	LOC_Os03g05430	Oryza_sativa_newGene_2013	LOC_Os08g31410
LOC_Os02g45000	LOC_Os02g34570	LOC_Os05g51670	LOC_Os10g38234	LOC_Os02g34570	LOC_Os01g50310	LOC_Os02g48860	LOC_Os12g32750	LOC_Os02g47744	LOC_Os01g05064	LOC_Os10g42820	LOC_Os02g48640
Oryza_sativa_newGene_41	LOC_Os01g40640	LOC_Os09g24910	LOC_Os11g36400	LOC_Os12g14930	LOC_Os10g29190	LOC_Os01g43910	LOC_Os04g57610	LOC_Os11g14050	LOC_Os10g13914	LOC_Os08g12430	LOC_Os03g36530
LOC_Os03g53640	LOC_Os12g03420	LOC_Os04g31020	LOC_Os06g18960	LOC_Os02g45110	LOC_Os09g25060	LOC_Os02g33020	LOC_Os09g31506	LOC_Os06g14324	LOC_Os08g05790	LOC_Os01g02590	LOC_Os09g31478
LOC_Os06g30470	LOC_Os03g62760	LOC_Os04g34050	LOC_Os01g64700	LOC_Os12g25090	LOC_Os12g13120	LOC_Os01g54480	LOC_Os02g32550	LOC_Os06g48030	LOC_Os08g37270	LOC_Os11g35090	LOC_Os04g22120
LOC_Os08g35740	LOC_Os03g50300	LOC_Os12g34460	LOC_Os02g57390	LOC_Os01g40640	LOC_Os01g02550	LOC_Os08g34580	LOC_Os11g31880	LOC_Os01g56150	LOC_Os03g43510	LOC_Os06g08830	LOC_Os01g41220
LOC_Os01g07410	LOC_Os11g38260	Oryza_sativa_newGene_422	LOC_Os07g35480	Oryza_sativa_newGene_3227	LOC_Os03g48190	LOC_Os12g35440	LOC_Os08g33050	LOC_Os01g06550	LOC_Os12g01480	LOC_Os02g46600	LOC_Os01g04340
LOC_Os01g49340	LOC_Os12g11830	LOC_Os02g38840	LOC_Os06g01850	LOC_Os03g62760	Oryza_sativa_newGene_3675	LOC_Os05g39080	LOC_Os06g44010	LOC_Os03g02390	LOC_Os04g25990	LOC_Os04g49560	LOC_Os02g52170
LOC_Os09g30180	LOC_Os02g07840	LOC_Os08g38910	LOC_Os01g16450	LOC_Os04g48830	LOC_Os05g34070	Oryza_sativa_newGene_2743	LOC_Os09g14600	LOC_Os04g51710	LOC_Os01g04920	LOC_Os02g14120	LOC_Os02g27060
LOC_Os08g40070	LOC_Os05g03050	LOC_Os09g32130	LOC_Os05g51670	LOC_Os11g38260	LOC_Os11g05690	Oryza_sativa_newGene_2745	LOC_Os05g19954	LOC_Os05g49890	LOC_Os06g36090	LOC_Os04g59330	LOC_Os05g25480
LOC_Os04g54340	LOC_Os02g45710	LOC_Os06g49640	LOC_Os09g24910	LOC_Os01g62584	LOC_Os06g10790	LOC_Os05g36190	LOC_Os12g40900	LOC_Os05g38280	Oryza_sativa_newGene_4537	LOC_Os01g50860	Oryza_sativa_newGene_3295
Oryza_sativa_newGene_3502	LOC_Os05g07730	LOC_Os07g29750	LOC_Os12g30510	LOC_Os02g45710	LOC_Os02g40180	LOC_Os02g04510	LOC_Os05g09640	LOC_Os09g25960	Oryza_sativa_newGene_1164	LOC_Os11g44940	LOC_Os06g39640
Oryza_sativa_newGene_3508	LOC_Os04g53530	LOC_Os07g37620	LOC_Os04g31020	LOC_Os05g37820	LOC_Os03g18170	LOC_Os04g51310	LOC_Os02g55560	LOC_Os05g45210	LOC_Os07g48980	LOC_Os04g37990	LOC_Os06g05130
LOC_Os08g05480	LOC_Os09g33970	LOC_Os01g66030	LOC_Os04g34050	LOC_Os04g52570	LOC_Os03g31300	LOC_Os12g24790	LOC_Os03g05900	LOC_Os10g21250	Oryza_sativa_newGene_2586	LOC_Os03g25050	LOC_Os03g10100
LOC_Os12g42070	LOC_Os05g37820	LOC_Os01g63444	LOC_Os12g34460	LOC_Os07g42180	LOC_Os07g05420	LOC_Os12g24240	LOC_Os02g56030	LOC_Os05g46490	Oryza_sativa_newGene_2580	LOC_Os10g38780	LOC_Os01g47580
LOC_Os07g46570	LOC_Os02g42290	LOC_Os03g61360	Oryza_sativa_newGene_422	LOC_Os11g38880	LOC_Os06g12530	LOC_Os05g38350	LOC_Os10g36500	Oryza_sativa_newGene_802	LOC_Os03g63140	LOC_Os03g54130	LOC_Os06g01720
LOC_Os03g01750	LOC_Os08g01070	LOC_Os02g54640	LOC_Os02g38840	LOC_Os11g37960	LOC_Os04g44870	LOC_Os04g30430	LOC_Os12g03810	LOC_Os02g43194	LOC_Os02g26370	LOC_Os08g08700	LOC_Os05g11130
LOC_Os01g68200	LOC_Os11g39130	LOC_Os04g32590	LOC_Os08g38910	LOC_Os05g08750	LOC_Os04g39130	LOC_Os01g05900	LOC_Os04g51970	LOC_Os01g41800	LOC_Os06g03676	LOC_Os03g33580	LOC_Os08g10010
LOC_Os02g51750	LOC_Os02g39660	LOC_Os09g36830	LOC_Os09g03610	LOC_Os02g39660	LOC_Os08g21570	LOC_Os01g74570	Oryza_sativa_newGene_1980	LOC_Os11g11100	LOC_Os06g03670	Oryza_sativa_newGene_2904	LOC_Os04g01570
LOC_Os05g08370	LOC_Os05g09480	LOC_Os07g04910	LOC_Os06g49640	LOC_Os06g33520	LOC_Os03g60370	LOC_Os02g06605	LOC_Os06g47270	LOC_Os02g49760	LOC_Os02g47360	Oryza_sativa_newGene_4243	LOC_Os04g40470
LOC_Os05g09020	Oryza_sativa_newGene_5329	LOC_Os03g15720	LOC_Os07g29750	LOC_Os08g01900	LOC_Os08g34380	LOC_Os11g23170	Oryza_sativa_newGene_5293	LOC_Os01g24090	LOC_Os01g19800	Oryza_sativa_newGene_3052	LOC_Os11g04960
LOC_Os05g31230	LOC_Os03g04340	LOC_Os01g22990	LOC_Os07g37620	LOC_Os03g45340	LOC_Os10g35290	LOC_Os06g45080	LOC_Os10g07450	LOC_Os05g37880	LOC_Os01g55500	LOC_Os06g44540	LOC_Os01g09010
LOC_Os02g46962	LOC_Os03g48090	LOC_Os09g28110	LOC_Os01g66030	LOC_Os07g23550	LOC_Os03g19709	LOC_Os03g07140	LOC_Os08g42920	LOC_Os07g05580	LOC_Os08g16570	LOC_Os09g19300	LOC_Os11g01210
LOC_Os11g33050	LOC_Os10g13914	LOC_Os03g18710	LOC_Os01g63444	Oryza_sativa_newGene_5329	LOC_Os07g27650	LOC_Os05g34680	LOC_Os01g31980	LOC_Os05g37884	LOC_Os01g09830	LOC_Os01g71300	LOC_Os03g51580
Oryza_sativa_newGene_2290	LOC_Os07g15640	LOC_Os01g26280	LOC_Os02g54640	LOC_Os02g01870	Oryza_sativa_newGene_1434	LOC_Os12g41650	LOC_Os04g59610	LOC_Os06g25010	LOC_Os08g03290	LOC_Os02g58160	LOC_Os07g03270
Oryza_sativa_newGene_2295	LOC_Os12g01480	LOC_Os06g48590	LOC_Os09g36830	LOC_Os05g32380	LOC_Os05g40960	LOC_Os05g25950	LOC_Os01g29450	LOC_Os02g35210	LOC_Os03g09220	LOC_Os10g41030	LOC_Os03g02840
LOC_Os09g33510	Oryza_sativa_newGene_3548	LOC_Os06g35540	LOC_Os07g04910	LOC_Os03g04340	LOC_Os06g06170	LOC_Os12g44020	LOC_Os03g62700	LOC_Os06g12120	LOC_Os10g21418	LOC_Os08g10480	LOC_Os01g10100
Oryza_sativa_newGene_2296	LOC_Os01g04920	LOC_Os02g40940	LOC_Os03g15720	LOC_Os03g05430	Oryza_sativa_newGene_2317	LOC_Os02g10580	LOC_Os03g63074	LOC_Os03g53180	LOC_Os02g46100	LOC_Os12g03230	LOC_Os05g11250
LOC_Os03g26910	LOC_Os08g03430	LOC_Os03g08490	LOC_Os07g15670	LOC_Os10g13914	LOC_Os04g45890	LOC_Os11g34910	LOC_Os01g64960	LOC_Os01g63930	LOC_Os08g23150	LOC_Os08g15050	LOC_Os02g09060
Oryza_sativa_newGene_4626	LOC_Os03g12236	LOC_Os03g24040	LOC_Os01g22990	LOC_Os07g15640	LOC_Os02g45940	LOC_Os03g14900	LOC_Os01g74350	LOC_Os06g12129	LOC_Os06g05680	LOC_Os05g32140	LOC_Os01g10810
LOC_Os07g48820	LOC_Os01g67520	LOC_Os06g50080	LOC_Os09g28110	LOC_Os12g01480	LOC_Os03g04970	LOC_Os11g06040	LOC_Os11g05650	Oryza_sativa_newGene_112	Oryza_sativa_newGene_5662	LOC_Os10g37180	LOC_Os02g08330
Oryza_sativa_newGene_4990	Oryza_sativa_newGene_1164	LOC_Os04g28300	LOC_Os06g38930	Oryza_sativa_newGene_3548	Oryza_sativa_newGene_4086	LOC_Os01g03160	LOC_Os07g48710	LOC_Os02g45690	LOC_Os09g04310	LOC_Os05g25974	LOC_Os01g59350
LOC_Os09g24440	Oryza_sativa_newGene_2588	LOC_Os03g50885	LOC_Os01g26280	LOC_Os01g04920	LOC_Os02g41800	LOC_Os01g10290	LOC_Os11g04520	LOC_Os02g12380	LOC_Os02g34490	LOC_Os08g28980	LOC_Os10g37660
LOC_Os12g05990	LOC_Os07g48980	LOC_Os06g10750	LOC_Os06g48590	LOC_Os06g36090	LOC_Os03g27230	LOC_Os09g19350	Oryza_sativa_newGene_2218	LOC_Os01g02700	LOC_Os07g42070	LOC_Os04g25800	LOC_Os04g56110
LOC_Os03g41110	Oryza_sativa_newGene_2580	LOC_Os09g39740	LOC_Os02g40940	LOC_Os01g67520	LOC_Os09g24850	LOC_Os07g43470	LOC_Os06g37490	LOC_Os01g16930	LOC_Os10g41780	LOC_Os03g29190	LOC_Os08g35620
LOC_Os05g15890	LOC_Os08g40850	LOC_Os07g08410	LOC_Os03g08490	Oryza_sativa_newGene_1164	LOC_Os06g38830	LOC_Os10g41040	Oryza_sativa_newGene_2215	LOC_Os04g48800	LOC_Os11g09180	LOC_Os02g40030	LOC_Os06g36930
LOC_Os01g21250	LOC_Os03g63140	LOC_Os09g10840	LOC_Os03g24040	LOC_Os07g48980	LOC_Os02g21810	LOC_Os08g14950	LOC_Os03g10590	LOC_Os08g06640	LOC_Os02g45450	LOC_Os02g21110	LOC_Os01g56960
LOC_Os02g46030	LOC_Os06g03670	LOC_Os06g01210	LOC_Os06g50080	Oryza_sativa_newGene_2580	LOC_Os03g60570	LOC_Os07g34830	LOC_Os01g60170	LOC_Os02g06360	LOC_Os11g45930	Oryza_sativa_newGene_4438	LOC_Os06g33710
LOC_Os05g24580	LOC_Os02g47360	LOC_Os07g49510	LOC_Os02g36550	LOC_Os08g40850	LOC_Os01g63460	LOC_Os05g49170	LOC_Os06g39330	LOC_Os02g44870	LOC_Os01g51380	LOC_Os06g36700	LOC_Os06g29790
LOC_Os07g44740	LOC_Os01g19800	LOC_Os07g29760	LOC_Os04g28300	LOC_Os03g63140	Oryza_sativa_newGene_5627	LOC_Os10g28080	LOC_Os06g46065	LOC_Os12g17090	LOC_Os10g22460	LOC_Os03g22050	LOC_Os03g59430
LOC_Os07g44744	LOC_Os01g55500	LOC_Os02g49260	LOC_Os03g50885	LOC_Os06g03676	Oryza_sativa_newGene_1836	LOC_Os01g70080	LOC_Os06g46060	LOC_Os08g01910	LOC_Os09g31170	LOC_Os04g29424	Oryza_sativa_newGene_2467
LOC_Os04g33640	LOC_Os01g09830	LOC_Os04g33310	LOC_Os07g28930	LOC_Os01g19800	LOC_Os11g01460	LOC_Os10g36200	LOC_Os02g16630	LOC_Os01g45274	LOC_Os01g67180	LOC_Os12g31640	LOC_Os01g34080
LOC_Os03g59770	LOC_Os08g03290	LOC_Os04g02620	LOC_Os06g10750	LOC_Os01g55500	LOC_Os07g43740	LOC_Os02g56310	LOC_Os06g48510	LOC_Os01g42720	LOC_Os04g14410	LOC_Os03g12370	LOC_Os01g64100
LOC_Os12g42840	LOC_Os05g24160	LOC_Os12g02620	LOC_Os04g46180	LOC_Os08g03290	LOC_Os04g45370	LOC_Os03g12414	LOC_Os07g08140	LOC_Os01g67490	LOC_Os06g35030	LOC_Os09g34985	LOC_Os02g50900
LOC_Os02g58460	LOC_Os03g10250	LOC_Os09g29390	LOC_Os07g08410	LOC_Os12g24550	LOC_Os03g03370	LOC_Os10g42020	LOC_Os08g13690	LOC_Os02g32290	LOC_Os06g40210	LOC_Os10g36580	LOC_Os02g54240
LOC_Os06g04790	LOC_Os02g46100	LOC_Os07g05390	LOC_Os06g01210	LOC_Os03g09220	LOC_Os06g16150	LOC_Os01g62360	LOC_Os11g06670	LOC_Os02g06120	LOC_Os07g07250	LOC_Os09g34980	LOC_Os09g26810
LOC_Os02g17500	LOC_Os08g23150	LOC_Os06g15700	LOC_Os07g49510	LOC_Os10g21418	LOC_Os02g12480	LOC_Os03g10810	LOC_Os11g16310	LOC_Os01g07750	LOC_Os03g25620	LOC_Os10g38234	LOC_Os01g27360
LOC_Os01g07350	LOC_Os07g13460	LOC_Os05g04610	LOC_Os07g31599	LOC_Os02g46100	LOC_Os03g53020	LOC_Os07g02520	LOC_Os02g17320	LOC_Os01g03070	LOC_Os07g36800	LOC_Os03g58620	LOC_Os02g41860
LOC_Os07g09675	LOC_Os06g51350	LOC_Os08g36480	LOC_Os02g49260	LOC_Os11g06780	LOC_Os07g29310	LOC_Os12g37630	LOC_Os02g53510	LOC_Os04g22390	LOC_Os10g40559	LOC_Os01g64700	LOC_Os03g62950
LOC_Os07g09670	LOC_Os06g47820	LOC_Os07g34598	LOC_Os03g13760	LOC_Os08g23150	LOC_Os03g12860	LOC_Os04g38880	LOC_Os10g41180	LOC_Os11g28270	LOC_Os05g10620	LOC_Os02g57390	LOC_Os06g10100
LOC_Os04g58055	LOC_Os01g66230	LOC_Os10g25110	LOC_Os04g33310	LOC_Os06g05680	LOC_Os10g13850	LOC_Os04g41920	LOC_Os06g45000	LOC_Os03g05110	LOC_Os11g45200	LOC_Os06g01850	LOC_Os10g41170
LOC_Os01g59780	LOC_Os03g27880	LOC_Os01g47190	LOC_Os04g02620	LOC_Os04g21190	LOC_Os04g43910	LOC_Os03g19436	LOC_Os06g39590	LOC_Os11g13410	LOC_Os09g17730	LOC_Os01g16450	LOC_Os02g10770
LOC_Os04g57550	LOC_Os07g42070	LOC_Os06g27680	LOC_Os12g02620	Oryza_sativa_newGene_5662	LOC_Os02g40410	LOC_Os07g33330	LOC_Os12g05715	LOC_Os02g58350	LOC_Os03g13140	LOC_Os09g24910	LOC_Os06g01972
LOC_Os04g37940	LOC_Os02g53860	LOC_Os01g10640	LOC_Os12g24050	Oryza_sativa_newGene_5667	LOC_Os03g01090	LOC_Os02g16040	LOC_Os11g47910	LOC_Os08g41460	LOC_Os05g02450	LOC_Os12g30510	LOC_Os10g39100
LOC_Os02g01080	LOC_Os10g41780	LOC_Os05g11510	LOC_Os07g05390	LOC_Os03g27880	Oryza_sativa_newGene_1573	LOC_Os01g67560	LOC_Os04g02150	LOC_Os06g31190	LOC_Os02g56990	LOC_Os04g31020	LOC_Os03g18030
LOC_Os06g30130	LOC_Os11g09180	LOC_Os02g34570	LOC_Os06g15700	LOC_Os07g42070	Oryza_sativa_newGene_1576	LOC_Os11g09460	LOC_Os06g01290	LOC_Os01g43895	LOC_Os05g49080	Oryza_sativa_newGene_422	LOC_Os09g14400
LOC_Os06g45620	LOC_Os11g45930	LOC_Os12g14930	LOC_Os05g04610	LOC_Os01g28970	LOC_Os08g34190	LOC_Os09g12300	LOC_Os12g02330	LOC_Os01g43890	LOC_Os01g26970	LOC_Os02g38840	Oryza_sativa_newGene_533
LOC_Os07g42740	LOC_Os01g51380	LOC_Os02g45110	LOC_Os11g39650	LOC_Os10g41780	LOC_Os05g33710	LOC_Os07g07974	LOC_Os01g70860	LOC_Os04g35530	LOC_Os02g55710	LOC_Os04g33880	LOC_Os09g27010
LOC_Os03g22620	LOC_Os06g39600	LOC_Os01g40640	LOC_Os08g36480	LOC_Os11g09180	LOC_Os02g39360	LOC_Os03g19290	LOC_Os10g20235	LOC_Os03g56190	LOC_Os10g41200	LOC_Os08g38910	LOC_Os04g46990
LOC_Os11g04850	LOC_Os10g22460	LOC_Os12g03420	LOC_Os07g34598	LOC_Os11g45930	LOC_Os02g44810	LOC_Os04g50208	LOC_Os04g48370	LOC_Os12g42130	LOC_Os06g05950	LOC_Os07g32900	LOC_Os03g07870
LOC_Os10g38730	LOC_Os11g43520	LOC_Os03g62760	LOC_Os12g09280	LOC_Os06g39600	LOC_Os08g43750	LOC_Os01g11160	LOC_Os11g01540	LOC_Os01g57490	LOC_Os07g44910	LOC_Os09g03610	LOC_Os03g11440
LOC_Os07g35290	LOC_Os01g67180	LOC_Os04g48830	LOC_Os01g47190	LOC_Os07g12330	LOC_Os05g29990	LOC_Os09g28160	LOC_Os04g33390	LOC_Os08g34220	LOC_Os01g70330	LOC_Os06g13870	LOC_Os01g68740
LOC_Os02g12900	LOC_Os07g14650	LOC_Os11g38260	LOC_Os06g27680	LOC_Os10g22460	LOC_Os02g50280	LOC_Os01g50400	LOC_Os12g44350	LOC_Os05g01440	LOC_Os01g70210	LOC_Os07g29750	LOC_Os03g03724
LOC_Os08g37660	LOC_Os04g14410	LOC_Os12g11830	LOC_Os05g47930	LOC_Os09g31170	LOC_Os11g44870	LOC_Os03g18740	LOC_Os03g53920	LOC_Os02g51390	LOC_Os12g35670	LOC_Os07g13660	LOC_Os04g43820
LOC_Os01g31370	LOC_Os06g35030	LOC_Os02g07840	LOC_Os01g10640	LOC_Os07g14650	LOC_Os01g56460	LOC_Os11g02020	LOC_Os06g19630	LOC_Os08g04430	LOC_Os02g52290	LOC_Os01g63040	LOC_Os10g28240
LOC_Os06g40818	LOC_Os06g40210	LOC_Os05g03050	LOC_Os05g11510	LOC_Os07g07250	LOC_Os05g48210	LOC_Os04g32030	LOC_Os07g30930	LOC_Os09g37006	LOC_Os06g48800	LOC_Os01g66030	LOC_Os05g41220
LOC_Os03g53230	LOC_Os01g08010	LOC_Os02g45710	Oryza_sativa_newGene_301	LOC_Os03g25620	LOC_Os07g43370	LOC_Os06g45140	LOC_Os03g18130	LOC_Os09g37000	LOC_Os01g26300	LOC_Os05g50980	LOC_Os06g12940
LOC_Os06g21530	LOC_Os07g07250	LOC_Os05g07730	LOC_Os02g34570	LOC_Os07g36800	LOC_Os01g70260	LOC_Os05g39240	LOC_Os03g14450	LOC_Os08g43170	LOC_Os08g26840	LOC_Os01g63444	LOC_Os02g32900
Oryza_sativa_newGene_49	LOC_Os07g36800	LOC_Os04g53530	LOC_Os12g14930	LOC_Os07g42632	LOC_Os10g41980	LOC_Os03g21060	LOC_Os11g10060	LOC_Os05g34770	LOC_Os03g63420	LOC_Os07g04910	LOC_Os09g25570
LOC_Os07g39730	LOC_Os07g42632	LOC_Os09g33970	LOC_Os02g45110	LOC_Os07g10880	LOC_Os01g65320	LOC_Os01g50010	LOC_Os05g46040	LOC_Os10g39920	LOC_Os07g32730	LOC_Os03g15720	LOC_Os08g44390
LOC_Os02g57620	LOC_Os06g01760	LOC_Os05g37820	LOC_Os01g61580	LOC_Os11g10400	LOC_Os03g12790	LOC_Os06g48235	LOC_Os10g31520	LOC_Os03g49480	LOC_Os06g47580	LOC_Os02g27470	LOC_Os05g32970
LOC_Os05g49420	LOC_Os12g02420	LOC_Os02g42290	LOC_Os12g25090	LOC_Os06g01760	LOC_Os03g57240	LOC_Os08g26850	LOC_Os11g12530	LOC_Os03g49485	LOC_Os08g20400	LOC_Os07g15670	LOC_Os05g46240
LOC_Os03g20570	LOC_Os01g07590	LOC_Os07g42180	LOC_Os01g40640	LOC_Os02g02840	LOC_Os11g10760	LOC_Os04g51150	LOC_Os12g35570	LOC_Os09g28354	LOC_Os01g03020	LOC_Os01g26280	Oryza_sativa_newGene_674
LOC_Os01g22070	LOC_Os02g02840	LOC_Os11g38880	Oryza_sativa_newGene_3227	LOC_Os01g04020	LOC_Os01g26000	LOC_Os07g46370	LOC_Os03g51380	LOC_Os03g59470	LOC_Os01g27730	LOC_Os06g48590	LOC_Os01g73580
LOC_Os09g28390	LOC_Os01g04020	LOC_Os08g01070	LOC_Os04g48830	LOC_Os10g40559	LOC_Os03g04770	LOC_Os02g37020	LOC_Os04g44210	LOC_Os04g35570	LOC_Os01g25386	LOC_Os06g35540	Oryza_sativa_newGene_1754
LOC_Os07g08880	LOC_Os05g10620	LOC_Os11g37960	LOC_Os11g38260	LOC_Os05g10620	LOC_Os04g35560	LOC_Os01g10610	LOC_Os02g32460	LOC_Os07g32530	LOC_Os03g29260	LOC_Os02g40940	LOC_Os02g02670
LOC_Os05g45930	LOC_Os11g45200	LOC_Os05g08750	LOC_Os01g62584	LOC_Os10g07080	LOC_Os05g45350	LOC_Os09g25850	LOC_Os03g28400	LOC_Os01g18100	LOC_Os06g05890	LOC_Os03g08490	LOC_Os01g71340
LOC_Os03g10890	LOC_Os09g17730	LOC_Os02g39660	LOC_Os02g07840	LOC_Os02g56990	LOC_Os11g01610	LOC_Os11g01040	LOC_Os02g48680	LOC_Os01g56450	LOC_Os12g33100	LOC_Os03g24040	LOC_Os04g47220
LOC_Os03g21620	LOC_Os08g44290	LOC_Os05g09480	LOC_Os05g03050	LOC_Os05g49080	LOC_Os11g37740	LOC_Os01g47490	LOC_Os01g53350	LOC_Os09g10690	LOC_Os05g51420	LOC_Os06g50080	Oryza_sativa_newGene_5705
LOC_Os03g60080	LOC_Os12g01060	Oryza_sativa_newGene_5329	LOC_Os02g45710	LOC_Os02g55710	LOC_Os04g31690	LOC_Os08g40910	LOC_Os06g47200	LOC_Os08g43160	LOC_Os10g35630	LOC_Os02g36550	LOC_Os12g30555
LOC_Os06g46740	LOC_Os12g34796	LOC_Os01g59600	LOC_Os05g07730	LOC_Os01g25240	LOC_Os02g26940	LOC_Os08g31460	LOC_Os06g16250	LOC_Os02g15930	LOC_Os04g31270	LOC_Os04g28300	LOC_Os11g07100
LOC_Os06g41770	LOC_Os05g02450	LOC_Os03g04340	LOC_Os04g53530	LOC_Os10g41200	LOC_Os05g02760	LOC_Os03g03200	LOC_Os03g48060	LOC_Os03g60740	LOC_Os01g49210	LOC_Os03g50885	LOC_Os07g38430
LOC_Os07g38950	LOC_Os01g21860	LOC_Os03g48090	LOC_Os05g37820	LOC_Os06g05950	LOC_Os05g47840	LOC_Os01g53090	LOC_Os05g20020	LOC_Os02g03720	LOC_Os12g33958	LOC_Os07g28930	LOC_Os02g54600
LOC_Os03g52690	LOC_Os06g40960	LOC_Os01g05064	LOC_Os02g42290	LOC_Os02g51414	LOC_Os03g35920	LOC_Os01g12470	LOC_Os01g69220	LOC_Os06g04920	LOC_Os12g33956	LOC_Os06g10750	LOC_Os06g39370
LOC_Os02g48990	LOC_Os10g07080	LOC_Os10g13914	LOC_Os07g42180	LOC_Os10g36950	LOC_Os01g01570	LOC_Os04g42490	LOC_Os05g49240	LOC_Os07g12780	LOC_Os07g23790	LOC_Os09g39740	LOC_Os03g10224
LOC_Os09g20390	LOC_Os02g56990	LOC_Os07g15640	LOC_Os11g38880	LOC_Os05g48680	LOC_Os07g26100	LOC_Os09g31466	LOC_Os02g42160	LOC_Os01g16290	LOC_Os08g39850	LOC_Os07g08410	LOC_Os06g40760
LOC_Os06g50030	LOC_Os05g49080	LOC_Os12g01480	LOC_Os05g08750	LOC_Os02g57710	LOC_Os02g32590	LOC_Os10g33420	LOC_Os02g35620	LOC_Os06g46340	LOC_Os03g11300	LOC_Os09g10840	LOC_Os06g45040
LOC_Os04g26240	LOC_Os02g55710	Oryza_sativa_newGene_3548	LOC_Os02g39660	LOC_Os01g70330	LOC_Os04g52730	LOC_Os11g29780	LOC_Os05g44770	LOC_Os07g03030	LOC_Os06g45980	LOC_Os06g01210	LOC_Os08g17680
LOC_Os01g50090	LOC_Os10g35140	LOC_Os01g04920	LOC_Os06g33520	LOC_Os01g70210	LOC_Os09g04430	LOC_Os06g13100	LOC_Os08g32520	LOC_Os01g36860	LOC_Os03g04100	LOC_Os07g46320	LOC_Os03g21890
LOC_Os02g04130	LOC_Os01g25240	LOC_Os08g03430	Oryza_sativa_newGene_5329	LOC_Os12g35670	LOC_Os01g68790	LOC_Os05g07764	LOC_Os03g50520	LOC_Os04g41520	LOC_Os11g16560	LOC_Os07g49510	LOC_Os04g33680
LOC_Os01g16220	LOC_Os10g41200	LOC_Os03g12236	LOC_Os05g32380	LOC_Os02g52290	LOC_Os11g25160	LOC_Os10g04074	LOC_Os01g52550	LOC_Os04g36880	LOC_Os07g37810	LOC_Os07g31599	LOC_Os01g27449
LOC_Os03g61060	LOC_Os06g05950	Oryza_sativa_newGene_4536	LOC_Os03g04340	LOC_Os06g48800	Oryza_sativa_newGene_3543	LOC_Os12g13910	LOC_Os05g14980	LOC_Os10g02480	LOC_Os03g14370	LOC_Os02g49260	LOC_Os09g29600
LOC_Os09g08910	LOC_Os02g11760	LOC_Os01g67520	LOC_Os01g05064	LOC_Os08g26840	LOC_Os01g50610	LOC_Os04g52540	LOC_Os01g49720	LOC_Os06g38764	LOC_Os05g48930	LOC_Os03g13760	LOC_Os05g04650
LOC_Os02g04680	LOC_Os06g06810	Oryza_sativa_newGene_1164	LOC_Os10g13914	LOC_Os03g63420	LOC_Os03g59040	ChrSy.fgenesh.gene.29	LOC_Os05g03630	LOC_Os05g35960	LOC_Os03g15970	LOC_Os04g02620	LOC_Os01g64020
LOC_Os12g27440	LOC_Os10g36950	Oryza_sativa_newGene_2588	LOC_Os12g01480	LOC_Os01g46610	LOC_Os09g35790	LOC_Os04g51250	LOC_Os05g37930	LOC_Os04g35680	LOC_Os07g18050	LOC_Os12g02620	LOC_Os02g39710
LOC_Os01g10070	LOC_Os12g35670	LOC_Os07g48980	LOC_Os01g04920	LOC_Os07g32730	LOC_Os10g42754	LOC_Os02g41510	LOC_Os08g41810	LOC_Os05g14180	LOC_Os03g18500	LOC_Os02g38060	LOC_Os08g32560
LOC_Os01g59840	LOC_Os05g19040	Oryza_sativa_newGene_2580	LOC_Os08g03430	LOC_Os06g47580	LOC_Os02g01510	LOC_Os02g37300	LOC_Os09g16760	LOC_Os03g62910	LOC_Os06g34650	LOC_Os09g29390	LOC_Os10g35820
LOC_Os05g38730	LOC_Os08g38890	LOC_Os03g63140	LOC_Os06g36090	LOC_Os08g20400	Oryza_sativa_newGene_2080	LOC_Os08g36150	LOC_Os01g49180	LOC_Os09g28610	LOC_Os02g47744	LOC_Os07g05390	LOC_Os01g54600
LOC_Os03g18470	LOC_Os06g48800	LOC_Os02g26370	LOC_Os03g12236	LOC_Os03g16334	LOC_Os11g35390	LOC_Os06g36590	LOC_Os03g52670	LOC_Os11g08950	LOC_Os03g55250	LOC_Os05g04610	LOC_Os02g04640
LOC_Os11g02530	LOC_Os07g30774	LOC_Os06g03670	Oryza_sativa_newGene_4536	LOC_Os01g03020	LOC_Os07g46670	LOC_Os09g26820	LOC_Os08g37580	LOC_Os06g04690	LOC_Os11g14050	LOC_Os08g36480	LOC_Os11g04104
LOC_Os09g39790	LOC_Os08g26840	LOC_Os02g47360	LOC_Os01g67520	LOC_Os01g27730	LOC_Os04g54020	LOC_Os11g34080	LOC_Os07g23880	LOC_Os06g40020	LOC_Os09g39950	LOC_Os07g34598	LOC_Os03g39010
LOC_Os10g37830	LOC_Os03g52780	LOC_Os01g19800	Oryza_sativa_newGene_1164	LOC_Os01g25386	LOC_Os02g55590	LOC_Os07g01250	LOC_Os03g04690	LOC_Os03g21999	LOC_Os06g14324	LOC_Os10g25110	LOC_Os12g01744
LOC_Os03g02150	LOC_Os07g32730	LOC_Os01g55500	LOC_Os07g48980	LOC_Os03g29260	LOC_Os08g29040	LOC_Os03g55590	LOC_Os05g09400	LOC_Os01g08200	LOC_Os06g48030	LOC_Os01g47190	LOC_Os09g34230
LOC_Os03g55320	LOC_Os06g47580	LOC_Os07g20310	Oryza_sativa_newGene_2580	LOC_Os03g57490	LOC_Os05g16430	LOC_Os06g36040	LOC_Os03g02770	LOC_Os08g26230	LOC_Os01g56150	LOC_Os06g27680	LOC_Os12g41720
LOC_Os08g32910	LOC_Os08g20400	LOC_Os08g03290	LOC_Os03g63140	LOC_Os12g33100	LOC_Os10g36860	LOC_Os01g56690	LOC_Os03g40180	LOC_Os02g54140	LOC_Os01g06550	LOC_Os05g47930	LOC_Os02g02730
LOC_Os01g73460	LOC_Os03g16334	LOC_Os05g24160	LOC_Os02g26370	LOC_Os05g51420	LOC_Os01g17430	Oryza_sativa_newGene_4543	LOC_Os05g05950	LOC_Os11g02424	LOC_Os02g39840	LOC_Os01g10640	LOC_Os02g01280
LOC_Os01g10690	LOC_Os12g33100	LOC_Os03g10250	LOC_Os01g19800	LOC_Os10g35630	LOC_Os09g36220	LOC_Os01g09800	LOC_Os05g41380	LOC_Os11g07450	LOC_Os03g02390	LOC_Os05g11510	LOC_Os10g02340
LOC_Os02g49560	LOC_Os03g10650	LOC_Os10g21418	LOC_Os01g55500	LOC_Os01g49210	LOC_Os03g12450	LOC_Os07g33340	LOC_Os03g55540	LOC_Os08g44310	LOC_Os04g51710	Oryza_sativa_newGene_301	LOC_Os10g03690
LOC_Os09g27450	LOC_Os05g51420	LOC_Os02g46100	LOC_Os07g20310	LOC_Os02g39900	LOC_Os02g21700	LOC_Os12g39650	LOC_Os06g08110	LOC_Os07g46520	LOC_Os05g38280	LOC_Os04g44290	Oryza_sativa_newGene_3115
LOC_Os03g09880	LOC_Os03g08860	LOC_Os11g06780	LOC_Os01g09830	LOC_Os12g33956	LOC_Os06g39050	LOC_Os06g05100	LOC_Os02g13300	LOC_Os03g18070	LOC_Os09g25960	LOC_Os06g12280	LOC_Os12g42400
LOC_Os07g01114	LOC_Os04g31270	LOC_Os08g23150	LOC_Os08g03290	LOC_Os07g23790	LOC_Os03g53750	LOC_Os07g41310	LOC_Os02g03950	LOC_Os07g48510	LOC_Os01g62370	LOC_Os02g34570	LOC_Os06g07100
LOC_Os02g34850	LOC_Os01g49210	LOC_Os06g05680	LOC_Os03g09220	LOC_Os08g39850	LOC_Os09g25100	LOC_Os09g34280	LOC_Os01g19880	LOC_Os04g32330	LOC_Os10g21250	LOC_Os12g14930	LOC_Os05g50350
LOC_Os11g39370	LOC_Os12g33958	LOC_Os07g13460	Oryza_sativa_newGene_3984	Oryza_sativa_newGene_2946	LOC_Os03g05290	LOC_Os11g28990	LOC_Os05g39790	LOC_Os01g72940	Oryza_sativa_newGene_808	LOC_Os02g45110	LOC_Os11g41540
LOC_Os07g26640	LOC_Os12g33956	LOC_Os06g51350	LOC_Os02g46100	LOC_Os03g11300	LOC_Os01g51980	LOC_Os05g34490	LOC_Os03g14890	LOC_Os12g04440	LOC_Os02g43194	LOC_Os12g25090	LOC_Os08g16670
LOC_Os08g38060	LOC_Os08g39850	Oryza_sativa_newGene_5662	LOC_Os11g06780	LOC_Os02g19804	LOC_Os02g13960	LOC_Os06g39650	LOC_Os11g19149	LOC_Os02g50240	LOC_Os01g41800	LOC_Os01g40640	LOC_Os10g39410
LOC_Os02g33310	LOC_Os03g11300	LOC_Os06g47820	LOC_Os09g32330	LOC_Os06g45980	LOC_Os09g25810	LOC_Os08g41380	Oryza_sativa_newGene_3908	LOC_Os01g60790	LOC_Os01g24090	LOC_Os12g03420	LOC_Os02g50799
LOC_Os09g04880	LOC_Os03g04100	LOC_Os01g66230	LOC_Os06g05680	LOC_Os03g04100	LOC_Os02g49520	LOC_Os12g12300	Oryza_sativa_newGene_3906	LOC_Os01g70540	LOC_Os05g37880	Oryza_sativa_newGene_3227	LOC_Os06g49890
LOC_Os02g06210	LOC_Os07g37810	LOC_Os03g27880	LOC_Os04g21190	LOC_Os10g34940	LOC_Os04g49480	LOC_Os04g57210	LOC_Os02g40040	LOC_Os10g34740	LOC_Os07g05580	LOC_Os04g48830	LOC_Os04g34600
Oryza_sativa_newGene_4042	LOC_Os01g58400	LOC_Os02g34490	LOC_Os06g51350	LOC_Os05g48930	LOC_Os06g23560	LOC_Os01g41650	LOC_Os02g03370	LOC_Os06g03810	LOC_Os05g37884	LOC_Os11g38260	LOC_Os07g37580
LOC_Os08g33154	LOC_Os03g14370	LOC_Os07g42070	Oryza_sativa_newGene_5662	LOC_Os05g40890	LOC_Os02g41550	LOC_Os06g02620	LOC_Os01g55270	LOC_Os03g12020	LOC_Os06g25010	LOC_Os01g62584	LOC_Os06g49030
LOC_Os04g55710	LOC_Os10g34940	LOC_Os02g53860	Oryza_sativa_newGene_5667	LOC_Os05g39150	LOC_Os04g24414	LOC_Os01g56490	LOC_Os03g22770	LOC_Os09g27050	LOC_Os06g49810	LOC_Os12g11830	LOC_Os10g21396
LOC_Os01g70170	LOC_Os05g43060	LOC_Os11g09180	LOC_Os06g47820	LOC_Os03g15970	LOC_Os08g16580	LOC_Os11g08200	LOC_Os10g40640	LOC_Os06g46920	LOC_Os02g35210	LOC_Os02g45710	LOC_Os07g14310
LOC_Os04g43710	LOC_Os07g18050	LOC_Os12g41760	LOC_Os01g66230	LOC_Os02g33420	LOC_Os04g58250	LOC_Os03g63950	LOC_Os05g29760	LOC_Os01g64490	LOC_Os02g01740	LOC_Os04g53530	LOC_Os01g56560
LOC_Os04g44340	LOC_Os05g07860	LOC_Os06g39600	LOC_Os03g27880	LOC_Os07g18050	LOC_Os08g16050	LOC_Os01g04010	LOC_Os08g09350	LOC_Os12g42860	LOC_Os06g12120	LOC_Os05g37820	LOC_Os01g51870
LOC_Os03g43360	LOC_Os02g47744	LOC_Os07g12330	LOC_Os07g42070	LOC_Os03g18500	Oryza_sativa_newGene_4583	LOC_Os05g10670	LOC_Os07g47270	LOC_Os03g13800	LOC_Os06g12129	LOC_Os02g42290	LOC_Os03g02020
Oryza_sativa_newGene_5398	LOC_Os11g14050	LOC_Os10g22460	LOC_Os01g28970	LOC_Os05g07860	LOC_Os03g30410	LOC_Os01g72870	LOC_Os12g13550	LOC_Os10g37210	LOC_Os05g03150	LOC_Os07g42180	LOC_Os08g28000
LOC_Os02g41650	LOC_Os04g45190	LOC_Os06g04220	LOC_Os11g09180	LOC_Os09g25380	LOC_Os01g28989	LOC_Os02g50372	LOC_Os11g07130	LOC_Os08g38460	LOC_Os05g06380	LOC_Os11g38880	LOC_Os06g50330
LOC_Os07g33710	LOC_Os06g14324	LOC_Os07g14650	LOC_Os11g45930	LOC_Os02g47744	Oryza_sativa_newGene_4586	LOC_Os02g50374	LOC_Os02g43350	LOC_Os07g43040	Oryza_sativa_newGene_110	LOC_Os12g36920	LOC_Os03g40830
LOC_Os08g29530	LOC_Os06g48030	LOC_Os04g14410	LOC_Os01g51380	LOC_Os11g14050	LOC_Os06g39690	LOC_Os01g25189	LOC_Os01g56630	LOC_Os10g25040	LOC_Os02g45690	LOC_Os05g08750	LOC_Os04g46860
Oryza_sativa_newGene_3804	LOC_Os07g31410	LOC_Os06g35030	LOC_Os06g39600	LOC_Os06g14324	Oryza_sativa_newGene_5637	LOC_Os01g23910	LOC_Os10g18510	LOC_Os05g43530	LOC_Os02g12380	LOC_Os05g09480	LOC_Os03g05640
LOC_Os06g22340	LOC_Os01g56150	LOC_Os06g40210	LOC_Os10g22460	LOC_Os06g48030	LOC_Os01g47610	LOC_Os04g33260	LOC_Os01g69140	LOC_Os09g23370	LOC_Os08g45210	LOC_Os06g33520	LOC_Os01g03030
LOC_Os12g34900	LOC_Os03g02390	LOC_Os01g08010	LOC_Os09g31170	LOC_Os06g40860	LOC_Os11g10470	LOC_Os05g44900	LOC_Os02g46720	LOC_Os01g67730	LOC_Os01g59900	LOC_Os03g45340	LOC_Os04g50204
LOC_Os09g36460	LOC_Os05g49890	LOC_Os03g25620	LOC_Os07g14650	LOC_Os01g56150	LOC_Os01g64340	LOC_Os04g44830	LOC_Os04g49440	LOC_Os01g51520	LOC_Os01g16930	LOC_Os07g23550	LOC_Os02g43970
LOC_Os09g33490	LOC_Os05g38280	LOC_Os07g36800	LOC_Os04g14410	LOC_Os01g06550	LOC_Os09g35940	LOC_Os09g10204	LOC_Os01g03549	LOC_Os01g25560	LOC_Os10g25200	LOC_Os04g49170	LOC_Os06g36310
LOC_Os10g05540	LOC_Os09g25960	LOC_Os07g42632	LOC_Os06g35030	LOC_Os02g39840	LOC_Os11g14570	LOC_Os01g07880	LOC_Os01g32460	LOC_Os04g46330	LOC_Os04g57400	Oryza_sativa_newGene_5329	LOC_Os02g57510
LOC_Os03g31510	LOC_Os05g46490	LOC_Os06g01760	LOC_Os01g08010	LOC_Os04g51710	LOC_Os01g63770	LOC_Os04g46280	Oryza_sativa_newGene_4337	LOC_Os03g57280	LOC_Os02g06360	LOC_Os01g18070	LOC_Os08g28710
LOC_Os07g42960	LOC_Os04g08330	LOC_Os12g02420	LOC_Os07g07250	LOC_Os05g38280	LOC_Os10g01510	LOC_Os06g50950	LOC_Os03g25150	LOC_Os06g10880	LOC_Os02g44870	LOC_Os06g09240	LOC_Os01g09930
Oryza_sativa_newGene_4813	LOC_Os06g46690	LOC_Os02g02840	LOC_Os03g25620	LOC_Os10g10480	LOC_Os08g05870	LOC_Os02g13510	LOC_Os05g46845	LOC_Os04g38920	LOC_Os12g17090	LOC_Os02g01870	LOC_Os03g31290
LOC_Os10g42510	LOC_Os01g41800	LOC_Os01g04020	LOC_Os07g36800	LOC_Os09g25960	LOC_Os03g05310	LOC_Os12g05890	LOC_Os02g10470	LOC_Os01g01302	LOC_Os01g45274	LOC_Os05g32380	LOC_Os11g29990
LOC_Os02g15800	LOC_Os11g11100	LOC_Os10g40559	LOC_Os07g10880	LOC_Os05g45210	LOC_Os08g04830	LOC_Os10g28040	LOC_Os06g44190	LOC_Os06g04070	LOC_Os01g42720	LOC_Os03g04340	LOC_Os10g33940
LOC_Os08g34500	LOC_Os02g49760	LOC_Os05g10620	LOC_Os01g04020	LOC_Os01g62370	LOC_Os04g51786	LOC_Os09g29520	LOC_Os06g30620	LOC_Os06g48610	LOC_Os01g67490	LOC_Os03g48090	LOC_Os02g02380
LOC_Os03g57640	LOC_Os01g24090	LOC_Os08g44290	LOC_Os05g10620	LOC_Os10g21250	LOC_Os02g09050	LOC_Os02g35840	LOC_Os11g27370	LOC_Os10g40360	LOC_Os02g32290	LOC_Os03g05430	LOC_Os04g53195
LOC_Os04g30110	LOC_Os07g05580	LOC_Os12g01060	LOC_Os09g17730	Oryza_sativa_newGene_808	LOC_Os02g05920	LOC_Os07g03240	LOC_Os01g63420	LOC_Os01g01940	LOC_Os04g25650	LOC_Os10g13914	LOC_Os02g37700
LOC_Os12g44250	LOC_Os05g37884	LOC_Os12g34796	LOC_Os05g02450	Oryza_sativa_newGene_801	LOC_Os01g41890	LOC_Os07g04730	LOC_Os05g08414	LOC_Os04g19114	LOC_Os01g03070	LOC_Os07g15640	LOC_Os06g04380
LOC_Os10g41730	LOC_Os04g49757	LOC_Os05g02450	LOC_Os06g40960	Oryza_sativa_newGene_802	LOC_Os06g40180	LOC_Os03g53520	LOC_Os02g06290	LOC_Os07g42800	LOC_Os04g22390	LOC_Os08g40270	LOC_Os01g62290
LOC_Os03g53800	LOC_Os06g25010	LOC_Os06g40960	LOC_Os10g07080	LOC_Os05g04660	LOC_Os03g26820	LOC_Os01g51570	LOC_Os02g56910	LOC_Os03g10750	LOC_Os11g28270	LOC_Os08g37270	LOC_Os08g41100
LOC_Os11g09150	LOC_Os06g49810	LOC_Os10g07080	LOC_Os02g55710	LOC_Os06g46690	LOC_Os01g71106	LOC_Os03g61140	LOC_Os12g03370	LOC_Os05g47770	LOC_Os02g06980	LOC_Os12g01480	LOC_Os01g60860
LOC_Os06g10650	LOC_Os02g35210	LOC_Os02g55710	LOC_Os01g25240	LOC_Os11g11100	LOC_Os09g30380	LOC_Os06g10350	LOC_Os08g40420	LOC_Os06g42560	Oryza_sativa_newGene_486	LOC_Os04g25990	LOC_Os01g63620
LOC_Os01g18880	LOC_Os03g53180	LOC_Os01g25240	LOC_Os06g05950	LOC_Os05g37880	LOC_Os07g40920	LOC_Os02g32230	LOC_Os11g45280	LOC_Os03g21370	LOC_Os02g58350	Oryza_sativa_newGene_3548	LOC_Os04g32950
LOC_Os05g11140	LOC_Os01g63930	LOC_Os10g41200	LOC_Os02g11760	LOC_Os07g05580	LOC_Os03g22250	LOC_Os01g24440	LOC_Os02g41840	LOC_Os03g04710	LOC_Os05g28720	LOC_Os01g04920	LOC_Os03g62270
LOC_Os04g58240	LOC_Os06g12129	LOC_Os06g05950	LOC_Os06g06810	LOC_Os04g49757	LOC_Os01g01910	LOC_Os05g47510	LOC_Os05g50310	LOC_Os01g67850	LOC_Os08g41460	LOC_Os06g36090	LOC_Os07g40770
Oryza_sativa_newGene_5567	LOC_Os02g28465	LOC_Os02g11760	LOC_Os03g62370	LOC_Os06g25010	LOC_Os07g33650	LOC_Os08g35600	LOC_Os07g39680	LOC_Os01g56070	LOC_Os06g31190	LOC_Os03g12236	LOC_Os03g13840
LOC_Os02g30190	Oryza_sativa_newGene_110	LOC_Os06g06810	LOC_Os10g36950	LOC_Os03g53720	LOC_Os07g03040	LOC_Os03g44380	LOC_Os01g18230	LOC_Os03g50280	LOC_Os01g43890	Oryza_sativa_newGene_4537	LOC_Os06g11440
LOC_Os07g02800	LOC_Os02g45690	LOC_Os03g62370	LOC_Os03g62379	LOC_Os06g49810	LOC_Os09g23595	LOC_Os02g36530	LOC_Os02g51490	LOC_Os07g39350	LOC_Os04g35530	Oryza_sativa_newGene_1164	LOC_Os02g32350
LOC_Os03g12820	LOC_Os02g12380	LOC_Os10g36950	LOC_Os01g70330	LOC_Os10g19334	LOC_Os01g15520	LOC_Os03g55200	LOC_Os09g14019	LOC_Os07g02590	LOC_Os11g32110	Oryza_sativa_newGene_2588	LOC_Os03g12320
LOC_Os10g34580	LOC_Os08g45210	LOC_Os01g70330	LOC_Os01g70210	LOC_Os02g01740	LOC_Os05g47520	LOC_Os01g56100	LOC_Os06g43350	LOC_Os03g14120	LOC_Os01g41030	LOC_Os07g48980	LOC_Os10g42100
LOC_Os03g20460	LOC_Os01g16930	LOC_Os01g70210	LOC_Os04g44900	LOC_Os06g12120	LOC_Os08g08100	Oryza_sativa_newGene_834	LOC_Os01g10530	LOC_Os02g56110	LOC_Os08g36310	Oryza_sativa_newGene_2586	LOC_Os09g38020
Oryza_sativa_newGene_265	LOC_Os04g57400	LOC_Os04g44900	LOC_Os12g35670	LOC_Os03g06670	LOC_Os06g39240	LOC_Os07g12600	LOC_Os01g25530	LOC_Os03g56420	LOC_Os08g34220	Oryza_sativa_newGene_2580	LOC_Os01g51440
Oryza_sativa_newGene_261	LOC_Os09g31370	LOC_Os05g19040	LOC_Os06g48800	LOC_Os03g53180	LOC_Os02g53420	LOC_Os02g49480	LOC_Os10g41820	LOC_Os06g49220	LOC_Os01g01340	LOC_Os03g63140	LOC_Os01g50310
LOC_Os01g23990	LOC_Os02g06360	LOC_Os06g48800	LOC_Os08g26840	LOC_Os01g63930	LOC_Os03g46300	LOC_Os06g02480	LOC_Os08g27170	LOC_Os03g01740	LOC_Os09g37006	LOC_Os02g26370	LOC_Os03g02780
LOC_Os01g64300	LOC_Os02g44870	LOC_Os03g31944	LOC_Os03g31944	LOC_Os05g06380	LOC_Os03g09910	LOC_Os10g27274	LOC_Os03g12520	LOC_Os01g53800	LOC_Os09g37000	LOC_Os06g03676	LOC_Os02g03560
LOC_Os04g42250	LOC_Os08g01910	LOC_Os06g47580	LOC_Os07g32730	Oryza_sativa_newGene_110	LOC_Os10g06630	LOC_Os10g08550	LOC_Os02g57790	LOC_Os02g30230	LOC_Os02g04270	LOC_Os06g03670	LOC_Os11g48070
LOC_Os02g36924	LOC_Os01g42720	LOC_Os08g20400	LOC_Os06g47580	LOC_Os02g45690	LOC_Os07g49310	LOC_Os02g13410	LOC_Os04g52361	LOC_Os03g39220	LOC_Os03g61030	LOC_Os02g47360	LOC_Os12g13120
LOC_Os08g37104	LOC_Os01g58444	LOC_Os03g16334	LOC_Os09g17610	LOC_Os02g12380	LOC_Os01g27480	LOC_Os11g39430	LOC_Os07g33790	LOC_Os04g04320	LOC_Os12g10184	LOC_Os01g19800	LOC_Os02g40510
LOC_Os08g24380	LOC_Os01g67490	LOC_Os01g03020	LOC_Os01g16090	LOC_Os08g45210	LOC_Os02g48000	LOC_Os06g18160	LOC_Os12g39070	LOC_Os01g17150	LOC_Os10g39920	LOC_Os01g55500	LOC_Os06g13060
LOC_Os07g33450	LOC_Os02g32290	LOC_Os03g10650	LOC_Os08g20400	LOC_Os10g21920	LOC_Os07g42324	LOC_Os01g45200	LOC_Os03g64210	LOC_Os04g48270	LOC_Os03g49480	LOC_Os08g16570	LOC_Os03g61010
LOC_Os02g35470	LOC_Os02g06120	LOC_Os03g08860	LOC_Os03g16334	LOC_Os01g02700	LOC_Os03g51760	LOC_Os03g37915	LOC_Os06g38294	LOC_Os09g33810	LOC_Os03g49485	LOC_Os08g03290	LOC_Os07g12890
LOC_Os03g57910	LOC_Os04g25650	LOC_Os03g15020	LOC_Os01g03020	LOC_Os10g25200	LOC_Os01g45550	LOC_Os04g21980	LOC_Os02g13100	LOC_Os12g42190	LOC_Os09g28354	LOC_Os03g09220	LOC_Os04g54300
LOC_Os03g12910	LOC_Os01g03070	LOC_Os04g31270	LOC_Os01g27730	LOC_Os05g14940	LOC_Os09g04924	LOC_Os05g37250	LOC_Os11g03990	LOC_Os09g01690	LOC_Os04g35570	LOC_Os02g46100	LOC_Os03g48190
LOC_Os01g12100	LOC_Os04g50870	LOC_Os01g49210	LOC_Os03g29260	LOC_Os05g06650	LOC_Os10g35450	LOC_Os01g16960	LOC_Os06g50154	LOC_Os09g29370	LOC_Os07g32530	LOC_Os08g23150	Oryza_sativa_newGene_3675
LOC_Os08g14450	LOC_Os11g13410	LOC_Os12g33958	LOC_Os03g10650	LOC_Os02g42310	LOC_Os04g43770	LOC_Os06g06530	LOC_Os06g49070	LOC_Os05g41480	LOC_Os09g10690	LOC_Os06g05680	LOC_Os02g14900
LOC_Os09g28210	LOC_Os02g58350	LOC_Os12g33956	LOC_Os05g51420	LOC_Os04g48800	Oryza_sativa_newGene_5264	LOC_Os01g34860	LOC_Os03g11380	LOC_Os06g22960	LOC_Os08g43160	LOC_Os04g21190	LOC_Os05g34070
LOC_Os06g47620	LOC_Os05g28720	LOC_Os08g39850	LOC_Os03g08860	LOC_Os02g44870	LOC_Os07g45570	LOC_Os03g47140	LOC_Os09g36976	LOC_Os01g73540	LOC_Os02g15930	Oryza_sativa_newGene_5662	LOC_Os01g34620
LOC_Os10g33910	LOC_Os08g41460	LOC_Os03g11300	LOC_Os04g31270	LOC_Os12g17090	LOC_Os02g33600	LOC_Os01g03080	LOC_Os10g32540	LOC_Os05g47880	LOC_Os02g03720	Oryza_sativa_newGene_5667	LOC_Os06g05430
LOC_Os09g28060	LOC_Os06g31190	LOC_Os08g10590	LOC_Os01g49210	LOC_Os01g45274	LOC_Os02g04550	LOC_Os01g09620	LOC_Os04g41850	LOC_Os01g10950	LOC_Os03g10410	LOC_Os06g47820	LOC_Os07g04480
LOC_Os05g37050	LOC_Os01g43895	LOC_Os11g16560	LOC_Os12g33958	LOC_Os01g67490	LOC_Os05g30140	LOC_Os06g36940	LOC_Os08g14490	LOC_Os06g12370	LOC_Os07g12780	LOC_Os03g27880	LOC_Os01g72009
LOC_Os01g20930	LOC_Os01g43890	LOC_Os07g37810	LOC_Os12g33956	Oryza_sativa_newGene_5119	LOC_Os04g48750	LOC_Os06g23440	LOC_Os10g40060	LOC_Os02g43760	LOC_Os06g46340	LOC_Os02g34490	LOC_Os04g31760
LOC_Os01g55340	LOC_Os03g56190	LOC_Os01g58400	LOC_Os03g11300	LOC_Os01g03070	LOC_Os03g49380	LOC_Os02g58360	LOC_Os04g18570	LOC_Os07g06860	LOC_Os07g03030	LOC_Os07g42070	LOC_Os04g58090
LOC_Os07g38560	LOC_Os08g36310	LOC_Os03g14370	LOC_Os08g10590	LOC_Os04g22390	LOC_Os04g45000	LOC_Os06g20860	LOC_Os04g36890	LOC_Os10g18490	LOC_Os11g04480	LOC_Os10g41780	LOC_Os03g18170
LOC_Os02g32120	LOC_Os01g31770	LOC_Os10g34940	LOC_Os02g19804	LOC_Os11g28270	LOC_Os03g52130	LOC_Os01g51632	LOC_Os02g13810	LOC_Os03g07190	LOC_Os01g36860	LOC_Os11g09180	LOC_Os09g21210
LOC_Os02g01350	LOC_Os12g42130	LOC_Os11g13880	LOC_Os03g04100	LOC_Os03g38310	LOC_Os04g37980	LOC_Os01g51634	LOC_Os06g48300	LOC_Os01g41610	LOC_Os07g08660	LOC_Os02g45450	LOC_Os03g31300
LOC_Os01g42140	LOC_Os01g57490	LOC_Os03g15970	LOC_Os11g16560	LOC_Os02g58350	LOC_Os01g08700	LOC_Os09g37690	LOC_Os03g10030	LOC_Os08g02040	LOC_Os04g41520	LOC_Os12g41760	LOC_Os03g16460
LOC_Os08g33420	LOC_Os05g01440	LOC_Os05g43060	LOC_Os01g58400	LOC_Os05g28720	LOC_Os06g47910	LOC_Os05g33960	LOC_Os03g60820	LOC_Os02g46680	LOC_Os05g51150	LOC_Os11g45930	LOC_Os06g12530
LOC_Os01g12810	LOC_Os02g51390	LOC_Os05g07860	LOC_Os03g14370	LOC_Os08g41460	LOC_Os09g19310	LOC_Os01g35050	LOC_Os05g41630	LOC_Os08g01890	LOC_Os04g36880	LOC_Os01g51380	LOC_Os01g46800
LOC_Os05g01730	LOC_Os08g04430	LOC_Os02g47744	LOC_Os10g34940	LOC_Os06g31190	LOC_Os10g37190	LOC_Os03g20330	LOC_Os09g20480	LOC_Os08g07720	LOC_Os10g02480	LOC_Os06g39600	LOC_Os04g39130
LOC_Os03g05860	LOC_Os08g29400	LOC_Os03g55250	LOC_Os03g15970	LOC_Os12g42570	LOC_Os05g20304	LOC_Os03g16700	LOC_Os01g72250	LOC_Os06g29950	LOC_Os05g34180	LOC_Os10g22460	LOC_Os08g34380
LOC_Os07g36170	LOC_Os01g01340	LOC_Os11g14050	LOC_Os03g44400	LOC_Os01g43890	LOC_Os05g41490	LOC_Os06g02340	LOC_Os03g13600	LOC_Os01g44390	LOC_Os07g43810	LOC_Os09g31170	LOC_Os03g15480
LOC_Os02g26700	LOC_Os09g37006	LOC_Os04g45190	LOC_Os03g18500	LOC_Os04g12080	LOC_Os09g36110	LOC_Os03g11734	LOC_Os01g27210	LOC_Os08g01760	LOC_Os10g41420	LOC_Os01g67180	LOC_Os02g36300
LOC_Os02g39950	LOC_Os02g04270	LOC_Os06g14324	LOC_Os02g47744	LOC_Os11g32110	LOC_Os01g58760	LOC_Os06g08400	LOC_Os02g36450	LOC_Os01g48030	LOC_Os05g14180	LOC_Os04g14410	LOC_Os03g19709
LOC_Os03g14050	LOC_Os04g51830	LOC_Os06g48030	LOC_Os11g14050	LOC_Os01g41030	LOC_Os09g03620	LOC_Os05g41800	LOC_Os12g07550	Oryza_sativa_newGene_5016	LOC_Os11g05990	LOC_Os06g35030	LOC_Os07g27650
LOC_Os09g25330	LOC_Os03g61030	LOC_Os01g56150	LOC_Os04g45190	LOC_Os08g36310	LOC_Os01g40280	LOC_Os03g45170	LOC_Os02g49450	LOC_Os03g39760	LOC_Os11g08950	LOC_Os06g40210	Oryza_sativa_newGene_1434
LOC_Os05g01190	LOC_Os08g43170	LOC_Os01g06550	LOC_Os09g39950	LOC_Os12g42130	LOC_Os04g46610	LOC_Os04g37540	LOC_Os05g35740	LOC_Os02g44930	LOC_Os01g08200	LOC_Os07g07250	LOC_Os02g04170
LOC_Os05g36010	LOC_Os05g34770	LOC_Os02g39840	LOC_Os06g14324	LOC_Os08g34220	LOC_Os07g24070	LOC_Os10g42410	LOC_Os02g31860	LOC_Os01g08770	LOC_Os02g54140	LOC_Os03g25620	LOC_Os05g28300
LOC_Os01g60250	LOC_Os03g49480	LOC_Os03g02390	LOC_Os06g48030	LOC_Os01g57720	LOC_Os01g67370	LOC_Os01g65904	LOC_Os09g38530	LOC_Os02g58250	LOC_Os11g07450	LOC_Os07g36800	LOC_Os03g05210
LOC_Os03g03980	LOC_Os03g49485	LOC_Os04g51710	LOC_Os01g56150	LOC_Os01g01340	LOC_Os06g01200	LOC_Os03g45280	LOC_Os04g31910	LOC_Os12g32750	LOC_Os08g44310	LOC_Os07g42632	LOC_Os05g40960
LOC_Os03g58250	LOC_Os09g28354	LOC_Os05g49890	LOC_Os01g06550	LOC_Os05g28730	LOC_Os05g04600	LOC_Os11g29920	LOC_Os06g51410	LOC_Os04g57610	LOC_Os05g11780	LOC_Os07g10880	LOC_Os06g06170
LOC_Os05g44170	LOC_Os03g59470	LOC_Os05g38280	LOC_Os02g39840	LOC_Os04g50120	Oryza_sativa_newGene_314	LOC_Os04g41570	LOC_Os05g46360	LOC_Os09g31506	LOC_Os07g46520	LOC_Os06g01760	LOC_Os01g06280
LOC_Os04g48130	LOC_Os07g32530	LOC_Os09g25960	LOC_Os12g43380	LOC_Os09g37006	LOC_Os01g40630	LOC_Os04g53660	LOC_Os06g11210	LOC_Os09g31502	LOC_Os03g18070	LOC_Os12g02420	LOC_Os01g73310
LOC_Os02g06430	LOC_Os01g18100	LOC_Os05g45210	LOC_Os03g02390	LOC_Os06g02800	LOC_Os02g39790	LOC_Os07g16950	LOC_Os03g10070	LOC_Os08g33050	LOC_Os08g02540	LOC_Os02g02840	LOC_Os02g45940
LOC_Os09g04290	LOC_Os01g56450	Oryza_sativa_newGene_808	LOC_Os04g51710	LOC_Os02g04270	LOC_Os04g29610	LOC_Os04g30010	LOC_Os05g32860	LOC_Os06g44010	LOC_Os01g18060	LOC_Os01g04020	LOC_Os01g69100
LOC_Os03g06000	LOC_Os10g42420	LOC_Os05g46490	LOC_Os05g49890	LOC_Os03g61030	Oryza_sativa_newGene_2667	LOC_Os03g46730	LOC_Os04g43164	LOC_Os09g14600	LOC_Os07g10920	LOC_Os10g40559	LOC_Os03g04970
LOC_Os01g18410	LOC_Os02g15930	LOC_Os01g41800	LOC_Os05g38280	LOC_Os12g10184	LOC_Os03g38800	LOC_Os02g10740	LOC_Os03g58970	LOC_Os05g19954	LOC_Os07g48510	LOC_Os05g10620	LOC_Os05g35260
LOC_Os10g05780	LOC_Os03g60740	LOC_Os11g11100	LOC_Os10g10480	LOC_Os11g07370	LOC_Os06g51260	LOC_Os01g47750	LOC_Os04g03980	LOC_Os12g40900	LOC_Os10g34290	LOC_Os11g45200	LOC_Os12g34500
Oryza_sativa_newGene_704	LOC_Os03g10410	LOC_Os02g49760	LOC_Os09g25960	LOC_Os01g74250	LOC_Os02g07010	LOC_Os08g44340	LOC_Os08g38370	LOC_Os02g55560	LOC_Os03g22740	LOC_Os05g02450	LOC_Os07g16364
LOC_Os01g56180	LOC_Os06g02370	LOC_Os01g24090	LOC_Os05g45210	LOC_Os08g43170	LOC_Os01g06760	LOC_Os04g58470	LOC_Os01g47300	LOC_Os03g05900	LOC_Os12g04440	LOC_Os06g40960	LOC_Os09g24850
LOC_Os06g22810	LOC_Os06g46340	LOC_Os05g37880	Oryza_sativa_newGene_808	LOC_Os05g34770	LOC_Os04g58280	LOC_Os12g07290	LOC_Os09g15330	LOC_Os02g56030	LOC_Os06g44250	LOC_Os02g56990	LOC_Os09g36930
LOC_Os09g02710	LOC_Os07g03030	LOC_Os07g05580	Oryza_sativa_newGene_801	LOC_Os03g49480	LOC_Os11g45190	LOC_Os11g41100	LOC_Os01g38100	LOC_Os11g05380	LOC_Os02g50240	LOC_Os05g49080	LOC_Os11g06770
LOC_Os12g06510	LOC_Os11g04480	LOC_Os05g37884	Oryza_sativa_newGene_807	LOC_Os03g49485	LOC_Os03g47610	LOC_Os02g19650	LOC_Os01g17000	LOC_Os10g36500	LOC_Os01g60790	LOC_Os02g55710	LOC_Os03g60570
Oryza_sativa_newGene_2168	LOC_Os01g36860	LOC_Os06g25010	LOC_Os03g58780	LOC_Os09g28354	LOC_Os11g42480	LOC_Os09g14410	LOC_Os01g64650	LOC_Os12g03810	LOC_Os07g40730	LOC_Os10g41200	LOC_Os01g63460
LOC_Os01g07120	LOC_Os07g04560	LOC_Os06g12120	LOC_Os08g42740	LOC_Os03g59470	LOC_Os01g04580	LOC_Os01g70570	LOC_Os08g06170	Oryza_sativa_newGene_1980	LOC_Os01g70540	LOC_Os06g05950	Oryza_sativa_newGene_5627
LOC_Os01g43590	LOC_Os10g02480	LOC_Os03g06670	LOC_Os01g41800	LOC_Os01g18100	LOC_Os07g44950	LOC_Os12g09190	LOC_Os01g53520	Oryza_sativa_newGene_5293	LOC_Os07g42395	LOC_Os06g06810	LOC_Os06g15390
LOC_Os01g72410	LOC_Os05g35960	LOC_Os03g53180	LOC_Os11g11100	LOC_Os01g56450	LOC_Os09g19290	LOC_Os04g44050	LOC_Os10g35810	LOC_Os10g07450	LOC_Os03g12020	LOC_Os03g62370	LOC_Os07g43740
LOC_Os05g33030	LOC_Os06g38760	LOC_Os01g63930	LOC_Os01g24090	LOC_Os09g10690	LOC_Os01g60330	LOC_Os10g25090	LOC_Os04g43060	LOC_Os01g31980	LOC_Os09g38840	LOC_Os02g51414	LOC_Os02g38780
LOC_Os07g49410	LOC_Os04g35680	LOC_Os06g12129	LOC_Os05g37880	LOC_Os08g43160	LOC_Os02g22100	LOC_Os07g40290	LOC_Os06g21340	LOC_Os04g59610	LOC_Os06g46920	LOC_Os05g48680	LOC_Os01g47690
LOC_Os02g06390	LOC_Os10g41420	LOC_Os02g28465	LOC_Os07g05580	LOC_Os02g15930	LOC_Os12g05660	LOC_Os01g64190	LOC_Os08g38590	LOC_Os01g29450	LOC_Os03g29650	LOC_Os01g70330	LOC_Os06g05050
LOC_Os01g54340	LOC_Os03g62910	LOC_Os02g45690	LOC_Os05g37884	LOC_Os02g03720	LOC_Os03g62340	LOC_Os03g05920	LOC_Os01g66200	LOC_Os01g64960	LOC_Os01g64490	LOC_Os01g70210	LOC_Os02g11820
LOC_Os09g15644	LOC_Os09g28610	LOC_Os02g12380	LOC_Os04g49757	LOC_Os06g04920	LOC_Os03g50130	LOC_Os04g38026	LOC_Os01g12180	LOC_Os01g74350	LOC_Os12g42860	LOC_Os04g44900	LOC_Os07g29310
LOC_Os04g57900	LOC_Os11g08950	LOC_Os08g45210	LOC_Os06g25010	LOC_Os03g10410	LOC_Os08g38880	LOC_Os04g46980	LOC_Os01g48680	LOC_Os11g05650	LOC_Os03g13800	LOC_Os12g35670	LOC_Os05g50710
LOC_Os02g01970	LOC_Os05g25060	LOC_Os01g02700	LOC_Os03g53720	LOC_Os01g16290	LOC_Os08g27100	LOC_Os12g36670	LOC_Os01g59550	LOC_Os07g48710	LOC_Os10g37210	LOC_Os02g52290	LOC_Os04g43910
LOC_Os02g58670	LOC_Os08g26230	LOC_Os01g16930	LOC_Os06g49810	LOC_Os06g46340	LOC_Os02g35970	LOC_Os08g38410	LOC_Os02g34790	LOC_Os11g04520	LOC_Os08g38460	LOC_Os06g48800	Oryza_sativa_newGene_1572
Oryza_sativa_newGene_4236	LOC_Os02g54140	LOC_Os04g57400	LOC_Os02g35210	LOC_Os07g03030	LOC_Os01g55240	LOC_Os06g19390	LOC_Os09g09540	LOC_Os06g37490	LOC_Os01g12210	LOC_Os01g26300	LOC_Os05g33710
Oryza_sativa_newGene_4231	LOC_Os11g02424	LOC_Os09g31370	LOC_Os02g01740	LOC_Os01g36860	LOC_Os05g49300	LOC_Os07g43010	LOC_Os11g20790	Oryza_sativa_newGene_2215	LOC_Os10g25040	LOC_Os08g26840	LOC_Os05g39250
LOC_Os10g39710	LOC_Os11g07450	LOC_Os08g06640	LOC_Os06g12120	LOC_Os07g04560	LOC_Os03g08850	LOC_Os05g03430	LOC_Os01g16350	Oryza_sativa_newGene_2216	LOC_Os09g23370	LOC_Os03g63420	LOC_Os05g29990
LOC_Os08g05640	LOC_Os08g44310	LOC_Os02g44870	LOC_Os03g06670	LOC_Os07g08660	LOC_Os04g47770	LOC_Os05g11840	LOC_Os02g40690	LOC_Os03g10590	LOC_Os01g67730	LOC_Os07g32730	LOC_Os01g33230
LOC_Os03g16780	LOC_Os07g46520	LOC_Os12g17090	LOC_Os03g53180	LOC_Os04g41520	LOC_Os03g60850	LOC_Os01g61920	LOC_Os11g11890	LOC_Os01g60170	LOC_Os01g51520	LOC_Os06g47580	LOC_Os03g30300
LOC_Os03g26460	LOC_Os03g18070	LOC_Os08g01910	LOC_Os01g63930	LOC_Os11g03130	LOC_Os03g05390	LOC_Os12g37780	LOC_Os10g32060	LOC_Os06g39330	LOC_Os03g28300	LOC_Os09g17610	LOC_Os02g44880
LOC_Os10g38040	LOC_Os08g02540	LOC_Os01g45274	LOC_Os06g12129	LOC_Os05g51150	LOC_Os03g08140	LOC_Os05g03620	LOC_Os05g12260	LOC_Os02g50860	LOC_Os12g34440	LOC_Os08g20400	LOC_Os10g02260
LOC_Os04g51280	LOC_Os07g10920	LOC_Os01g42720	LOC_Os05g06380	LOC_Os10g02480	LOC_Os07g46846	LOC_Os06g48620	LOC_Os01g46820	LOC_Os06g46065	LOC_Os10g33820	LOC_Os01g03020	LOC_Os02g08010
LOC_Os06g46120	LOC_Os07g48510	LOC_Os01g58444	Oryza_sativa_newGene_110	LOC_Os04g30060	LOC_Os06g51460	LOC_Os03g57100	LOC_Os01g59160	LOC_Os06g46060	LOC_Os03g57280	LOC_Os01g27730	Oryza_sativa_newGene_2101
LOC_Os07g40000	LOC_Os04g32330	LOC_Os01g67490	LOC_Os02g45690	LOC_Os06g38760	LOC_Os03g57320	LOC_Os04g27750	LOC_Os01g11230	LOC_Os11g29850	LOC_Os04g38920	LOC_Os01g25386	LOC_Os03g32302
LOC_Os02g57270	LOC_Os10g34290	LOC_Os02g32290	LOC_Os02g12380	LOC_Os04g35680	LOC_Os01g56140	LOC_Os04g38870	LOC_Os02g58530	LOC_Os10g42650	LOC_Os01g01302	LOC_Os03g29260	LOC_Os01g07140
LOC_Os12g06650	LOC_Os03g22740	LOC_Os02g06120	LOC_Os08g45210	LOC_Os07g43810	LOC_Os06g36180	LOC_Os12g29400	LOC_Os12g12880	LOC_Os02g16630	LOC_Os06g04070	LOC_Os03g57490	LOC_Os01g70260
LOC_Os02g52730	LOC_Os12g04440	LOC_Os04g25650	LOC_Os01g02700	LOC_Os10g41420	LOC_Os10g40584	LOC_Os01g54400	LOC_Os05g32530	LOC_Os05g23393	LOC_Os06g48610	LOC_Os12g33100	LOC_Os03g64190
LOC_Os04g39520	LOC_Os06g44250	LOC_Os01g07750	LOC_Os01g59900	LOC_Os11g05990	LOC_Os04g29800	LOC_Os05g36110	LOC_Os12g29760	LOC_Os06g04710	LOC_Os01g01940	LOC_Os05g51420	LOC_Os03g12790
LOC_Os01g13420	LOC_Os02g50240	LOC_Os01g03070	LOC_Os01g16930	LOC_Os01g08200	LOC_Os05g46480	LOC_Os09g03200	LOC_Os09g37080	LOC_Os06g48510	LOC_Os04g19114	LOC_Os03g08860	LOC_Os08g38440
LOC_Os12g37110	LOC_Os01g60790	LOC_Os02g06980	LOC_Os10g25200	LOC_Os08g26230	LOC_Os01g50840	LOC_Os08g35900	LOC_Os05g30970	LOC_Os07g08140	LOC_Os03g10750	LOC_Os10g35630	LOC_Os03g57240
LOC_Os03g21270	LOC_Os07g40730	LOC_Os04g50870	LOC_Os05g06650	LOC_Os02g54140	LOC_Os03g58470	LOC_Os05g05820	LOC_Os01g57410	LOC_Os08g13690	LOC_Os05g47770	LOC_Os04g31270	LOC_Os11g10760
LOC_Os08g39950	LOC_Os01g70540	LOC_Os11g13410	LOC_Os04g57400	LOC_Os02g01610	Oryza_sativa_newGene_296	LOC_Os05g30454	LOC_Os03g06080	LOC_Os09g24330	LOC_Os03g21370	LOC_Os01g49210	LOC_Os01g26000
LOC_Os04g16874	LOC_Os10g34740	LOC_Os02g58350	LOC_Os09g31370	LOC_Os11g07450	LOC_Os01g02710	LOC_Os05g44340	LOC_Os06g06560	LOC_Os11g06670	LOC_Os03g04710	LOC_Os12g33958	LOC_Os04g41680
LOC_Os02g13910	LOC_Os07g42395	LOC_Os05g28720	LOC_Os02g44870	LOC_Os08g44310	LOC_Os01g42730	LOC_Os04g51390	LOC_Os02g07690	LOC_Os11g16310	LOC_Os01g67850	LOC_Os12g33956	LOC_Os08g36994
LOC_Os05g23990	LOC_Os07g35390	LOC_Os08g41460	LOC_Os12g17090	LOC_Os05g11780	LOC_Os04g22380	LOC_Os09g28500	LOC_Os09g28600	LOC_Os02g17320	LOC_Os07g39350	LOC_Os07g23790	LOC_Os10g26940
LOC_Os11g08670	LOC_Os09g27050	LOC_Os06g31190	LOC_Os08g01910	LOC_Os07g46520	LOC_Os02g50130	LOC_Os06g09820	Oryza_sativa_newGene_1200	LOC_Os02g53510	LOC_Os12g16690	LOC_Os03g11300	LOC_Os04g35560
LOC_Os09g15980	LOC_Os06g46920	LOC_Os01g51640	LOC_Os01g45274	LOC_Os03g18070	LOC_Os04g50860	LOC_Os05g46270	LOC_Os05g33280	LOC_Os01g11260	LOC_Os07g02590	LOC_Os02g19804	LOC_Os05g41440
LOC_Os09g38720	LOC_Os01g61460	LOC_Os01g43895	LOC_Os01g42720	LOC_Os08g02540	LOC_Os06g02019	LOC_Os05g32960	LOC_Os04g30570	LOC_Os05g50900	LOC_Os03g14120	LOC_Os06g45980	LOC_Os11g01610
LOC_Os01g24750	LOC_Os12g42860	LOC_Os01g43890	LOC_Os01g58444	LOC_Os01g18060	LOC_Os03g01020	LOC_Os01g29820	LOC_Os01g05820	LOC_Os10g41180	LOC_Os02g32940	LOC_Os03g04100	LOC_Os05g04490
LOC_Os08g14600	LOC_Os03g13800	LOC_Os03g56190	LOC_Os01g67490	LOC_Os07g10920	LOC_Os03g46440	LOC_Os03g31044	LOC_Os03g42010	LOC_Os06g45000	LOC_Os03g56420	LOC_Os11g16560	LOC_Os11g37740
LOC_Os09g25640	LOC_Os10g37210	LOC_Os08g36310	LOC_Os02g32290	LOC_Os07g48510	LOC_Os11g09010	LOC_Os10g05130	LOC_Os11g26130	LOC_Os06g39590	LOC_Os03g02920	LOC_Os07g37810	LOC_Os04g31690
LOC_Os01g62980	LOC_Os08g38460	LOC_Os01g31770	LOC_Os02g06120	LOC_Os03g22740	LOC_Os04g47170	LOC_Os01g44050	LOC_Os09g04210	LOC_Os12g05715	LOC_Os03g05049	LOC_Os03g14370	LOC_Os05g02760
LOC_Os06g07540	LOC_Os07g43040	LOC_Os12g42130	LOC_Os04g25650	LOC_Os01g72940	LOC_Os06g05359	LOC_Os06g22919	LOC_Os11g34160	LOC_Os06g01290	LOC_Os02g30230	LOC_Os10g34940	LOC_Os08g01850
Oryza_sativa_newGene_548	LOC_Os10g25040	LOC_Os01g57490	LOC_Os01g03070	LOC_Os12g04440	LOC_Os01g60810	LOC_Os07g07550	LOC_Os04g21320	LOC_Os12g02330	LOC_Os03g39220	LOC_Os05g40890	LOC_Os01g01570
LOC_Os10g06700	LOC_Os01g66890	LOC_Os08g34220	LOC_Os04g22390	LOC_Os06g44250	LOC_Os02g54150	Oryza_sativa_newGene_2044	LOC_Os02g52490	LOC_Os07g43990	LOC_Os09g11270	LOC_Os05g39150	LOC_Os06g21110
LOC_Os12g14140	LOC_Os01g67730	LOC_Os05g01440	LOC_Os11g28270	LOC_Os02g50240	LOC_Os06g04000	Oryza_sativa_newGene_2045	LOC_Os03g06330	LOC_Os01g70860	LOC_Os08g43370	LOC_Os03g15970	LOC_Os02g32590
LOC_Os01g64110	LOC_Os06g47130	LOC_Os02g51390	LOC_Os11g13410	LOC_Os01g60790	LOC_Os08g30780	LOC_Os01g69070	LOC_Os02g10840	LOC_Os01g14590	LOC_Os01g17150	LOC_Os02g33420	LOC_Os01g32780
LOC_Os01g50820	LOC_Os03g28300	LOC_Os08g04430	LOC_Os02g58350	LOC_Os07g40730	LOC_Os09g14450	ChrSy.fgenesh.gene.86	LOC_Os12g35340	LOC_Os10g20235	LOC_Os04g48270	LOC_Os07g18050	LOC_Os09g29930
LOC_Os01g19140	LOC_Os12g34440	LOC_Os08g29400	LOC_Os08g41460	LOC_Os01g70540	LOC_Os01g07940	LOC_Os02g46650	LOC_Os03g45720	LOC_Os04g48370	LOC_Os03g44230	LOC_Os03g18500	LOC_Os08g01140
LOC_Os02g49880	LOC_Os04g46330	LOC_Os04g50120	LOC_Os06g31190	LOC_Os07g42395	LOC_Os03g53340	LOC_Os01g55030	LOC_Os11g43404	LOC_Os11g01540	LOC_Os03g59670	LOC_Os05g07860	LOC_Os01g51250
LOC_Os02g07930	LOC_Os06g10880	LOC_Os09g37006	LOC_Os01g43895	LOC_Os07g35390	LOC_Os01g61470	LOC_Os04g49530	LOC_Os12g38630	LOC_Os04g33390	LOC_Os11g37070	LOC_Os02g47744	LOC_Os03g06230
LOC_Os11g11990	LOC_Os04g38920	LOC_Os12g10184	LOC_Os12g42570	LOC_Os09g27050	LOC_Os03g64010	LOC_Os01g43700	LOC_Os03g50470	LOC_Os12g44350	LOC_Os12g42190	LOC_Os03g55250	LOC_Os09g35790
LOC_Os03g57890	LOC_Os10g32199	LOC_Os08g43170	LOC_Os01g43890	LOC_Os04g38070	LOC_Os04g02880	LOC_Os11g38810	LOC_Os02g17710	LOC_Os06g19630	LOC_Os05g41480	LOC_Os11g14050	Oryza_sativa_newGene_5535
LOC_Os01g49614	LOC_Os03g57130	LOC_Os05g34770	LOC_Os04g12080	LOC_Os09g08370	LOC_Os01g55190	LOC_Os02g04860	Oryza_sativa_newGene_2384	LOC_Os07g30930	LOC_Os06g22960	LOC_Os09g39950	LOC_Os07g43950
LOC_Os03g57760	LOC_Os01g01940	LOC_Os03g49480	LOC_Os03g56190	LOC_Os03g29650	LOC_Os05g44270	LOC_Os08g45030	LOC_Os04g52640	LOC_Os03g18130	LOC_Os01g73540	LOC_Os06g14324	LOC_Os01g42380
LOC_Os05g43040	LOC_Os04g19114	LOC_Os03g49485	LOC_Os01g41030	LOC_Os01g61460	LOC_Os06g10210	LOC_Os06g30750	LOC_Os01g72490	LOC_Os03g14450	LOC_Os03g58630	LOC_Os06g48030	LOC_Os02g01510
LOC_Os11g38930	LOC_Os07g42800	LOC_Os09g28354	LOC_Os01g57490	LOC_Os01g64490	LOC_Os01g69840	LOC_Os12g02880	LOC_Os10g02220	LOC_Os11g10060	LOC_Os05g47880	LOC_Os07g31410	Oryza_sativa_newGene_2080
LOC_Os05g03920	LOC_Os03g10750	LOC_Os03g59470	LOC_Os08g34220	LOC_Os12g42860	LOC_Os06g41020	LOC_Os11g44310	LOC_Os02g02920	LOC_Os05g46040	LOC_Os06g12370	LOC_Os06g40860	LOC_Os04g55860
LOC_Os04g44550	LOC_Os07g37130	LOC_Os04g35570	LOC_Os05g01440	LOC_Os03g13800	LOC_Os02g52260	LOC_Os03g22550	LOC_Os09g30340	LOC_Os10g31520	LOC_Os02g43760	LOC_Os01g56150	LOC_Os09g19930
LOC_Os05g02530	LOC_Os05g47770	LOC_Os07g32530	LOC_Os02g51390	LOC_Os08g38460	LOC_Os01g01170	LOC_Os12g43950	LOC_Os10g31790	LOC_Os11g12530	LOC_Os07g06860	LOC_Os01g06550	LOC_Os08g44015
LOC_Os02g48860	LOC_Os06g42560	LOC_Os01g18100	LOC_Os08g04430	LOC_Os07g43040	LOC_Os11g02379	LOC_Os06g43590	LOC_Os06g03890	LOC_Os12g35570	LOC_Os10g18490	LOC_Os02g39840	LOC_Os04g54020
LOC_Os12g29480	LOC_Os03g04710	LOC_Os08g43160	LOC_Os08g29400	LOC_Os01g12210	LOC_Os05g30410	LOC_Os04g54390	LOC_Os09g35830	LOC_Os03g51380	LOC_Os02g07750	LOC_Os03g02390	LOC_Os02g55590
LOC_Os01g43910	LOC_Os01g67850	LOC_Os02g15930	LOC_Os01g01340	LOC_Os10g25040	LOC_Os09g33800	LOC_Os03g62750	LOC_Os01g08860	LOC_Os04g44210	LOC_Os03g07190	LOC_Os04g51710	LOC_Os01g64790
LOC_Os01g54480	LOC_Os03g50280	LOC_Os03g60740	LOC_Os09g37006	LOC_Os01g66890	LOC_Os12g10400	LOC_Os08g16830	LOC_Os12g40340	LOC_Os01g53350	LOC_Os02g46680	LOC_Os05g49890	LOC_Os05g16430
LOC_Os08g34580	LOC_Os07g39350	LOC_Os02g03720	LOC_Os02g04270	LOC_Os09g23370	LOC_Os03g48250	Oryza_sativa_newGene_1609	LOC_Os03g25470	LOC_Os06g47200	LOC_Os08g07720	LOC_Os05g38280	LOC_Os01g17430
LOC_Os12g35440	LOC_Os12g16690	LOC_Os06g04920	LOC_Os03g61030	LOC_Os01g67730	LOC_Os04g42690	Oryza_sativa_newGene_1603	LOC_Os09g19229	LOC_Os07g02960	LOC_Os05g33320	LOC_Os09g25960	LOC_Os02g52010
Oryza_sativa_newGene_2745	LOC_Os07g02590	LOC_Os06g02370	LOC_Os12g10184	LOC_Os06g47130	LOC_Os08g36500	LOC_Os04g34000	LOC_Os03g22120	LOC_Os06g16250	LOC_Os06g29950	LOC_Os05g45210	LOC_Os02g21700
Oryza_sativa_newGene_2748	LOC_Os01g23770	LOC_Os01g16290	LOC_Os11g07370	LOC_Os03g28300	LOC_Os08g06280	LOC_Os05g43760	LOC_Os07g47420	LOC_Os07g16150	LOC_Os01g44390	LOC_Os01g62370	LOC_Os09g25100
LOC_Os11g27100	LOC_Os03g43760	LOC_Os06g46340	LOC_Os01g74250	LOC_Os04g01990	LOC_Os05g44810	LOC_Os03g11670	LOC_Os02g14430	LOC_Os05g20020	LOC_Os01g44394	LOC_Os10g21250	LOC_Os03g50810
LOC_Os02g05640	LOC_Os03g56420	LOC_Os07g03030	LOC_Os05g34770	LOC_Os12g34440	LOC_Os08g10430	LOC_Os04g39290	LOC_Os06g06910	LOC_Os01g69220	LOC_Os08g01760	Oryza_sativa_newGene_808	LOC_Os03g18430
LOC_Os05g36190	LOC_Os02g53050	LOC_Os11g04480	LOC_Os01g34330	LOC_Os03g57280	LOC_Os09g37910	LOC_Os06g43120	LOC_Os03g62230	LOC_Os05g49240	Oryza_sativa_newGene_5016	LOC_Os03g58780	LOC_Os02g49520
LOC_Os04g51310	LOC_Os03g02920	LOC_Os01g36860	LOC_Os03g49480	LOC_Os06g10880	LOC_Os02g40330	LOC_Os02g52670	LOC_Os01g36580	LOC_Os02g42160	LOC_Os03g39760	LOC_Os02g43194	LOC_Os05g34950
LOC_Os12g24790	LOC_Os03g01740	LOC_Os04g41520	LOC_Os03g49485	LOC_Os04g38920	LOC_Os09g14610	LOC_Os05g51620	LOC_Os08g29160	LOC_Os02g35620	LOC_Os02g30460	LOC_Os06g46690	LOC_Os04g52504
LOC_Os04g12140	LOC_Os01g53800	LOC_Os10g02480	LOC_Os04g35570	LOC_Os01g01302	LOC_Os03g56370	LOC_Os04g37660	LOC_Os03g17700	LOC_Os05g44770	LOC_Os01g08770	LOC_Os01g41800	LOC_Os04g52500
Oryza_sativa_newGene_3830	LOC_Os02g30230	LOC_Os04g30060	LOC_Os07g32530	LOC_Os06g04070	LOC_Os08g11470	LOC_Os05g50970	LOC_Os05g22894	LOC_Os01g16240	LOC_Os02g09590	LOC_Os11g11100	LOC_Os02g42220
LOC_Os12g24240	LOC_Os09g11270	LOC_Os05g35960	LOC_Os01g18100	LOC_Os06g48610	LOC_Os08g09690	LOC_Os10g38870	LOC_Os05g50500	LOC_Os08g32520	LOC_Os02g58250	LOC_Os01g24090	LOC_Os08g10320
LOC_Os05g38350	LOC_Os08g43370	LOC_Os06g38760	LOC_Os09g10690	LOC_Os10g32199	Oryza_sativa_newGene_2209	LOC_Os05g13370	LOC_Os04g58630	LOC_Os01g41510	LOC_Os12g34854	LOC_Os05g37880	Oryza_sativa_newGene_5354
LOC_Os04g30430	LOC_Os04g04320	LOC_Os04g35680	LOC_Os08g43160	LOC_Os10g40360	LOC_Os12g05900	LOC_Os04g37490	LOC_Os01g08020	LOC_Os01g52550	LOC_Os12g32750	LOC_Os07g05580	LOC_Os04g24414
LOC_Os10g04590	LOC_Os01g17150	LOC_Os07g43810	LOC_Os02g15930	LOC_Os04g19114	LOC_Os07g08150	LOC_Os03g50290	LOC_Os01g36630	LOC_Os12g28260	LOC_Os04g57610	LOC_Os05g37884	LOC_Os08g16580
Oryza_sativa_newGene_5575	LOC_Os04g48270	LOC_Os10g41420	LOC_Os03g60740	LOC_Os05g47770	LOC_Os03g06630	LOC_Os02g21920	LOC_Os02g52150	LOC_Os05g14980	LOC_Os09g31506	LOC_Os04g49757	LOC_Os06g29400
LOC_Os05g08860	LOC_Os03g44230	LOC_Os05g14180	LOC_Os02g03720	LOC_Os06g42560	LOC_Os03g08700	LOC_Os03g21040	LOC_Os08g27030	LOC_Os01g49720	LOC_Os09g31502	LOC_Os06g25010	LOC_Os10g01080
LOC_Os02g06605	LOC_Os09g33810	LOC_Os03g62910	LOC_Os06g02370	LOC_Os06g41030	LOC_Os03g19250	LOC_Os03g24030	LOC_Os04g01910	LOC_Os05g03630	LOC_Os02g01365	LOC_Os03g53720	LOC_Os06g37660
LOC_Os11g23170	LOC_Os05g41480	LOC_Os09g28610	LOC_Os07g12780	LOC_Os03g04710	LOC_Os07g14530	LOC_Os03g11910	LOC_Os03g63540	LOC_Os05g37930	LOC_Os02g01360	LOC_Os06g49810	LOC_Os03g30410
LOC_Os06g45080	LOC_Os06g22960	LOC_Os11g08950	LOC_Os06g46340	LOC_Os01g56070	LOC_Os02g14170	LOC_Os01g67330	LOC_Os01g16190	LOC_Os08g41810	LOC_Os11g07922	LOC_Os02g01740	LOC_Os01g28989
LOC_Os02g47920	LOC_Os01g73540	LOC_Os06g40020	LOC_Os07g03030	LOC_Os02g49140	LOC_Os03g51640	LOC_Os01g72910	LOC_Os03g16070	LOC_Os09g16760	LOC_Os02g32550	LOC_Os06g12120	LOC_Os01g07500
LOC_Os05g34680	LOC_Os03g58630	LOC_Os03g21999	LOC_Os11g04480	LOC_Os03g50280	LOC_Os02g01030	LOC_Os01g72090	LOC_Os03g21580	LOC_Os01g49180	LOC_Os08g33050	LOC_Os12g40020	Oryza_sativa_newGene_4586
LOC_Os09g32240	LOC_Os05g47880	LOC_Os01g08200	LOC_Os01g36860	LOC_Os09g38060	LOC_Os02g47560	LOC_Os05g27010	LOC_Os02g53200	LOC_Os05g37150	LOC_Os06g44010	LOC_Os03g53180	Oryza_sativa_newGene_5637
LOC_Os10g05240	LOC_Os01g10950	LOC_Os02g54140	LOC_Os07g08660	LOC_Os07g39350	LOC_Os08g30590	LOC_Os04g33690	LOC_Os04g17100	LOC_Os03g52670	LOC_Os02g50080	LOC_Os06g12129	LOC_Os09g35940
LOC_Os12g41650	LOC_Os06g12370	LOC_Os11g07450	LOC_Os04g41520	LOC_Os02g53750	LOC_Os06g16240	LOC_Os02g02524	LOC_Os03g57200	LOC_Os08g37580	LOC_Os03g24830	LOC_Os05g03150	LOC_Os10g41290
LOC_Os05g25950	LOC_Os01g12550	LOC_Os07g46520	LOC_Os11g03130	LOC_Os07g02590	Oryza_sativa_newGene_426	LOC_Os12g02690	LOC_Os12g37770	LOC_Os07g23880	LOC_Os09g14600	LOC_Os05g06380	LOC_Os12g41430
LOC_Os12g44020	LOC_Os10g18490	LOC_Os03g18070	LOC_Os05g51150	LOC_Os02g56110	LOC_Os03g23010	LOC_Os10g41640	LOC_Os03g51910	LOC_Os02g33110	LOC_Os05g19954	Oryza_sativa_newGene_112	LOC_Os01g63770
LOC_Os02g10580	LOC_Os02g07750	LOC_Os07g10920	LOC_Os10g02480	LOC_Os02g32940	LOC_Os03g48660	LOC_Os07g06830	LOC_Os01g63280	LOC_Os01g47080	LOC_Os12g40900	Oryza_sativa_newGene_110	LOC_Os07g02150
LOC_Os02g02600	LOC_Os03g07190	LOC_Os07g48510	LOC_Os05g34180	LOC_Os03g56420	LOC_Os08g37570	LOC_Os03g16030	LOC_Os11g10770	LOC_Os05g09400	LOC_Os02g55560	LOC_Os02g45690	LOC_Os09g02700
LOC_Os01g72620	LOC_Os01g41610	LOC_Os04g32330	LOC_Os04g30060	LOC_Os02g53050	LOC_Os05g09410	LOC_Os08g19590	LOC_Os06g14050	LOC_Os03g02770	LOC_Os03g05900	LOC_Os02g12380	LOC_Os02g19890
LOC_Os10g40710	LOC_Os08g02040	LOC_Os10g34290	LOC_Os06g38760	LOC_Os03g02920	LOC_Os02g24632	LOC_Os07g30960	LOC_Os03g04020	LOC_Os03g40180	LOC_Os04g55610	LOC_Os08g45210	LOC_Os08g05870
LOC_Os11g44970	LOC_Os02g46680	LOC_Os03g22740	LOC_Os04g35680	LOC_Os06g49220	LOC_Os07g39260	LOC_Os09g13600	LOC_Os06g39750	LOC_Os05g05950	LOC_Os02g56030	LOC_Os10g21920	LOC_Os11g37850
LOC_Os01g03160	LOC_Os08g01890	LOC_Os12g04440	LOC_Os07g43810	LOC_Os03g01740	LOC_Os01g03940	LOC_Os02g11000	LOC_Os07g27480	LOC_Os05g41380	LOC_Os11g05380	LOC_Os01g02700	LOC_Os04g51786
LOC_Os01g10290	LOC_Os08g07720	LOC_Os02g50240	LOC_Os05g14180	LOC_Os01g53800	LOC_Os05g05940	LOC_Os01g14370	LOC_Os03g60780	LOC_Os03g55540	LOC_Os10g36500	LOC_Os01g16930	LOC_Os02g09050
LOC_Os12g40260	LOC_Os05g33320	LOC_Os01g60790	LOC_Os11g05990	LOC_Os02g30230	LOC_Os06g29370	LOC_Os05g11560	LOC_Os01g66100	LOC_Os06g08110	LOC_Os11g43800	LOC_Os10g25200	LOC_Os12g38100
LOC_Os09g19350	LOC_Os06g29950	LOC_Os07g40730	LOC_Os09g28610	LOC_Os08g43370	LOC_Os03g58180	LOC_Os01g74040	LOC_Os08g08160	LOC_Os02g13300	Oryza_sativa_newGene_1980	LOC_Os02g42310	LOC_Os03g26820
LOC_Os07g43470	LOC_Os01g44390	LOC_Os01g70540	LOC_Os11g08950	LOC_Os04g04320	LOC_Os03g07980	LOC_Os02g34500	LOC_Os03g08070	LOC_Os01g19880	LOC_Os06g43140	LOC_Os09g31370	LOC_Os07g42910
LOC_Os08g14950	LOC_Os08g01760	LOC_Os10g34740	LOC_Os06g40020	LOC_Os01g17150	LOC_Os04g49430	LOC_Os04g47970	LOC_Os06g01360	LOC_Os05g39790	Oryza_sativa_newGene_5293	LOC_Os04g48800	LOC_Os09g30380
LOC_Os07g34830	LOC_Os01g48030	LOC_Os07g42395	LOC_Os01g08200	LOC_Os04g48270	Oryza_sativa_newGene_2810	LOC_Os03g55980	LOC_Os03g19390	LOC_Os01g44200	LOC_Os07g39470	LOC_Os02g06360	LOC_Os07g40920
LOC_Os12g03200	Oryza_sativa_newGene_5016	LOC_Os03g12020	LOC_Os08g26230	LOC_Os03g44230	LOC_Os03g27780	LOC_Os08g31760	LOC_Os11g02300	LOC_Os03g14890	LOC_Os10g07450	LOC_Os12g17090	LOC_Os02g46340
LOC_Os05g49170	LOC_Os02g04810	LOC_Os07g35390	LOC_Os02g54140	LOC_Os06g22960	LOC_Os01g71210	LOC_Os06g21580	LOC_Os09g39580	LOC_Os11g19149	LOC_Os08g42920	LOC_Os01g45274	LOC_Os04g52580
LOC_Os11g35060	LOC_Os06g44140	LOC_Os09g27050	LOC_Os11g02424	LOC_Os03g58630	LOC_Os08g15149	LOC_Os03g51600	LOC_Os04g02850	Oryza_sativa_newGene_3902	LOC_Os03g29410	LOC_Os01g67490	LOC_Os01g01910
LOC_Os01g70080	LOC_Os02g30460	LOC_Os06g46920	LOC_Os11g07450	LOC_Os05g47880	LOC_Os05g50300	LOC_Os06g12580	LOC_Os11g45820	LOC_Os02g40040	LOC_Os01g31980	LOC_Os02g32290	LOC_Os07g33650
LOC_Os01g64750	LOC_Os02g09590	LOC_Os01g52720	LOC_Os08g44310	LOC_Os07g19550	LOC_Os04g32580	LOC_Os01g69270	LOC_Os04g01130	LOC_Os02g03370	LOC_Os04g59610	LOC_Os04g25650	LOC_Os05g47520
LOC_Os08g38960	LOC_Os02g58250	LOC_Os01g64490	LOC_Os07g46520	LOC_Os01g10950	LOC_Os03g62690	LOC_Os01g61060	LOC_Os01g06454	LOC_Os04g21110	LOC_Os01g64960	LOC_Os01g03070	LOC_Os08g08100
LOC_Os10g36200	LOC_Os04g57610	LOC_Os12g42860	LOC_Os03g18070	LOC_Os01g48900	LOC_Os06g18830	LOC_Os01g43100	LOC_Os05g05270	LOC_Os01g55270	LOC_Os06g03740	LOC_Os04g22390	LOC_Os06g39240
LOC_Os03g12414	LOC_Os09g31506	LOC_Os03g13800	LOC_Os07g10920	LOC_Os04g51500	LOC_Os03g29584	LOC_Os09g18360	LOC_Os08g33830	LOC_Os03g22770	LOC_Os01g74350	LOC_Os11g28270	LOC_Os05g07940
LOC_Os10g42020	LOC_Os02g32550	LOC_Os10g37210	LOC_Os12g08564	LOC_Os06g12370	LOC_Os02g40454	ChrSy.fgenesh.gene.37	LOC_Os02g21230	LOC_Os01g13030	LOC_Os11g05650	LOC_Os02g06980	LOC_Os02g53740
LOC_Os06g43030	LOC_Os08g33050	LOC_Os08g38460	LOC_Os07g48510	LOC_Os02g43760	LOC_Os01g63150	LOC_Os11g11650	LOC_Os04g02530	LOC_Os05g29760	LOC_Os07g03170	Oryza_sativa_newGene_486	LOC_Os11g09329
LOC_Os01g62360	LOC_Os06g36830	LOC_Os10g25040	LOC_Os04g32330	LOC_Os10g18490	LOC_Os06g06920	LOC_Os08g31200	LOC_Os08g42020	LOC_Os02g47850	LOC_Os07g48710	LOC_Os03g05110	LOC_Os10g41120
LOC_Os03g57560	LOC_Os09g14600	LOC_Os01g66890	LOC_Os10g34290	LOC_Os03g07190	LOC_Os03g60580	LOC_Os01g45990	LOC_Os09g07780	LOC_Os07g47270	LOC_Os02g57070	LOC_Os02g58350	LOC_Os07g49310
LOC_Os12g37630	LOC_Os01g09420	LOC_Os01g67730	LOC_Os03g22740	LOC_Os05g33320	LOC_Os06g48330	Oryza_sativa_newGene_1469	LOC_Os04g40600	LOC_Os11g07130	LOC_Os11g04520	LOC_Os05g28720	LOC_Os01g27480
LOC_Os03g57569	LOC_Os05g19954	LOC_Os06g47130	LOC_Os01g72940	LOC_Os06g29950	LOC_Os01g40840	LOC_Os01g27340	LOC_Os04g38680	LOC_Os02g43350	LOC_Os03g27320	LOC_Os08g41460	LOC_Os05g18670
LOC_Os04g38880	LOC_Os02g01940	LOC_Os12g34440	LOC_Os12g04440	LOC_Os01g44390	LOC_Os01g72260	LOC_Os01g49710	LOC_Os04g43550	LOC_Os05g47730	LOC_Os02g52640	LOC_Os06g31190	LOC_Os10g37420
LOC_Os04g41920	LOC_Os02g55560	LOC_Os04g46330	LOC_Os02g50240	LOC_Os01g44394	LOC_Os04g33460	LOC_Os01g68650	LOC_Os04g35410	LOC_Os01g44210	Oryza_sativa_newGene_2218	LOC_Os12g42570	LOC_Os01g12260
LOC_Os01g48850	LOC_Os03g05900	LOC_Os04g38920	LOC_Os01g60790	LOC_Os03g39760	LOC_Os03g03320	LOC_Os05g46840	LOC_Os07g06710	LOC_Os01g56630	LOC_Os04g37650	LOC_Os01g43890	LOC_Os12g40100
LOC_Os07g33330	LOC_Os02g56030	LOC_Os01g01302	LOC_Os01g70540	LOC_Os01g08770	LOC_Os07g47140	LOC_Os03g52640	LOC_Os06g36710	LOC_Os04g12960	LOC_Os04g33060	LOC_Os04g35530	LOC_Os02g49840
LOC_Os02g16040	LOC_Os11g05380	LOC_Os06g48610	LOC_Os10g34740	LOC_Os02g09590	LOC_Os11g08020	LOC_Os03g03610	LOC_Os04g38530	LOC_Os01g69140	LOC_Os06g37490	LOC_Os11g32110	LOC_Os03g51760
LOC_Os11g09460	LOC_Os12g03810	LOC_Os10g32199	LOC_Os07g42395	LOC_Os12g34854	Oryza_sativa_newGene_4893	LOC_Os10g32770	LOC_Os06g27770	LOC_Os02g46720	Oryza_sativa_newGene_2216	LOC_Os01g41030	LOC_Os01g41420
LOC_Os09g12300	LOC_Os04g51970	LOC_Os10g40360	LOC_Os03g12020	LOC_Os12g32750	LOC_Os01g58100	LOC_Os01g43410	LOC_Os02g43090	LOC_Os04g49440	LOC_Os07g13590	LOC_Os08g36310	LOC_Os10g18890
LOC_Os07g07974	Oryza_sativa_newGene_5293	LOC_Os01g01940	LOC_Os07g35390	LOC_Os04g57610	LOC_Os10g25290	LOC_Os04g23180	LOC_Os05g16670	LOC_Os03g43860	LOC_Os03g10590	LOC_Os12g42130	LOC_Os01g55110
LOC_Os03g19290	LOC_Os10g07450	LOC_Os04g19114	LOC_Os04g38070	LOC_Os09g31506	LOC_Os10g26670	LOC_Os04g53850	LOC_Os11g44780	LOC_Os02g02770	Oryza_sativa_newGene_4912	LOC_Os08g34220	LOC_Os02g07260
LOC_Os04g50208	LOC_Os03g49560	LOC_Os03g10755	LOC_Os06g46920	LOC_Os09g31502	Oryza_sativa_newGene_3308	LOC_Os02g04650	LOC_Os07g33350	LOC_Os01g03549	LOC_Os01g60170	LOC_Os02g51390	LOC_Os03g19010
LOC_Os01g11160	LOC_Os01g31980	LOC_Os07g42800	LOC_Os03g29650	LOC_Os02g01365	LOC_Os04g53370	LOC_Os01g10080	LOC_Os03g16910	LOC_Os11g43610	LOC_Os06g39330	LOC_Os01g57720	LOC_Os03g44150
LOC_Os09g28160	LOC_Os04g59610	LOC_Os03g10750	LOC_Os01g52720	LOC_Os11g07922	LOC_Os01g62830	LOC_Os03g09140	LOC_Os04g42600	LOC_Os01g32460	LOC_Os02g50860	LOC_Os01g01340	LOC_Os02g06530
LOC_Os01g50400	LOC_Os03g62700	LOC_Os07g37130	LOC_Os01g61460	LOC_Os02g32550	LOC_Os04g43922	LOC_Os04g42910	LOC_Os02g45000	LOC_Os05g46845	LOC_Os06g46060	LOC_Os04g50120	LOC_Os02g04550
LOC_Os04g32030	LOC_Os07g33050	LOC_Os05g47770	LOC_Os01g64490	LOC_Os08g33050	LOC_Os05g37730	LOC_Os05g30220	LOC_Os04g42380	LOC_Os02g10470	LOC_Os11g29850	LOC_Os09g37006	LOC_Os05g30140
LOC_Os06g45140	LOC_Os11g05650	LOC_Os06g42560	LOC_Os12g42860	LOC_Os07g06960	LOC_Os05g39600	LOC_Os10g05810	LOC_Os02g34950	LOC_Os06g44190	LOC_Os08g20270	LOC_Os02g04270	LOC_Os04g48750
LOC_Os05g39240	LOC_Os07g48710	LOC_Os03g04710	LOC_Os03g13800	LOC_Os06g36830	LOC_Os04g53996	LOC_Os08g07010	Oryza_sativa_newGene_44	LOC_Os06g30620	LOC_Os02g16630	LOC_Os03g61030	LOC_Os03g49380
LOC_Os02g19170	LOC_Os11g04520	LOC_Os01g67850	LOC_Os10g37210	LOC_Os06g44010	LOC_Os02g50990	LOC_Os08g23120	LOC_Os03g50230	LOC_Os11g27370	LOC_Os05g23393	LOC_Os12g10184	LOC_Os03g11590
LOC_Os03g21060	LOC_Os02g52640	LOC_Os03g50280	LOC_Os08g38460	LOC_Os02g24354	LOC_Os03g56810	LOC_Os12g40480	LOC_Os03g53640	LOC_Os04g57790	LOC_Os06g48510	LOC_Os08g43170	LOC_Os01g72660
LOC_Os05g01480	Oryza_sativa_newGene_2215	LOC_Os09g38060	LOC_Os07g43040	LOC_Os03g24830	LOC_Os10g10750	LOC_Os04g30260	LOC_Os01g58520	LOC_Os01g13070	LOC_Os08g13690	LOC_Os05g34770	LOC_Os07g14270
LOC_Os01g50010	Oryza_sativa_newGene_2216	LOC_Os07g39350	LOC_Os10g25040	LOC_Os09g14600	LOC_Os05g24780	LOC_Os01g56670	LOC_Os01g55730	LOC_Os05g08414	LOC_Os11g16310	LOC_Os03g49480	LOC_Os04g45000
LOC_Os06g48235	LOC_Os06g39330	LOC_Os09g03180	LOC_Os05g43530	LOC_Os05g19954	LOC_Os08g17500	LOC_Os01g63240	LOC_Os06g30470	LOC_Os01g01290	LOC_Os02g17320	LOC_Os03g49485	LOC_Os03g52130
LOC_Os08g26850	LOC_Os05g23398	LOC_Os12g16690	LOC_Os09g23370	LOC_Os02g01940	LOC_Os10g39220	LOC_Os02g06725	LOC_Os07g27810	LOC_Os11g45280	LOC_Os06g39590	LOC_Os09g28354	LOC_Os04g37980
LOC_Os04g51150	LOC_Os02g50860	LOC_Os07g02590	LOC_Os01g67730	Oryza_sativa_newGene_3639	LOC_Os11g35220	LOC_Os08g43550	LOC_Os01g49340	LOC_Os02g41840	LOC_Os12g05715	LOC_Os04g35570	LOC_Os01g57960
LOC_Os07g46370	LOC_Os06g46065	LOC_Os03g14120	LOC_Os12g34440	LOC_Os10g40920	LOC_Os06g35160	LOC_Os05g29710	LOC_Os06g14550	LOC_Os05g50310	LOC_Os04g02150	LOC_Os04g28050	LOC_Os03g54910
LOC_Os01g10610	LOC_Os06g46060	LOC_Os02g56110	LOC_Os03g57280	LOC_Os05g09640	LOC_Os03g61960	LOC_Os02g34260	LOC_Os03g38050	LOC_Os07g39680	LOC_Os06g01290	LOC_Os01g18100	LOC_Os01g08700
LOC_Os09g25850	LOC_Os11g29850	LOC_Os01g23770	LOC_Os04g38920	LOC_Os02g55560	LOC_Os03g56260	LOC_Os03g10520	LOC_Os06g41100	LOC_Os01g18230	LOC_Os03g19260	LOC_Os01g56450	LOC_Os12g31410
LOC_Os06g15730	LOC_Os10g42650	LOC_Os12g29290	LOC_Os01g01302	LOC_Os03g05900	LOC_Os11g45130	LOC_Os01g52480	LOC_Os04g54340	LOC_Os05g45120	LOC_Os01g70860	LOC_Os09g10690	LOC_Os02g55510
LOC_Os11g01040	LOC_Os05g23393	LOC_Os03g43760	LOC_Os06g04070	LOC_Os02g56030	LOC_Os04g33070	LOC_Os12g13380	Oryza_sativa_newGene_3508	LOC_Os09g14019	LOC_Os01g14590	LOC_Os08g43160	Oryza_sativa_newGene_4427
LOC_Os01g47490	LOC_Os06g48510	LOC_Os03g56420	LOC_Os06g48610	LOC_Os11g05380	LOC_Os04g55570	LOC_Os09g32988	LOC_Os03g31090	LOC_Os06g43350	LOC_Os01g10030	LOC_Os02g15930	LOC_Os07g39110
LOC_Os08g40910	LOC_Os07g08140	LOC_Os03g02920	LOC_Os10g32199	LOC_Os10g36500	LOC_Os08g29170	LOC_Os02g02720	LOC_Os05g31490	LOC_Os12g03990	LOC_Os04g48370	LOC_Os02g03720	LOC_Os05g41490
LOC_Os08g31460	LOC_Os08g13690	LOC_Os06g49220	LOC_Os10g40360	LOC_Os12g03810	LOC_Os01g55260	LOC_Os02g53835	LOC_Os03g01750	LOC_Os12g40300	LOC_Os11g01540	LOC_Os06g04920	LOC_Os01g58760
LOC_Os03g03200	LOC_Os11g06670	LOC_Os03g01740	LOC_Os03g57130	LOC_Os04g51970	LOC_Os03g16040	LOC_Os02g37910	LOC_Os02g51750	LOC_Os01g25530	LOC_Os04g33390	LOC_Os03g10410	LOC_Os09g33690
LOC_Os01g53090	LOC_Os11g16310	LOC_Os01g53800	LOC_Os01g01940	LOC_Os11g43800	LOC_Os01g29180	LOC_Os03g13390	LOC_Os05g09020	LOC_Os10g41820	LOC_Os03g49720	LOC_Os07g12780	LOC_Os12g32950
LOC_Os05g47960	LOC_Os02g17320	LOC_Os02g30230	LOC_Os04g19114	LOC_Os06g43140	LOC_Os03g02750	LOC_Os09g04384	LOC_Os02g18540	LOC_Os08g27170	LOC_Os12g44350	LOC_Os01g16290	LOC_Os01g67370
LOC_Os01g12470	LOC_Os02g53510	LOC_Os04g04320	LOC_Os07g42800	Oryza_sativa_newGene_5293	LOC_Os01g50340	LOC_Os12g02450	LOC_Os12g03899	LOC_Os03g30130	LOC_Os03g53920	LOC_Os06g46340	LOC_Os06g01200
LOC_Os01g48446	LOC_Os10g41180	LOC_Os01g17150	LOC_Os03g10750	LOC_Os07g39470	LOC_Os10g39260	LOC_Os02g02890	LOC_Os12g32190	LOC_Os03g12520	LOC_Os01g66610	LOC_Os07g03030	LOC_Os03g48080
LOC_Os04g42490	LOC_Os06g45000	LOC_Os04g48270	LOC_Os07g37130	LOC_Os10g07450	LOC_Os08g36580	LOC_Os12g12380	LOC_Os08g07880	LOC_Os09g22410	LOC_Os07g30930	LOC_Os11g04480	Oryza_sativa_newGene_2667
LOC_Os02g25650	LOC_Os06g39590	LOC_Os09g33810	LOC_Os05g47770	LOC_Os01g37670	LOC_Os01g61330	LOC_Os10g38470	LOC_Os12g01490	LOC_Os01g31860	LOC_Os07g41740	LOC_Os01g36860	LOC_Os03g38800
LOC_Os09g31466	LOC_Os12g05715	LOC_Os05g41480	LOC_Os03g21370	LOC_Os08g42920	LOC_Os10g14920	LOC_Os01g09310	LOC_Os06g36160	LOC_Os02g57790	LOC_Os03g18130	LOC_Os07g08660	LOC_Os06g51260
LOC_Os10g33420	LOC_Os11g47910	LOC_Os06g22960	LOC_Os03g04710	LOC_Os03g49560	LOC_Os06g13030	LOC_Os02g10310	Oryza_sativa_newGene_2296	LOC_Os07g33790	LOC_Os03g14450	LOC_Os04g41520	LOC_Os01g38990
LOC_Os02g07870	LOC_Os04g02150	LOC_Os01g73540	LOC_Os01g67850	LOC_Os03g29410	LOC_Os09g30170	LOC_Os05g02400	Oryza_sativa_newGene_1018	LOC_Os07g44820	LOC_Os05g46040	LOC_Os11g03130	Oryza_sativa_newGene_2597
LOC_Os06g13100	LOC_Os06g01290	LOC_Os05g47880	LOC_Os03g50280	LOC_Os01g31980	Oryza_sativa_newGene_1976	LOC_Os07g43530	LOC_Os01g56550	LOC_Os09g32670	LOC_Os02g55000	LOC_Os05g51150	LOC_Os06g06490
LOC_Os10g04074	LOC_Os01g70860	LOC_Os01g10950	LOC_Os09g38060	LOC_Os04g59610	LOC_Os03g44740	LOC_Os01g08950	LOC_Os01g62660	LOC_Os12g39070	LOC_Os10g31520	LOC_Os04g36880	LOC_Os04g58280
LOC_Os12g13910	LOC_Os10g20235	Oryza_sativa_newGene_630	LOC_Os07g39350	LOC_Os03g63074	LOC_Os01g54940	LOC_Os10g37050	Oryza_sativa_newGene_1014	LOC_Os03g64210	LOC_Os11g12530	LOC_Os10g02480	LOC_Os11g42480
LOC_Os04g52540	LOC_Os04g48370	LOC_Os06g12370	LOC_Os09g03180	LOC_Os01g64960	Oryza_sativa_newGene_2289	LOC_Os10g07582	LOC_Os03g26910	LOC_Os06g38294	LOC_Os12g35570	LOC_Os05g34180	LOC_Os07g44950
ChrSy.fgenesh.gene.29	LOC_Os11g01540	LOC_Os02g43760	LOC_Os02g53750	LOC_Os06g03740	LOC_Os02g09980	LOC_Os05g50340	LOC_Os06g05910	LOC_Os02g13100	LOC_Os01g21940	LOC_Os06g38764	LOC_Os01g04050
LOC_Os04g51250	LOC_Os04g02890	LOC_Os10g18490	LOC_Os12g16690	LOC_Os01g74350	LOC_Os02g07160	LOC_Os11g41550	Oryza_sativa_newGene_4626	LOC_Os11g03990	LOC_Os03g51380	LOC_Os04g35680	LOC_Os10g34540
LOC_Os02g41510	LOC_Os06g19630	LOC_Os03g07190	LOC_Os07g02590	LOC_Os03g16140	LOC_Os02g03670	LOC_Os04g45730	LOC_Os07g48820	LOC_Os06g49070	LOC_Os04g44210	LOC_Os07g43810	LOC_Os11g06210
LOC_Os04g40330	LOC_Os07g30930	LOC_Os01g41610	LOC_Os03g14120	LOC_Os02g57070	LOC_Os10g04690	LOC_Os02g47860	Oryza_sativa_newGene_4625	LOC_Os04g41850	LOC_Os03g28400	LOC_Os05g14180	LOC_Os01g60330
LOC_Os08g36150	LOC_Os11g10060	LOC_Os02g46680	LOC_Os01g23770	LOC_Os03g27320	LOC_Os01g66680	LOC_Os07g34020	Oryza_sativa_newGene_4628	LOC_Os08g14490	LOC_Os06g47200	LOC_Os11g05990	LOC_Os02g22100
LOC_Os06g36590	LOC_Os05g46040	LOC_Os08g01890	LOC_Os03g43760	LOC_Os02g52640	LOC_Os06g02560	LOC_Os01g64560	LOC_Os02g03640	LOC_Os04g18570	LOC_Os06g16250	LOC_Os01g08200	LOC_Os02g55080
Oryza_sativa_newGene_5319	LOC_Os02g11070	LOC_Os08g07720	LOC_Os03g56420	LOC_Os09g10600	LOC_Os08g15650	LOC_Os02g47470	LOC_Os02g09420	LOC_Os04g36890	LOC_Os03g48060	LOC_Os02g54140	LOC_Os12g05660
LOC_Os06g20610	LOC_Os02g48130	LOC_Os05g33320	LOC_Os06g49220	LOC_Os04g37650	LOC_Os03g47500	LOC_Os04g25490	LOC_Os09g24440	LOC_Os07g09190	Oryza_sativa_newGene_430	LOC_Os11g07450	LOC_Os03g16580
LOC_Os02g46700	LOC_Os11g12530	LOC_Os06g29950	LOC_Os02g30230	LOC_Os04g33060	LOC_Os06g40170	LOC_Os07g02770	LOC_Os05g15890	LOC_Os09g39660	LOC_Os07g16150	LOC_Os08g44310	LOC_Os03g50130
LOC_Os01g68440	LOC_Os12g35570	LOC_Os01g44390	LOC_Os09g11270	LOC_Os07g13590	LOC_Os06g11090	LOC_Os09g32640	LOC_Os10g21308	LOC_Os02g13810	LOC_Os01g69220	LOC_Os05g11780	LOC_Os02g35970
LOC_Os11g34080	LOC_Os03g51380	LOC_Os08g01760	LOC_Os01g17150	LOC_Os03g10590	LOC_Os05g03830	LOC_Os08g14860	LOC_Os01g21250	LOC_Os06g48300	Oryza_sativa_newGene_389	LOC_Os07g46520	LOC_Os03g08850
LOC_Os03g55590	LOC_Os04g44210	LOC_Os01g48030	LOC_Os04g48270	Oryza_sativa_newGene_4912	LOC_Os07g46990	LOC_Os07g33270	LOC_Os10g04510	LOC_Os03g10030	LOC_Os01g13370	LOC_Os03g18070	LOC_Os04g47770
LOC_Os06g36040	LOC_Os02g32460	Oryza_sativa_newGene_5016	LOC_Os03g44230	LOC_Os01g60170	LOC_Os12g42540	LOC_Os06g49020	LOC_Os05g24580	LOC_Os03g60820	LOC_Os05g49240	LOC_Os08g02540	LOC_Os01g47840
LOC_Os06g06360	LOC_Os02g48680	LOC_Os02g04810	LOC_Os05g38670	LOC_Os06g39330	LOC_Os10g25150	LOC_Os04g13210	LOC_Os07g44740	LOC_Os05g41630	LOC_Os01g65730	LOC_Os01g18060	LOC_Os07g46846
LOC_Os01g56690	LOC_Os01g53350	LOC_Os06g44140	LOC_Os11g37070	LOC_Os05g23398	LOC_Os02g56540	LOC_Os11g16530	LOC_Os07g44744	LOC_Os09g20480	LOC_Os03g21990	LOC_Os07g10920	LOC_Os03g57320
LOC_Os04g22470	LOC_Os06g47200	LOC_Os02g09590	LOC_Os05g41480	LOC_Os06g46060	LOC_Os02g15560	LOC_Os03g15630	LOC_Os09g38772	LOC_Os01g72250	LOC_Os04g42110	LOC_Os09g13940	LOC_Os01g56140
LOC_Os03g55040	LOC_Os07g02960	LOC_Os02g58250	LOC_Os03g38570	LOC_Os08g20270	LOC_Os07g23810	LOC_Os08g33150	LOC_Os03g37411	LOC_Os09g29760	LOC_Os02g42160	LOC_Os07g48510	LOC_Os05g38290
Oryza_sativa_newGene_4543	LOC_Os03g48060	LOC_Os12g32750	LOC_Os06g22960	LOC_Os06g48510	LOC_Os02g27360	LOC_Os09g28640	LOC_Os03g59770	LOC_Os03g13600	LOC_Os02g35620	LOC_Os10g34290	LOC_Os10g40584
LOC_Os04g11840	LOC_Os07g15600	LOC_Os04g57610	LOC_Os01g73540	LOC_Os08g13690	LOC_Os09g26730	LOC_Os06g41384	LOC_Os06g04790	LOC_Os01g27210	LOC_Os05g44770	LOC_Os03g22740	LOC_Os05g46480
Oryza_sativa_newGene_4896	LOC_Os05g20020	LOC_Os09g31506	LOC_Os03g58630	LOC_Os11g16310	LOC_Os04g58190	LOC_Os07g12640	LOC_Os05g25180	LOC_Os12g02100	LOC_Os01g20894	LOC_Os12g04440	Oryza_sativa_newGene_874
LOC_Os01g09800	Oryza_sativa_newGene_381	LOC_Os02g01365	LOC_Os01g10950	LOC_Os02g17320	LOC_Os03g51050	LOC_Os02g40840	LOC_Os02g17500	LOC_Os02g36450	LOC_Os04g39170	LOC_Os06g44250	LOC_Os03g58470
LOC_Os05g33440	LOC_Os01g69220	LOC_Os02g01360	LOC_Os06g12370	LOC_Os02g53510	LOC_Os01g50720	LOC_Os08g14770	LOC_Os07g09670	LOC_Os12g07550	LOC_Os01g16240	LOC_Os02g50240	Oryza_sativa_newGene_296
LOC_Os07g33340	LOC_Os01g13370	LOC_Os02g32550	LOC_Os02g43760	LOC_Os05g50900	LOC_Os09g32944	LOC_Os10g27340	LOC_Os04g58055	LOC_Os02g49450	LOC_Os02g28030	LOC_Os01g60790	LOC_Os01g02710
LOC_Os07g41310	LOC_Os05g49240	LOC_Os11g31880	LOC_Os10g18490	LOC_Os06g45000	LOC_Os01g02400	LOC_Os01g51860	LOC_Os03g61540	LOC_Os05g35740	LOC_Os08g36630	LOC_Os07g40730	LOC_Os08g01920
LOC_Os09g34280	LOC_Os01g65730	LOC_Os08g33050	LOC_Os03g07190	LOC_Os06g39590	LOC_Os05g08480	LOC_Os01g10710	LOC_Os01g59780	LOC_Os02g31860	LOC_Os01g52550	LOC_Os01g70540	LOC_Os07g48160
LOC_Os11g28990	LOC_Os02g42160	LOC_Os09g14600	LOC_Os02g46680	LOC_Os04g02150	LOC_Os01g07630	LOC_Os03g17800	LOC_Os05g50090	LOC_Os04g31910	LOC_Os12g28260	LOC_Os06g46920	LOC_Os04g22380
LOC_Os01g72120	LOC_Os02g35620	LOC_Os01g09420	LOC_Os08g01890	LOC_Os07g43990	Oryza_sativa_newGene_3769	Oryza_sativa_newGene_1105	LOC_Os04g57550	LOC_Os06g51410	LOC_Os01g49720	LOC_Os03g29650	LOC_Os08g25864
LOC_Os05g34490	LOC_Os05g44770	LOC_Os05g19954	LOC_Os06g29950	LOC_Os03g19260	LOC_Os01g70160	LOC_Os04g40990	LOC_Os12g38400	LOC_Os03g55830	LOC_Os09g02284	LOC_Os01g64490	LOC_Os04g50860
LOC_Os06g39650	LOC_Os06g49440	LOC_Os02g55560	LOC_Os01g44390	LOC_Os01g70860	LOC_Os02g51280	LOC_Os01g09590	LOC_Os02g01080	LOC_Os06g11210	LOC_Os10g05660	LOC_Os02g38350	LOC_Os06g02019
LOC_Os12g12300	LOC_Os04g39170	LOC_Os03g05900	LOC_Os08g01760	LOC_Os01g14590	LOC_Os11g42970	LOC_Os07g06880	LOC_Os10g34390	LOC_Os03g10070	LOC_Os05g03630	LOC_Os12g42860	LOC_Os09g04504
LOC_Os10g39300	LOC_Os08g32520	LOC_Os02g56030	Oryza_sativa_newGene_5016	LOC_Os10g20235	LOC_Os04g22910	LOC_Os03g54150	LOC_Os06g45620	LOC_Os05g32860	LOC_Os10g33780	LOC_Os03g13800	LOC_Os03g01020
LOC_Os10g03669	LOC_Os03g50520	LOC_Os11g05380	LOC_Os02g04810	LOC_Os07g18240	LOC_Os02g12840	LOC_Os01g61180	LOC_Os03g22620	LOC_Os04g43164	LOC_Os09g28310	LOC_Os10g37210	LOC_Os04g15690
LOC_Os01g41650	LOC_Os04g07260	LOC_Os12g03810	LOC_Os03g39760	LOC_Os04g48370	LOC_Os03g30420	LOC_Os03g04070	LOC_Os02g37600	LOC_Os04g03980	LOC_Os02g13340	LOC_Os08g38460	LOC_Os01g57730
LOC_Os06g02620	LOC_Os05g14980	Oryza_sativa_newGene_1980	LOC_Os02g30460	LOC_Os04g33390	LOC_Os04g41220	LOC_Os07g07350	LOC_Os05g46290	LOC_Os01g47300	LOC_Os02g52360	LOC_Os07g43040	LOC_Os06g02810
LOC_Os03g63950	LOC_Os01g49720	Oryza_sativa_newGene_5293	LOC_Os01g08770	LOC_Os03g49720	LOC_Os11g47809	LOC_Os04g48850	LOC_Os08g37660	LOC_Os09g15330	LOC_Os05g37930	LOC_Os01g12210	LOC_Os06g05359
LOC_Os01g72780	LOC_Os01g58150	LOC_Os07g39470	LOC_Os12g32750	LOC_Os03g18130	LOC_Os04g51190	LOC_Os03g07570	LOC_Os01g31370	LOC_Os01g38100	LOC_Os08g41810	LOC_Os10g25040	LOC_Os01g60810
LOC_Os09g19830	LOC_Os09g02284	LOC_Os10g07450	LOC_Os04g57610	LOC_Os03g14450	LOC_Os07g09010	LOC_Os08g27840	LOC_Os06g40818	LOC_Os01g17000	LOC_Os09g16760	LOC_Os01g66890	LOC_Os04g57350
LOC_Os05g10670	LOC_Os05g03630	LOC_Os03g49560	LOC_Os09g31506	LOC_Os02g55000	LOC_Os09g04960	LOC_Os03g01930	LOC_Os03g53230	LOC_Os08g06170	LOC_Os05g41780	LOC_Os09g23370	LOC_Os07g49390
LOC_Os06g07770	LOC_Os05g37930	LOC_Os03g29410	LOC_Os09g31502	LOC_Os10g31520	LOC_Os10g39640	LOC_Os01g56850	LOC_Os02g38250	LOC_Os04g23820	LOC_Os03g52670	LOC_Os01g67730	LOC_Os06g04000
LOC_Os02g50372	LOC_Os08g41810	LOC_Os01g31980	LOC_Os02g01365	LOC_Os02g11070	LOC_Os02g11870	LOC_Os05g06680	LOC_Os02g39730	LOC_Os01g53520	LOC_Os08g37580	LOC_Os01g51520	LOC_Os10g17940
LOC_Os02g50374	LOC_Os09g16760	LOC_Os04g59610	LOC_Os02g01360	LOC_Os11g12530	LOC_Os03g16570	LOC_Os04g52460	LOC_Os07g40580	LOC_Os10g35810	LOC_Os07g23880	LOC_Os03g28300	LOC_Os06g11600
LOC_Os01g51690	LOC_Os01g42370	LOC_Os01g29450	LOC_Os11g07922	LOC_Os12g35570	LOC_Os02g55970	LOC_Os06g14240	LOC_Os07g34520	LOC_Os04g43060	LOC_Os08g05710	LOC_Os04g01990	LOC_Os05g05720
LOC_Os07g07280	LOC_Os01g49180	LOC_Os03g62700	LOC_Os02g32550	LOC_Os01g21940	LOC_Os05g41900	LOC_Os12g05440	LOC_Os02g57620	LOC_Os10g19919	LOC_Os05g09400	LOC_Os12g34440	LOC_Os06g45710
LOC_Os01g23910	LOC_Os03g52670	LOC_Os03g63074	LOC_Os11g31880	LOC_Os03g51380	LOC_Os04g07110	LOC_Os03g12110	LOC_Os05g49420	LOC_Os06g21340	LOC_Os03g02770	LOC_Os10g33820	LOC_Os04g45940
LOC_Os02g22140	LOC_Os08g37580	LOC_Os01g64960	LOC_Os08g33050	LOC_Os04g44210	LOC_Os02g13430	Oryza_sativa_newGene_3342	LOC_Os03g20570	LOC_Os08g38590	LOC_Os05g01675	LOC_Os03g57280	LOC_Os02g38340
LOC_Os03g29810	LOC_Os07g23880	LOC_Os01g74350	LOC_Os06g44010	LOC_Os02g32460	LOC_Os08g01430	LOC_Os06g09540	LOC_Os07g01870	LOC_Os01g66200	LOC_Os03g40180	LOC_Os04g38920	LOC_Os03g51459
LOC_Os05g18280	LOC_Os02g33110	LOC_Os03g16140	LOC_Os02g24354	LOC_Os03g28400	LOC_Os02g27400	LOC_Os01g51320	LOC_Os04g58860	LOC_Os01g48680	LOC_Os05g42190	LOC_Os01g01302	LOC_Os01g07940
LOC_Os02g51420	LOC_Os03g04690	LOC_Os11g05650	LOC_Os09g14600	LOC_Os01g53350	LOC_Os01g43460	LOC_Os05g12481	LOC_Os10g33700	LOC_Os01g59550	LOC_Os05g05950	LOC_Os06g04070	LOC_Os03g53340
LOC_Os04g44830	LOC_Os10g28120	LOC_Os07g48710	LOC_Os05g19954	LOC_Os06g47200	LOC_Os01g58620	LOC_Os02g05480	LOC_Os09g28390	LOC_Os06g13215	LOC_Os05g41380	LOC_Os06g48610	LOC_Os04g39080
LOC_Os09g10204	LOC_Os03g02770	LOC_Os11g04520	LOC_Os02g01940	LOC_Os06g16250	LOC_Os09g33460	LOC_Os04g15650	LOC_Os07g08880	LOC_Os02g42640	LOC_Os03g55540	LOC_Os10g40360	LOC_Os05g44270
LOC_Os08g19980	LOC_Os03g40180	LOC_Os01g71800	LOC_Os02g55560	LOC_Os03g48060	LOC_Os10g26730	LOC_Os01g42190	LOC_Os03g57070	LOC_Os02g34790	LOC_Os06g23370	LOC_Os04g19114	LOC_Os08g38300
LOC_Os06g01230	LOC_Os05g05950	Oryza_sativa_newGene_2215	LOC_Os03g05900	LOC_Os05g05560	LOC_Os10g35490	LOC_Os05g28740	LOC_Os06g14390	LOC_Os01g16350	LOC_Os06g08110	LOC_Os03g10750	LOC_Os06g41020
LOC_Os07g38070	LOC_Os05g41380	LOC_Os03g10590	LOC_Os02g56030	LOC_Os05g02690	LOC_Os09g26670	LOC_Os11g45740	LOC_Os03g21620	LOC_Os02g40690	LOC_Os02g13300	LOC_Os05g47770	LOC_Os06g50100
LOC_Os04g31610	LOC_Os03g04520	LOC_Os01g60170	LOC_Os11g05380	LOC_Os10g24290	LOC_Os10g11220	LOC_Os02g40450	LOC_Os04g02354	LOC_Os07g03860	LOC_Os03g09110	LOC_Os06g42560	LOC_Os03g19090
LOC_Os04g46280	LOC_Os02g27310	LOC_Os06g39330	LOC_Os04g51970	Oryza_sativa_newGene_381	Oryza_sativa_newGene_710	LOC_Os02g44770	LOC_Os03g60080	LOC_Os10g32060	LOC_Os01g19880	LOC_Os03g04710	LOC_Os01g01170
LOC_Os03g57330	LOC_Os06g08110	LOC_Os05g23398	Oryza_sativa_newGene_5293	LOC_Os01g13370	Oryza_sativa_newGene_718	LOC_Os08g43180	LOC_Os06g46740	LOC_Os01g46820	LOC_Os05g01090	LOC_Os02g49140	LOC_Os05g48980
LOC_Os03g10990	LOC_Os02g13300	LOC_Os02g50860	LOC_Os07g39470	LOC_Os05g49240	LOC_Os09g15670	LOC_Os07g49530	LOC_Os03g04610	LOC_Os01g59160	LOC_Os01g44200	LOC_Os07g39350	LOC_Os01g74020
LOC_Os12g32670	LOC_Os03g14710	LOC_Os06g46065	LOC_Os10g07450	LOC_Os01g65730	LOC_Os03g40540	Oryza_sativa_newGene_1251	LOC_Os06g41770	LOC_Os01g11230	LOC_Os10g08879	LOC_Os02g32940	LOC_Os08g43300
LOC_Os02g13510	LOC_Os02g03950	LOC_Os06g46060	LOC_Os01g37670	LOC_Os05g15580	LOC_Os02g32990	LOC_Os03g63670	LOC_Os07g38950	LOC_Os02g58530	Oryza_sativa_newGene_3908	LOC_Os03g56420	LOC_Os03g50960
LOC_Os12g05890	LOC_Os05g39790	LOC_Os11g29850	LOC_Os08g42920	LOC_Os03g21990	LOC_Os03g25770	LOC_Os06g06550	LOC_Os05g51550	LOC_Os05g40220	Oryza_sativa_newGene_3906	LOC_Os02g53050	LOC_Os05g44380
LOC_Os10g28040	Oryza_sativa_newGene_1477	LOC_Os10g42650	LOC_Os03g49560	LOC_Os04g42110	LOC_Os02g06380	LOC_Os09g24260	LOC_Os02g48990	LOC_Os12g12880	Oryza_sativa_newGene_3902	LOC_Os03g02920	LOC_Os05g30410
LOC_Os09g29520	LOC_Os03g14890	LOC_Os05g23393	LOC_Os01g31980	LOC_Os02g42160	LOC_Os09g06920	LOC_Os03g49180	LOC_Os06g50030	LOC_Os02g43930	LOC_Os02g40040	LOC_Os06g49220	LOC_Os09g33800
LOC_Os02g35840	LOC_Os10g08879	LOC_Os06g04710	LOC_Os04g59610	LOC_Os05g44770	LOC_Os08g44470	LOC_Os11g46240	LOC_Os02g36340	LOC_Os12g29760	LOC_Os01g18280	LOC_Os02g30230	LOC_Os12g10400
LOC_Os07g03240	Oryza_sativa_newGene_3908	LOC_Os06g48510	Oryza_sativa_newGene_1670	LOC_Os02g28030	LOC_Os02g45010	LOC_Os07g01810	LOC_Os04g26240	LOC_Os05g39610	LOC_Os02g03370	LOC_Os03g39220	LOC_Os03g48250
LOC_Os02g30900	Oryza_sativa_newGene_3902	LOC_Os07g08140	LOC_Os01g64960	LOC_Os04g07260	LOC_Os08g38210	LOC_Os01g62410	LOC_Os01g45900	LOC_Os09g37080	LOC_Os05g46560	LOC_Os07g31200	LOC_Os04g42690
LOC_Os08g39860	LOC_Os02g40040	LOC_Os08g13690	LOC_Os06g03740	LOC_Os01g52550	Oryza_sativa_newGene_1888	LOC_Os03g46400	LOC_Os07g37920	LOC_Os05g30970	LOC_Os01g55270	LOC_Os08g43370	LOC_Os08g36500
LOC_Os02g36220	LOC_Os05g40920	LOC_Os09g24330	LOC_Os01g74350	LOC_Os12g28260	LOC_Os02g53320	LOC_Os06g33200	LOC_Os03g61060	LOC_Os01g57410	LOC_Os01g06790	LOC_Os02g29890	LOC_Os08g06280
LOC_Os10g29310	LOC_Os02g03370	LOC_Os11g06670	LOC_Os03g16140	LOC_Os01g49720	LOC_Os08g13420	LOC_Os03g27950	LOC_Os08g43230	LOC_Os03g56800	LOC_Os01g13030	LOC_Os04g04320	LOC_Os05g44810
LOC_Os03g53520	LOC_Os04g35670	LOC_Os11g16310	LOC_Os11g05650	LOC_Os09g02284	LOC_Os11g16430	Oryza_sativa_newGene_5407	LOC_Os12g27440	LOC_Os03g06080	LOC_Os02g47850	LOC_Os01g17150	LOC_Os07g33280
LOC_Os06g10350	LOC_Os01g55270	LOC_Os02g17320	LOC_Os11g04520	LOC_Os09g28310	LOC_Os03g15530	LOC_Os06g17020	LOC_Os01g10070	LOC_Os06g06560	LOC_Os08g09350	LOC_Os04g48270	LOC_Os02g40330
LOC_Os10g13810	LOC_Os03g06160	LOC_Os10g41180	LOC_Os02g52640	LOC_Os02g52360	LOC_Os08g26290	LOC_Os08g17400	LOC_Os01g59840	LOC_Os08g03450	LOC_Os11g30210	LOC_Os03g44230	Oryza_sativa_newGene_4430
LOC_Os02g32230	LOC_Os10g04170	LOC_Os06g45000	LOC_Os04g37650	LOC_Os05g37930	LOC_Os01g60730	LOC_Os09g34010	LOC_Os11g02530	LOC_Os02g07690	LOC_Os11g07130	LOC_Os03g59670	LOC_Os09g14610
LOC_Os01g49910	LOC_Os10g40640	LOC_Os06g39590	Oryza_sativa_newGene_2215	LOC_Os08g41810	LOC_Os12g37920	LOC_Os12g44110	LOC_Os03g59530	LOC_Os04g40370	LOC_Os02g43350	LOC_Os11g37070	Oryza_sativa_newGene_3645
LOC_Os05g47510	LOC_Os05g29760	LOC_Os04g02150	LOC_Os03g10590	LOC_Os09g16760	Oryza_sativa_newGene_556	LOC_Os02g10290	LOC_Os02g30420	LOC_Os09g28600	LOC_Os05g47730	LOC_Os12g42190	LOC_Os03g56370
LOC_Os08g35600	LOC_Os08g09350	LOC_Os06g01290	Oryza_sativa_newGene_4912	LOC_Os01g49180	LOC_Os01g14410	LOC_Os06g04040	LOC_Os10g37830	LOC_Os05g33280	LOC_Os01g44210	LOC_Os11g08314	LOC_Os07g48890
LOC_Os03g44380	LOC_Os07g47270	LOC_Os07g43990	LOC_Os01g60170	LOC_Os05g41780	LOC_Os01g64120	LOC_Os01g03760	LOC_Os09g21110	LOC_Os04g30570	LOC_Os01g56630	LOC_Os05g41480	LOC_Os08g29660
LOC_Os02g36530	LOC_Os12g13550	LOC_Os01g14590	LOC_Os06g39330	LOC_Os03g52670	LOC_Os03g57880	LOC_Os11g08090	LOC_Os01g47410	LOC_Os01g05820	LOC_Os10g18510	LOC_Os03g31010	LOC_Os08g09690
LOC_Os03g55200	LOC_Os02g43350	LOC_Os04g48370	LOC_Os05g23398	LOC_Os08g37580	LOC_Os07g37400	LOC_Os02g50230	LOC_Os03g02150	LOC_Os03g42010	LOC_Os12g06250	LOC_Os06g22960	Oryza_sativa_newGene_2209
LOC_Os03g03900	LOC_Os01g56630	LOC_Os11g01540	LOC_Os02g50860	LOC_Os03g28380	LOC_Os03g15270	LOC_Os11g44800	LOC_Os03g55320	LOC_Os11g26130	LOC_Os04g12960	LOC_Os03g58630	LOC_Os12g05900
LOC_Os01g56100	LOC_Os04g12960	LOC_Os04g33390	LOC_Os06g46060	LOC_Os01g47080	LOC_Os03g04750	LOC_Os04g32920	LOC_Os03g34300	LOC_Os09g04210	LOC_Os04g49440	LOC_Os05g47880	LOC_Os01g50460
LOC_Os07g12600	LOC_Os01g69140	LOC_Os03g53920	LOC_Os11g29850	LOC_Os03g04690	LOC_Os01g55750	LOC_Os02g36880	LOC_Os08g32910	LOC_Os04g21320	LOC_Os03g43860	LOC_Os07g19550	LOC_Os12g38270
LOC_Os10g21266	LOC_Os02g46720	LOC_Os07g30930	LOC_Os05g23393	LOC_Os10g28120	LOC_Os03g02410	LOC_Os04g33030	LOC_Os08g42189	LOC_Os03g39640	LOC_Os02g02770	LOC_Os01g10950	LOC_Os10g32960
LOC_Os06g02480	LOC_Os04g49440	LOC_Os03g18130	LOC_Os06g04710	LOC_Os03g40180	LOC_Os08g07830	LOC_Os09g14490	LOC_Os01g10690	LOC_Os02g52490	LOC_Os01g03549	LOC_Os06g12370	LOC_Os03g06630
LOC_Os03g38440	LOC_Os02g02770	LOC_Os11g10060	LOC_Os06g48510	LOC_Os11g21990	LOC_Os05g36184	LOC_Os07g41830	LOC_Os01g13520	LOC_Os11g03200	LOC_Os04g57130	LOC_Os02g43760	LOC_Os03g08700
LOC_Os10g27274	LOC_Os01g03549	LOC_Os05g46040	LOC_Os07g08140	LOC_Os05g42190	LOC_Os05g36186	LOC_Os10g37240	LOC_Os11g22396	LOC_Os03g06330	LOC_Os02g42406	LOC_Os07g06860	LOC_Os03g19250
LOC_Os10g08550	LOC_Os02g42406	LOC_Os02g11070	LOC_Os08g13690	LOC_Os05g05950	LOC_Os02g04500	LOC_Os12g01916	LOC_Os09g27450	LOC_Os04g24850	LOC_Os11g45750	LOC_Os10g18490	LOC_Os02g14170
LOC_Os02g13410	LOC_Os04g53496	LOC_Os02g48130	LOC_Os11g06670	LOC_Os07g42354	LOC_Os03g43470	LOC_Os01g14890	LOC_Os03g09880	LOC_Os02g43250	LOC_Os04g53490	LOC_Os02g07750	LOC_Os02g01030
LOC_Os06g18160	LOC_Os11g45750	LOC_Os11g12530	LOC_Os11g16310	LOC_Os05g41380	LOC_Os01g37040	LOC_Os11g05110	LOC_Os01g62260	LOC_Os03g31110	LOC_Os01g32460	LOC_Os03g07190	LOC_Os12g04690
LOC_Os01g45200	Oryza_sativa_newGene_4337	LOC_Os12g35570	LOC_Os02g17320	LOC_Os02g27310	LOC_Os04g30420	LOC_Os01g36600	LOC_Os03g13050	LOC_Os02g10840	LOC_Os03g25150	LOC_Os01g43280	LOC_Os04g26380
LOC_Os03g37915	LOC_Os03g25150	LOC_Os03g51380	LOC_Os10g41180	LOC_Os06g23370	Oryza_sativa_newGene_5569	LOC_Os02g52160	LOC_Os10g02070	LOC_Os12g35340	LOC_Os05g46845	LOC_Os12g26875	LOC_Os05g31020
LOC_Os05g37250	LOC_Os02g10470	LOC_Os04g44210	LOC_Os06g39590	LOC_Os05g40384	LOC_Os03g31706	LOC_Os09g34847	LOC_Os11g29700	LOC_Os03g45720	LOC_Os06g44190	LOC_Os12g26870	LOC_Os09g28180
[truncated: 10,270 more rows]

## Sheet: Table S2
Table S1 Candidate genes, their expression multiple under different heat stress time points and function annotation
Candidate Gene ID	The log2|fold-change|										Function Annotation
	T11_10min	T11_30min	T11_1h	T11_4h	T11_10h	T15_10min	T15_30min	T15_1h	T15_4h	T15_10h
LOC_Os01g17430	-1.06464	-2.81627	-2.03272	-3.3804	-1.98571	-1.65783	-2.04933	-1.11023	-2.16589	-3.3956	Adaptin N terminal region; Coatomer beta subunit appendage platform; Coatomer beta C-terminal region
LOC_Os05g41460	-2.41572	-3.98063	-5.15578	-6.22812	-2.22747	-1.39398	-1.825	-2.41872	-3.55143	-3.18563	Aspartic acid proteinase inhibitor; Cystatin domain
LOC_Os09g37394	1.06994	1.80762	4.1116	8.671	7.62984	1.02572	2.89698	5.67792	9.07366	8.7726	Auxin responsive protein
LOC_Os05g11510	3.24883	4.55631	4.54034	4.45918	4.65585	3.66877	4.02728	4.3568	5.10628	5.76656	B-box zinc finger
LOC_Os04g31340	2.55908	1.25155	-3.10534	-2.35196	-4.03086	1.5385	-1.37122	-3.39502	-2.12398	-2.25932	CBS domain
LOC_Os05g33590	4.68886	3.7882	2.72999	4.06211	3.99897	1.91474	1.79411	1.58113	3.20111	3.64908	Cytochrome P450
LOC_Os11g11020	-1.47312	-4.08802	-5.6883	-6.27219	-4.23157	-2.85875	-5.00877	-6.82057	-6.19847	-6.71215	DAG protein, chloroplast precursor,
LOC_Os05g01730	1.75261	3.36761	3.71295	4.86956	4.63584	2.65403	3.36987	3.98808	4.87756	6.48487	Drought induced 19 protein (Di19); Stress-induced protein Di19
LOC_Os01g73960	2.95141	3.10985	1.9385	2.86702	3.21483	2.4932	2.16263	2.24231	3.09495	4.0861	Drought induced 19 protein (Di19); Stress-induced protein Di19
LOC_Os05g41490	-7.96775	-11.2517	-11.6508	-12.0817	-1.71396	-3.45236	-5.56742	-6.83175	-5.02885	-6.16823	F-box-like
LOC_Os01g16350	-4.82704	-5.55766	-5.37365	-3.6745	2.22612	-4.21107	-4.30407	-4.80478	-2.3286	-1.23133	HMGL-like
LOC_Os05g23140	-10.5492	-11.9513	-12.2346	-10.6037	1.98526	-6.44311	-5.1677	-6.14329	-2.80108	-3.8049	Hsp20/alpha crystallin family
LOC_Os02g39930	-2.05166	-3.74177	-5.02585	-4.52835	-1.36237	-1.26755	-1.8998	-3.35958	-1.63303	-2.32743	Lipocalin-like domain
LOC_Os08g06010	2.24726	2.66469	2.56372	4.98791	1.78445	3.06667	2.28625	2.16845	2.86649	4.49852	Major facilitator superfamily
LOC_Os04g48270	-1.90065	-2.70141	-3.35241	-4.95535	-2.48193	-1.85862	-3.42951	-5.40918	-4.67799	-3.20449	Phloem protein 2
LOC_Os05g11140	-4.69117	-5.63614	-5.5155	-4.33785	1.34875	-5.02329	-4.54296	-4.80978	-1.72722	-1.63706	Protein kinase domain; Protein tyrosine kinase
LOC_Os08g04630	-7.14303	-8.19954	-6.14529	-2.49267	1.91029	-5.28579	-5.20099	-4.80852	-3.66875	-4.36007	Pyridine nucleotide-disulphide oxidoreductase
LOC_Os01g16960	-2.7975	-3.13655	-2.34604	-2.6508	-1.13812	-2.1427	-1.8918	-1.72713	-2.10044	-2.86022	Pyruvate kinase barrel and α/β domain
LOC_Os05g01540	2.66709	2.58404	4.15507	3.85802	2.26973	1.7921	1.93542	2.87702	2.55383	2.76336	RNA recognition motif
LOC_Os04g22380	1.24355	4.10897	6.26065	3.99358	3.32185	1.10173	5.08242	7.25654	2.93044	3.68952	short chain dehydrogenase; Enoyl-(Acyl carrier protein) reductase
LOC_Os05g33710	-6.45339	-6.37446	-5.41043	-3.90609	2.03636	-7.43382	-6.18502	-5.98765	-1.35553	-2.31618	WD domain; Anaphase-promoting complex subunit 4 WD40 domain
LOC_Os08g40910	-13.1228	-11.7062	-11.4473	-7.03106	3.92457	-12.0478	-8.11508	-8.66686	-3.11955	-3.99575	NA
LOC_Os03g38500	-2.37335	-4.94808	-5.04236	-5.10867	-1.29433	-2.98436	-4.52971	-4.63615	-3.32456	-3.42183	NA
LOC_Os02g40820	-2.10575	-2.27757	-1.71124	1.0367	2.93184	-1.21717	-1.68298	-1.47894	1.83928	1.8578	NA
LOC_Os08g07430	-1.11667	-3.07443	-2.96263	-2.60719	-1.41371	-1.07767	-1.67489	-1.91612	-1.71376	-1.82935	NA
LOC_Os10g05680	1.6674	1.9755	1.78331	1.21113	1.17933	1.26789	1.54342	1.49575	1.04449	1.44013	NA
LOC_Os04g39320	2.0125	5.56722	6.05164	4.94537	2.62088	2.18321	4.43576	3.81889	1.80576	2.5346	NA

## Sheet: Table S3
Table S1 List of genes and their primer pairs used for qRT-PCR validation
Gene ID	Forward primer sequence	Reverse primer sequence
Ubiquitin（UBQ5）	ACCACTTCGACCGCCACTACT	ACGCCTAAGCCTGCTGGTT
LOC_Os03g27230	AAGACGGAGGAATGACGA	AGCATCCCACCAACAAAT
LOC_Os08g39640	AACAATCAAACGGTGGCG	GAGGAGGGAGTCCAGGAAGT
LOC_Os02g48570	TGTGGTACAAGGGCATCAAG	CAGGAGCCGTCACGAGTTA
LOC_Os03g26290	ATTTGACCGCAACACGAC	CAAGACATCCAGCCCAGT
LOC_Os06g06960	TGGGCTCTAAATCTTCCG	CACCTCCTCTTCACCATCAA
LOC_Os04g46000	TATGCTACAACAACGCCTACT	CGACGCCGAAGAGGAAGT
LOC_Os10g26630	AGGAGGTATCAATGTGGA	AGTAATGGCTGTGGGAAT
LOC_Os03g15530	GCCATCACTCGTGGTGTTACTG	CTCCCTTGGTCCTCTTGTCG
LOC_Os12g02100	AACTCACTTTGACGGGTCG	CAATGTGGCAATGAATGG
LOC_Os07g10460	AGGTGTTAGCCACTCCAT	TCCACTGATTGCCAGATC
LOC_Os04g32560	TCAAGGCAAAGGACATCG	ACCTCGCCAGCCAACATC
LOC_Os04g55030	AGCAGATGGCTTGACTTA	CAGCACATTCTTACCCTTA
LOC_Os02g51130	GCCTTCAACCAGTACAAGCATC	TTAGCGGAGCAGAGCCATT
LOC_Os02g50845	GCGGCTCATAACCAGGAC	CAAGCAGGCAGGCAATCT
LOC_Os02g02890	TTCGCCTTTCGCCAGTAT	TCCGCCTAATCCAACCAA
LOC_Os01g68060	ACATTCCTTCTCGTGCTT	CTGCCTCTTTCCTTGATT
LOC_Os03g15720	GATTGAAAAAACAGACAG	CCACAAGCAGGGAGAGAA
LOC_Os03g58170	TTCGATCGGGCGGTGGCG	CCTGGGGAGGAGGGGGCT
LOC_Os03g57340	CTGAGTGACCCTGAGAAG	AAGAATGAGGAAAAAATG
LOC_Os07g28040	TCGATTCCATTCCTGTTG	ATGACTTTCCCTCCTTTA
LOC_Os01g16350	ATTTTTCATCTTCTTCTG	ATGTTCTTCTCATTCTGT
LOC_Os01g17430	GTACCTGCTCTCCAACGC	TCCATCACTACATCCACC
LOC_Os09g37394	GCCCAAAGCAACCGATAA	AGGAATGCCCTGACAACT
LOC_Os05g01730	CAGGAGATGATGAGTGGT	GGTGCTTCAAAGTAGGAG
LOC_Os05g41490	AGGATGAGGGGGGTGAAC	CGCAGCAGAAGAAGAGCA
LOC_Os02g39930	CGCTGCCCAACTTCTTCC	GTCGTCCTGCGGCGTCTT
LOC_Os01g16960	TACCACCAGGAGACGCTC	TGGGACACCCCATTTAAG
LOC_Os05g01540	ATCTTCCCCGTGGGTATG	CCTGGGCTGCTGTTTGGT
LOC_Os05g33710	GACGCATCACTTTCCCCT	CATCGCCTATCCCAGACC
LOC_Os08g40910	GGCGGTAGGTGAAGGGGC	TCCGACGACGACGAGACG
